# Supplementary material for: Transcriptional Suppression of the NLRP3 Inflammasome and Cytokine Release in Primary Macrophages by Low-Dose Anthracyclines
Source: Cells. 2019 Dec 28;9(1):79. doi: 10.3390/cells9010079 (PMC7016608; doi:10.3390/cells9010079)
Supplement: Supplementary file 1 [file cells-09-00079-s001.zip]

Archive with 5 entries (4 files):
- cells-651528-supplementary-final/
- cells-651528-supplementary-final/cells-651528-supplementary-final.pdf
- cells-651528-supplementary-final/Table S2.xlsx
- cells-651528-supplementary-final/Table S3.xlsx
- cells-651528-supplementary-final/Table S4.xlsx
