# Supplementary material for: Transcriptional Suppression of the NLRP3 Inflammasome and Cytokine Release in Primary Macrophages by Low-Dose Anthracyclines
Source: Cells. 2019 Dec 28;9(1):79. doi: 10.3390/cells9010079 (PMC7016608; doi:10.3390/cells9010079)
Supplement: Supplementary file 1 [file cells-09-00079-s001.zip › cells-651528-supplementary-final/Table S2.xlsx]

## Sheet: Gene Expression for all genes
					LPS Epi vs LPS NoEPI							Untr EPI vs Untr NoEPI							Epi LPS vs Epi Untr							NoEPI LPS vs NoEpi Untr
ID	Gene Symbol	Description	Overall F-Test	Overall FDR F-Test	LPS: 0.25 Epi Avg (log2)	LPS: 0 Epi Avg (log2)	LPS: 0.25 Epi Expressed	LPS: 0 Epi Expressed	Fold Change	P-val	FDR P-val	Untr: 0.25 Epi Avg (log2)	Untr: 0 Epi Avg (log2)	Untr: 0.25 Epi Expressed	Untr: 0 Epi Expressed	Fold Change	P-val	FDR P-val	0.25 Epi: LPS Avg (log2)	0.25 Epi: Untr Avg (log2)	0.25 Epi: LPS Expressed	0.25 Epi: Untr Expressed	Fold Change	P-val	FDR P-val	0 Epi: LPS Avg (log2)	0 Epi: Untr Avg (log2)	0 Epi: LPS Expressed	0 Epi: Untr Expressed	Fold Change	P-val	FDR P-val	ID	Public Gene IDs	Gene Symbol	Description	Gene Symbol
TC0100006437.hg.1	OR4F5	olfactory receptor, family 4, subfamily F, member 5	0.1415	0.3243	3.07	2.4	F	F	1.59	0.0744	0.4957	2.89	2.35	F	F	1.45	0.1361	0.6108	3.07	2.89	F	F	1.14	0.5859	0.7904	2.4	2.35	F	F	1.04	0.8599	0.9453	TC0100006437.hg.1	NM_001005484; ENST00000335137; OTTHUMT00000003223; uc001aal.1	OR4F5	olfactory receptor, family 4, subfamily F, member 5	OR4F5
TC0100006476.hg.1	SAMD11	sterile alpha motif domain containing 11	0.7526	0.85	3.91	3.99	F	F	-1.06	0.8468	0.9629	4.19	3.75	F	F	1.35	0.3081	0.7504	3.91	4.19	F	F	-1.22	0.5017	0.7323	3.99	3.75	F	F	1.18	0.5763	0.7984	TC0100006476.hg.1	NM_152486; ENST00000341065; ENST00000342066; ENST00000420190; ENST00000437963; ENST00000455979; ENST00000464948; ENST00000466827; ENST00000474461; ENST00000478729; ENST00000616016; ENST00000616125; ENST00000617307; ENST00000618181; ENST00000618323; ENST00000618779; ENST00000620200; ENST00000622503; BC024295; BC033213; OTTHUMT00000097860; OTTHUMT00000097862; OTTHUMT00000097863; OTTHUMT00000097865;…	SAMD11	sterile alpha motif domain containing 11	SAMD11
TC0100006479.hg.1	KLHL17	kelch-like family member 17	0.6032	0.7498	4.21	4.18	F	F	1.02	0.9212	0.9815	4.42	4.58	T	F	-1.12	0.6377	0.9091	4.21	4.42	F	T	-1.15	0.5464	0.7635	4.18	4.58	F	F	-1.32	0.2554	0.533	TC0100006479.hg.1	NM_198317; ENST00000338591; ENST00000463212; ENST00000466300; ENST00000481067; ENST00000622660; OTTHUMT00000097875; OTTHUMT00000097877; OTTHUMT00000097878; OTTHUMT00000097931	KLHL17	kelch-like family member 17	KLHL17
TC0100006480.hg.1	PLEKHN1	pleckstrin homology domain containing, family N member 1	0.6391	0.7757	5.31	5.65	T	T	-1.27	0.4536	0.8363	5.08	5.3	T	T	-1.16	0.6258	0.9048	5.31	5.08	T	T	1.17	0.6109	0.8071	5.65	5.3	T	T	1.27	0.4413	0.704	TC0100006480.hg.1	NM_001160184; NM_032129; ENST00000379407; ENST00000379409; ENST00000379410; ENST00000480267; ENST00000491024; BC101386; BC101387; OTTHUMT00000097940; OTTHUMT00000097941; OTTHUMT00000097942; OTTHUMT00000473255; OTTHUMT00000473256	PLEKHN1	pleckstrin homology domain containing, family N member 1	PLEKHN1
TC0100006483.hg.1	ISG15	ISG15 ubiquitin-like modifier	0.0003	0.005	8.94	8.15	T	T	1.73	0.0438	0.4274	7.15	6.59	T	T	1.47	0.1333	0.6063	8.94	7.15	T	T	3.47	0.0005	0.0082	8.15	6.59	T	T	2.95	0.0013	0.0168	TC0100006483.hg.1	NM_005101; ENST00000379389; ENST00000624652; ENST00000624697; BC009507; OTTHUMT00000097989; OTTHUMT00000479384; OTTHUMT00000479385	ISG15	ISG15 ubiquitin-like modifier	ISG15
TC0100006486.hg.1	AGRN	agrin	0.2607	0.4657	6.61	6.45	T	T	1.12	0.6489	0.9143	5.97	6.62	T	T	-1.57	0.0915	0.543	6.61	5.97	T	T	1.56	0.0945	0.2885	6.45	6.62	T	T	-1.12	0.6349	0.8332	TC0100006486.hg.1	NM_001305275; NM_198576; ENST00000379370; ENST00000419249; ENST00000461111; ENST00000466223; ENST00000469403; ENST00000477585; ENST00000478677; ENST00000479707; ENST00000492947; ENST00000620552; OTTHUMT00000097990; OTTHUMT00000097991; OTTHUMT00000097992; OTTHUMT00000097993; OTTHUMT00000097994; OTTHUMT00000097995; OTTHUMT00000097996; OTTHUMT00000097997; OTTHUMT00000099680	AGRN	agrin	AGRN
TC0100006490.hg.1	LINC01342	long intergenic non-protein coding RNA 1342	0.7225	0.8319	4	4.09	T	F	-1.06	0.8116	0.9555	4.23	3.85	T	F	1.3	0.2855	0.7361	4	4.23	T	T	-1.17	0.5211	0.7459	4.09	3.85	F	F	1.18	0.4934	0.7421	TC0100006490.hg.1	NR_038869; ENST00000416774	LINC01342	long intergenic non-protein coding RNA 1342	LINC01342
TC0100006492.hg.1	TTLL10	tubulin tyrosine ligase-like family member 10	0.1489	0.3343	4.27	4.3	T	T	-1.02	0.9329	0.9855	4.75	4.83	T	T	-1.05	0.7886	0.9524	4.27	4.75	T	T	-1.39	0.1155	0.3242	4.3	4.83	T	T	-1.44	0.0856	0.2869	TC0100006492.hg.1	NM_001130045; NM_153254; ENST00000379288; ENST00000379289; ENST00000379290; ENST00000460998; ENST00000486379; ENST00000506177; ENST00000514695; BC126152; BC126154; OTTHUMT00000002420; OTTHUMT00000002421; OTTHUMT00000002422; OTTHUMT00000002423; OTTHUMT00000367063; OTTHUMT00000367064; uc001acy.2	TTLL10	tubulin tyrosine ligase-like family member 10	TTLL10
TC0100006494.hg.1	B3GALT6	UDP-Gal:betaGal beta 1,3-galactosyltransferase 6	0.0002	0.0035	7.82	7.94	T	T	-1.09	0.6952	0.9281	5.93	6.52	T	T	-1.51	0.0774	0.5159	7.82	5.93	T	T	3.71	0.0002	0.0034	7.94	6.52	T	T	2.67	0.0011	0.015	TC0100006494.hg.1	NM_080605; ENST00000379198; OTTHUMT00000005071	B3GALT6	UDP-Gal:betaGal beta 1,3-galactosyltransferase 6	B3GALT6
TC0100006497.hg.1	SCNN1D	sodium channel, non voltage gated 1 delta subunit	0.4852	0.6627	2.26	2.41	F	F	-1.11	0.5539	0.8798	2.06	2.08	F	F	-1.01	0.9329	0.9846	2.26	2.06	F	F	1.14	0.444	0.6903	2.41	2.08	F	F	1.25	0.217	0.4885	TC0100006497.hg.1	NM_001130413; NR_037668; ENST00000325425; ENST00000338555; ENST00000379099; ENST00000379101; ENST00000379116; ENST00000400928; ENST00000467651; ENST00000470022; ENST00000616713; BC125074; BC125075; OTTHUMT00000005800; OTTHUMT00000005801; OTTHUMT00000005802; OTTHUMT00000005804; OTTHUMT00000352308; OTTHUMT00000352309; OTTHUMT00000407296	SCNN1D	sodium channel, non voltage gated 1 delta subunit	SCNN1D
TC0100006499.hg.1	PUSL1	pseudouridylate synthase-like 1	0.0435	0.1553	5.09	5.42	T	T	-1.26	0.2762	0.7185	4.48	4.75	T	T	-1.21	0.3675	0.7853	5.09	4.48	T	T	1.53	0.0609	0.2212	5.42	4.75	T	T	1.59	0.0433	0.187	TC0100006499.hg.1	NM_153339; ENST00000379031; ENST00000463758; ENST00000467712; ENST00000470520; ENST00000493657; BC034304; OTTHUMT00000009438; OTTHUMT00000009439; OTTHUMT00000009440; OTTHUMT00000009441; OTTHUMT00000009442	PUSL1	pseudouridylate synthase-like 1	PUSL1
TC0100006501.hg.1	CPTP	ceramide-1-phosphate transfer protein	0.1003	0.2617	5.85	5.66	T	T	1.14	0.6175	0.9042	6.65	6.03	T	T	1.55	0.118	0.5868	5.85	6.65	T	T	-1.75	0.054	0.2044	5.66	6.03	T	T	-1.29	0.3401	0.6178	TC0100006501.hg.1	NM_001029885; ENST00000343938; ENST00000464957; ENST00000488011; OTTHUMT00000008742; OTTHUMT00000008743; OTTHUMT00000008744	CPTP	ceramide-1-phosphate transfer protein	CPTP
TC0100006502.hg.1	TAS1R3	taste receptor, type 1, member 3	0.3554	0.5569	4.24	4.06	T	T	1.13	0.4373	0.8261	4.07	3.82	T	F	1.19	0.293	0.7405	4.24	4.07	T	T	1.13	0.45	0.6947	4.06	3.82	T	F	1.19	0.3024	0.5813	TC0100006502.hg.1	NM_152228; ENST00000339381; OTTHUMT00000008493	TAS1R3	taste receptor, type 1, member 3	TAS1R3
TC0100006514.hg.1	TMEM88B	transmembrane protein 88B	0.8004	0.8808	3.01	2.95	F	F	1.04	0.8332	0.9598	3.13	3.22	F	F	-1.07	0.7573	0.9441	3.01	3.13	F	F	-1.08	0.7082	0.8635	2.95	3.22	F	F	-1.2	0.381	0.6535	TC0100006514.hg.1	NM_001146685; ENST00000378821; OTTHUMT00000331012; uc010nyp.2	TMEM88B	transmembrane protein 88B	TMEM88B
TC0100006516.hg.1	VWA1	von Willebrand factor A domain containing 1	0.1347	0.3149	3.36	3.44	F	F	-1.06	0.6896	0.9269	3.43	3.87	F	F	-1.35	0.0692	0.5017	3.36	3.43	F	F	-1.05	0.729	0.8746	3.44	3.87	F	F	-1.34	0.0756	0.2662	TC0100006516.hg.1	NM_022834; NM_199121; ENST00000338660; ENST00000471398; ENST00000476993; ENST00000495558; BC059409; OTTHUMT00000008291; OTTHUMT00000008292; OTTHUMT00000008293; OTTHUMT00000008294	VWA1	von Willebrand factor A domain containing 1	VWA1
TC0100006517.hg.1	ATAD3C	ATPase family, AAA domain containing 3C	0.1144	0.2846	3.24	2.72	T	T	1.44	0.0899	0.5247	2.49	2.85	F	T	-1.28	0.2219	0.6957	3.24	2.49	T	F	1.68	0.0232	0.1178	2.72	2.85	T	T	-1.09	0.6463	0.8405	TC0100006517.hg.1	NM_001039211; ENST00000378785; ENST00000475091; ENST00000484537; OTTHUMT00000001279; OTTHUMT00000099686; OTTHUMT00000100304; uc001aft.2	ATAD3C	ATPase family, AAA domain containing 3C	ATAD3C
TC0100006524.hg.1	MIB2	mindbomb E3 ubiquitin protein ligase 2	0.2886	0.4943	6.12	6.39	T	T	-1.21	0.2516	0.6964	6.55	6.49	T	T	1.05	0.7776	0.9491	6.12	6.55	T	T	-1.35	0.0843	0.27	6.39	6.49	T	T	-1.07	0.6792	0.8566	TC0100006524.hg.1	NM_001170686; NM_001170687; NM_001170688; NM_001170689; NM_080875; NR_033183; ENST00000355826; ENST00000378708; ENST00000378712; ENST00000463492; ENST00000464570; ENST00000467597; ENST00000470373; ENST00000473511; ENST00000477990; ENST00000479659; ENST00000483015; ENST00000486072; ENST00000487053; ENST00000489635; ENST00000502470; ENST00000503789; ENST00000504599; ENST00000505370; ENST00000505820…	MIB2	mindbomb E3 ubiquitin protein ligase 2	MIB2
TC0100006540.hg.1	CALML6	calmodulin-like 6	0.7121	0.8246	4.7	5.02	T	T	-1.25	0.3027	0.7394	4.86	4.75	T	T	1.08	0.7278	0.9348	4.7	4.86	T	T	-1.12	0.6071	0.8043	5.02	4.75	T	T	1.21	0.3816	0.6537	TC0100006540.hg.1	NM_138705; ENST00000307786; ENST00000378604; ENST00000462293; ENST00000482402; OTTHUMT00000002778; OTTHUMT00000002779; OTTHUMT00000002780; OTTHUMT00000276929; uc001aih.1	CALML6	calmodulin-like 6	CALML6
TC0100006548.hg.1	GABRD	gamma-aminobutyric acid (GABA) A receptor, delta	0.9804	0.9894	2.54	2.48	F	F	1.04	0.8634	0.9678	2.42	2.44	F	F	-1.02	0.9401	0.9861	2.54	2.42	F	F	1.08	0.7063	0.8628	2.48	2.44	F	F	1.03	0.8958	0.9618	TC0100006548.hg.1	NM_000815; ENST00000378585; BC033801; OTTHUMT00000098493	GABRD	gamma-aminobutyric acid (GABA) A receptor, delta	GABRD
TC0100006550.hg.1	PRKCZ	protein kinase C, zeta	0.0232	0.1034	8.31	8.81	T	T	-1.41	0.103	0.5427	8.4	9.27	T	T	-1.84	0.0105	0.306	8.31	8.4	T	T	-1.06	0.7687	0.8955	8.81	9.27	T	T	-1.38	0.119	0.3473	TC0100006550.hg.1	NM_001033581; NM_001033582; NM_001242874; NM_002744; ENST00000378567; ENST00000400920; ENST00000400921; ENST00000419838; ENST00000461106; ENST00000461465; ENST00000466352; ENST00000466651; ENST00000468310; ENST00000470511; ENST00000470596; ENST00000470986; ENST00000471018; ENST00000472017; ENST00000478770; ENST00000479263; ENST00000479566; ENST00000481140; ENST00000482686; ENST00000484419; ENST00…	PRKCZ	protein kinase C, zeta	PRKCZ
TC0100006565.hg.1	SKI	SKI proto-oncogene	2.02e-05	0.0006	6.25	5.1	T	T	2.21	0.0094	0.2601	8.13	8.28	T	T	-1.11	0.6785	0.9216	6.25	8.13	T	T	-3.7	0.0004	0.0072	5.1	8.28	T	T	-9.06	8.63e-06	0.0004	TC0100006565.hg.1	NM_003036; ENST00000378536; ENST00000478223; ENST00000507179; ENST00000508416; OTTHUMT00000004070; OTTHUMT00000100293; OTTHUMT00000366271; OTTHUMT00000366272	SKI	SKI proto-oncogene	SKI
TC0100006571.hg.1	SKI; kerlabu	Memczak2013 ALT_ACCEPTOR, ALT_DONOR, coding, INTERNAL, intronic best transcript NM_003036; Transcript Identified by AceView	0.2031	0.402	2.79	3.27	F	F	-1.39	0.0514	0.4469	3.17	3.11	T	F	1.04	0.7917	0.9527	2.79	3.17	F	T	-1.3	0.1107	0.3162	3.27	3.11	F	F	1.12	0.4713	0.7276	TC0100006571.hg.1	hsa_circ_0000009; kerlabu.aAug10-unspliced	SKI; kerlabu	Memczak2013 ALT_ACCEPTOR, ALT_DONOR, coding, INTERNAL, intronic best transcript NM_003036; Transcript Identified by AceView	SKI	kerlabu
TC0100006577.hg.1	RER1	retention in endoplasmic reticulum sorting receptor 1	0.5263	0.6938	10.1	10.13	T	T	-1.02	0.8851	0.9727	10.16	9.86	T	T	1.23	0.2038	0.678	10.1	10.16	T	T	-1.04	0.7942	0.9101	10.13	9.86	T	T	1.2	0.2425	0.5196	TC0100006577.hg.1	NM_007033; ENST00000306256; ENST00000378512; ENST00000378513; ENST00000378518; ENST00000443438; ENST00000462129; ENST00000488353; ENST00000493207; ENST00000605895; ENST00000630837; BC004965; OTTHUMT00000004061; OTTHUMT00000004062; OTTHUMT00000004063; OTTHUMT00000100284; OTTHUMT00000100285; OTTHUMT00000100286; OTTHUMT00000100287; OTTHUMT00000471016	RER1	retention in endoplasmic reticulum sorting receptor 1	RER1
TC0100006587.hg.1	FAM213B	family with sequence similarity 213, member B	0.1328	0.3121	7.47	7.01	T	T	1.38	0.2792	0.7203	6.57	6.52	T	T	1.03	0.9169	0.9818	7.47	6.57	T	T	1.87	0.0515	0.1982	7.01	6.52	T	T	1.4	0.259	0.5366	TC0100006587.hg.1	NM_001195736; NM_001195737; NM_001195738; NM_001195740; NM_152371; NR_036637; NR_036638; ENST00000378424; ENST00000378425; ENST00000378427; ENST00000419916; ENST00000444521; ENST00000464043; ENST00000465233; ENST00000474659; ENST00000476686; ENST00000477045; ENST00000481683; ENST00000484099; ENST00000493183; ENST00000498083; ENST00000537325; BC022547; OTTHUMT00000002401; OTTHUMT00000002402; OTTHU…	FAM213B	family with sequence similarity 213, member B	FAM213B
TC0100006602.hg.1	ACTRT2	actin-related protein T2	0.2071	0.4068	3.55	3.48	F	F	1.05	0.7727	0.9454	4.03	3.68	F	F	1.27	0.2034	0.678	3.55	4.03	F	F	-1.39	0.093	0.2861	3.48	3.68	F	F	-1.15	0.4403	0.7034	TC0100006602.hg.1	NM_080431; ENST00000378404; BC029499; OTTHUMT00000001331	ACTRT2	actin-related protein T2	ACTRT2
TC0100006604.hg.1	PRDM16	PR domain containing 16	0.0438	0.1559	4.33	3.47	T	T	1.82	0.0178	0.3192	3.4	3.63	T	T	-1.17	0.4709	0.8403	4.33	3.4	T	T	1.91	0.0126	0.0779	3.47	3.63	T	T	-1.12	0.6038	0.8147	TC0100006604.hg.1	NM_022114; NM_199454; ENST00000270722; ENST00000378389; ENST00000378391; ENST00000463591; ENST00000509860; ENST00000511072; ENST00000512462; ENST00000514189; ENST00000606170; ENST00000607632; BC161614; OTTHUMT00000001382; OTTHUMT00000001383; OTTHUMT00000001384; OTTHUMT00000001508; OTTHUMT00000099319; OTTHUMT00000367522; OTTHUMT00000367523; OTTHUMT00000367524; OTTHUMT00000471223; OTTHUMT00000471224	PRDM16	PR domain containing 16	PRDM16
TC0100006613.hg.1	ARHGEF16	Rho guanine nucleotide exchange factor 16	0.8217	0.8939	4.37	4.66	T	T	-1.22	0.4433	0.8299	4.36	4.48	T	T	-1.09	0.734	0.9365	4.37	4.36	T	T	1.01	0.9662	0.9854	4.66	4.48	T	T	1.13	0.6324	0.8316	TC0100006613.hg.1	NM_014448; ENST00000378371; ENST00000378373; ENST00000378378; ENST00000418137; ENST00000445297; ENST00000464620; ENST00000485984; BC002681; BC051838; OTTHUMT00000001515; OTTHUMT00000001516; OTTHUMT00000001517; OTTHUMT00000001518; OTTHUMT00000001519; OTTHUMT00000324123; OTTHUMT00000324124; uc001aki.3; uc001akj.3	ARHGEF16	Rho guanine nucleotide exchange factor 16	ARHGEF16
TC0100006619.hg.1	TPRG1L	tumor protein p63 regulated 1-like	0.1048	0.2689	9.89	9.86	T	T	1.02	0.9197	0.9808	9.29	9.88	T	T	-1.51	0.0427	0.442	9.89	9.29	T	T	1.51	0.0409	0.1711	9.86	9.88	T	T	-1.01	0.9402	0.977	TC0100006619.hg.1	NM_182752; ENST00000344579; ENST00000378344; BC019034; OTTHUMT00000001466; OTTHUMT00000001467	TPRG1L	tumor protein p63 regulated 1-like	TPRG1L
TC0100006620.hg.1	TP73	tumor protein p73	0.4732	0.6529	5.05	5.21	T	T	-1.12	0.5763	0.8884	5.4	4.99	T	T	1.33	0.1645	0.6409	5.05	5.4	T	T	-1.27	0.2353	0.4901	5.21	4.99	T	T	1.17	0.4323	0.6963	TC0100006620.hg.1	NM_001126240; NM_001126241; NM_001126242; NM_001204184; NM_001204185; NM_001204186; NM_001204187; NM_001204188; NM_001204189; NM_001204190; NM_001204191; NM_001204192; NM_005427; ENST00000346387; ENST00000354437; ENST00000357733; ENST00000378280; ENST00000378285; ENST00000378288; ENST00000378290; ENST00000378295; ENST00000603362; ENST00000603364; ENST00000604074; ENST00000604194; ENST00000604479;…	TP73	tumor protein p73	TP73
TC0100006623.hg.1	CCDC27	coiled-coil domain containing 27	0.685	0.8062	3.19	3.08	F	F	1.08	0.6874	0.9264	3.03	2.87	F	F	1.12	0.5666	0.8847	3.19	3.03	F	F	1.12	0.5516	0.7668	3.08	2.87	F	F	1.16	0.4456	0.7076	TC0100006623.hg.1	NM_152492; ENST00000294600; ENST00000462521; BC112108; BC112112; OTTHUMT00000009740; OTTHUMT00000009741	CCDC27	coiled-coil domain containing 27	CCDC27
TC0100006624.hg.1	SMIM1	small integral membrane protein 1 (Vel blood group)	0.8028	0.8826	5.13	5.31	T	T	-1.13	0.5093	0.8626	5.09	5.08	T	T	1.01	0.9772	0.996	5.13	5.09	T	T	1.03	0.8827	0.9492	5.31	5.08	T	T	1.17	0.408	0.6761	TC0100006624.hg.1	NM_001163724; NM_001288583; ENST00000444870; ENST00000452264; ENST00000561886; OTTHUMT00000009742; OTTHUMT00000009743; OTTHUMT00000431890	SMIM1	small integral membrane protein 1 (Vel blood group)	SMIM1
TC0100006627.hg.1	DFFB	DNA fragmentation factor, 40kDa, beta polypeptide (caspase-activated DNase)	0.1491	0.3345	4.08	3.49	T	F	1.5	0.1474	0.5997	4.3	4.35	T	T	-1.04	0.8857	0.9743	4.08	4.3	T	T	-1.17	0.5633	0.7744	3.49	4.35	F	T	-1.82	0.0449	0.1915	TC0100006627.hg.1	NM_001282669; NM_004402; NR_104222; ENST00000338895; ENST00000339350; ENST00000341385; ENST00000378206; ENST00000378209; ENST00000461150; ENST00000468793; ENST00000475969; ENST00000477548; ENST00000481945; ENST00000491998; ENST00000625756; BC048797; OTTHUMT00000009821; OTTHUMT00000009822; OTTHUMT00000009823; OTTHUMT00000009824; OTTHUMT00000009869; OTTHUMT00000009870; OTTHUMT00000009910; OTTHUMT00…	DFFB	DNA fragmentation factor, 40kDa, beta polypeptide (caspase-activated DNase)	DFFB
TC0100006650.hg.1	AJAP1	adherens junctions associated protein 1	0.9598	0.9773	3.35	3.52	F	F	-1.12	0.6382	0.9102	3.46	3.38	F	F	1.06	0.8253	0.9601	3.35	3.46	F	F	-1.08	0.7491	0.8852	3.52	3.38	F	F	1.1	0.7098	0.8732	TC0100006650.hg.1	NM_001042478; NM_018836; ENST00000378190; ENST00000378191; ENST00000466761; OTTHUMT00000001542; OTTHUMT00000001543; OTTHUMT00000001645	AJAP1	adherens junctions associated protein 1	AJAP1
TC0100006675.hg.1	KCNAB2	potassium channel, voltage gated subfamily A regulatory beta subunit 2	0.0025	0.0212	13.61	13.85	T	T	-1.18	0.2892	0.7292	14.4	14.71	T	T	-1.24	0.1788	0.6533	13.61	14.4	T	T	-1.73	0.0053	0.0434	13.85	14.71	T	T	-1.81	0.0032	0.0315	TC0100006675.hg.1	NM_001199860; NM_001199861; NM_001199862; NM_001199863; NM_003636; NM_172130; ENST00000164247; ENST00000341524; ENST00000352527; ENST00000378083; ENST00000378092; ENST00000378097; ENST00000378111; ENST00000389632; ENST00000428161; ENST00000435937; ENST00000445501; ENST00000458166; ENST00000459822; ENST00000462676; ENST00000472700; ENST00000478098; ENST00000481789; ENST00000493807; ENST00000602612…	KCNAB2	potassium channel, voltage gated subfamily A regulatory beta subunit 2	KCNAB2
TC0100006681.hg.1	RNF207	ring finger protein 207	0.0136	0.0721	3.71	4.07	F	F	-1.28	0.3092	0.7441	3.95	5.05	F	T	-2.13	0.0091	0.297	3.71	3.95	F	F	-1.18	0.4791	0.717	4.07	5.05	F	T	-1.97	0.0156	0.0943	TC0100006681.hg.1	NM_207396; ENST00000377939; ENST00000463453; ENST00000466994; ENST00000483336; ENST00000484435; ENST00000485539; ENST00000492476; ENST00000496329; ENST00000496676; OTTHUMT00000003215; OTTHUMT00000003216; OTTHUMT00000003217; OTTHUMT00000003669; OTTHUMT00000003670; OTTHUMT00000003680; OTTHUMT00000099312; OTTHUMT00000099313; OTTHUMT00000099314	RNF207	ring finger protein 207	RNF207
TC0100006682.hg.1	LINC00337	long intergenic non-protein coding RNA 337	0.7616	0.8555	4.31	4.44	F	T	-1.09	0.7289	0.9356	4.68	4.56	T	T	1.09	0.7406	0.9383	4.31	4.68	F	T	-1.29	0.3295	0.5895	4.44	4.56	T	T	-1.09	0.747	0.8932	TC0100006682.hg.1	NR_103534; BC030279	LINC00337	long intergenic non-protein coding RNA 337	LINC00337
TC0100006683.hg.1	HES3	hes family bHLH transcription factor 3	0.9764	0.9872	2.43	2.49	F	F	-1.04	0.7975	0.9514	2.5	2.42	F	F	1.06	0.7295	0.9348	2.43	2.5	F	F	-1.05	0.7828	0.9045	2.49	2.42	F	F	1.05	0.7438	0.8919	TC0100006683.hg.1	NM_001024598; ENST00000377898; OTTHUMT00000003716; uc009vly.2	HES3	hes family bHLH transcription factor 3	HES3
TC0100006689.hg.1	ESPN	espin	0.5785	0.7321	5.17	5.56	T	T	-1.31	0.2359	0.6829	5.33	5.18	T	T	1.11	0.638	0.9091	5.17	5.33	T	T	-1.12	0.6012	0.8006	5.56	5.18	T	T	1.29	0.2551	0.5326	TC0100006689.hg.1	NM_031475; ENST00000377828; ENST00000416731; ENST00000418286; ENST00000434576; ENST00000461727; ENST00000468561; ENST00000475228; ENST00000475479; ENST00000477679; ENST00000478323; ENST00000632142; ENST00000632593; ENST00000632803; ENST00000633239; ENST00000633651; OTTHUMT00000001887; OTTHUMT00000001929; OTTHUMT00000001930; OTTHUMT00000001931; OTTHUMT00000001932; OTTHUMT00000001933; OTTHUMT000000…	ESPN	espin	ESPN
TC0100006695.hg.1	TAS1R1	taste receptor, type 1, member 1	0.913	0.9493	2.81	2.88	F	F	-1.05	0.8171	0.9565	3	2.96	T	F	1.03	0.8922	0.9754	2.81	3	F	T	-1.14	0.5282	0.7506	2.88	2.96	F	F	-1.06	0.7868	0.9131	TC0100006695.hg.1	NM_138697; NM_177540; ENST00000328191; ENST00000333172; ENST00000351136; ENST00000411823; ENST00000415267; BC136515; BC136516	TAS1R1	taste receptor, type 1, member 1	TAS1R1
TC0100006696.hg.1	ZBTB48	zinc finger and BTB domain containing 48	0.9699	0.9831	4.3	4.21	T	T	1.06	0.7882	0.9503	4.27	4.36	T	T	-1.06	0.7894	0.9527	4.3	4.27	T	T	1.02	0.9446	0.9762	4.21	4.36	T	T	-1.11	0.6424	0.838	TC0100006696.hg.1	NM_001278647; NM_001278648; NM_005341; ENST00000319084; ENST00000377674; ENST00000435905; ENST00000466813; ENST00000466941; ENST00000482360; ENST00000488936; ENST00000498342; ENST00000619514; BC013573; OTTHUMT00000004193; OTTHUMT00000004194; OTTHUMT00000004195; OTTHUMT00000004196; OTTHUMT00000004197; OTTHUMT00000004198; OTTHUMT00000004199; OTTHUMT00000004200	ZBTB48	zinc finger and BTB domain containing 48	ZBTB48
TC0100006698.hg.1	PHF13	PHD finger protein 13	0.0233	0.1037	6.32	6.38	T	T	-1.04	0.8122	0.9555	7.17	6.3	T	T	1.82	0.0088	0.2953	6.32	7.17	T	T	-1.81	0.0094	0.0639	6.38	6.3	T	T	1.05	0.778	0.9085	TC0100006698.hg.1	NM_153812; ENST00000377648; ENST00000495385; BC038516; OTTHUMT00000004201; OTTHUMT00000004202	PHF13	PHD finger protein 13	PHF13
TC0100006699.hg.1	THAP3	THAP domain containing, apoptosis associated protein 3	0.8147	0.8897	5.06	5.02	T	T	1.03	0.9352	0.9859	5.37	5.36	T	T	1	0.9965	0.9994	5.06	5.37	T	T	-1.24	0.5356	0.7563	5.02	5.36	T	T	-1.27	0.4881	0.7388	TC0100006699.hg.1	NM_001195752; NM_001195753; NM_138350; ENST00000054650; ENST00000307896; ENST00000377627; ENST00000472925; ENST00000480647; ENST00000484669; ENST00000484676; ENST00000487819; BC092427; OTTHUMT00000004203; OTTHUMT00000004204; OTTHUMT00000004205; OTTHUMT00000004206; OTTHUMT00000004207; OTTHUMT00000004208; OTTHUMT00000004209; OTTHUMT00000004210	THAP3	THAP domain containing, apoptosis associated protein 3	THAP3
TC0100006707.hg.1	CAMTA1	calmodulin binding transcription activator 1	0.3195	0.5247	10.94	10.87	T	T	1.05	0.7689	0.9444	10.75	10.53	T	T	1.16	0.3493	0.7736	10.94	10.75	T	T	1.14	0.4026	0.6569	10.87	10.53	T	T	1.27	0.1529	0.3996	TC0100006707.hg.1	NM_001195563; NM_001242701; NM_015215; NR_038934; ENST00000303635; ENST00000461311; ENST00000461580; ENST00000467267; ENST00000467404; ENST00000470648; ENST00000472283; ENST00000473578; ENST00000476163; ENST00000476864; ENST00000482934; ENST00000486138; ENST00000490738; ENST00000490905; ENST00000495233; ENST00000557126; BC151835; OTTHUMT00000003588; OTTHUMT00000003589; OTTHUMT00000003590; OTTHUMT…	CAMTA1	calmodulin binding transcription activator 1	CAMTA1
TC0100006723.hg.1	VAMP3	vesicle associated membrane protein 3	0.3947	0.5907	10.76	10.76	T	T	-1	0.9854	0.9975	10.62	10.38	T	T	1.18	0.3558	0.7778	10.76	10.62	T	T	1.11	0.566	0.776	10.76	10.38	T	T	1.31	0.1472	0.3905	TC0100006723.hg.1	NM_004781; ENST00000054666; ENST00000470357; ENST00000487194; BC003570; BC005941; BC007050; OTTHUMT00000003625; OTTHUMT00000003626; OTTHUMT00000099330; uc001aol.3	VAMP3	vesicle associated membrane protein 3	VAMP3
TC0100006725.hg.1	PER3	period circadian clock 3	0.0473	0.1641	3.49	3.03	F	F	1.38	0.1779	0.6323	3.41	4.1	F	T	-1.62	0.0562	0.4727	3.49	3.41	F	F	1.06	0.8088	0.9174	3.03	4.1	F	T	-2.11	0.008	0.0588	TC0100006725.hg.1	NM_001289861; NM_001289862; NM_001289863; NM_001289864; NM_016831; ENST00000361923; ENST00000377532; ENST00000377541; ENST00000463106; ENST00000473653; ENST00000494684; ENST00000602883; ENST00000613533; ENST00000614998; BC146781; OTTHUMT00000003606; OTTHUMT00000003607; OTTHUMT00000003608; OTTHUMT00000003609; OTTHUMT00000097956; OTTHUMT00000097957; OTTHUMT00000467520; uc001aon.3	PER3	period circadian clock 3	PER3
TC0100006729.hg.1	PARK7	parkinson protein 7	0.0287	0.1191	13.67	13.17	T	T	1.42	0.0399	0.4191	13.3	12.89	T	T	1.33	0.0819	0.5246	13.67	13.3	T	T	1.3	0.1056	0.3077	13.17	12.89	T	T	1.22	0.2086	0.4782	TC0100006729.hg.1	NM_001123377; NM_007262; ENST00000338639; ENST00000377488; ENST00000377491; ENST00000377493; ENST00000460192; ENST00000465354; ENST00000469225; ENST00000493373; ENST00000493678; ENST00000497113; BC008188; OTTHUMT00000003577; OTTHUMT00000003578; OTTHUMT00000003579; OTTHUMT00000003580; OTTHUMT00000003581; OTTHUMT00000003582; OTTHUMT00000003583; OTTHUMT00000003584; OTTHUMT00000003585; OTTHUMT0000000…	PARK7	parkinson protein 7	PARK7
TC0100006739.hg.1	SLC45A1	solute carrier family 45, member 1	0.9122	0.949	3.36	3.27	F	F	1.06	0.7865	0.9494	3.5	3.36	F	F	1.1	0.6656	0.9182	3.36	3.5	F	F	-1.1	0.6774	0.8447	3.27	3.36	F	F	-1.06	0.7992	0.9181	TC0100006739.hg.1	NM_001080397; ENST00000289877; ENST00000471889; ENST00000481265; ENST00000497660; OTTHUMT00000001245; OTTHUMT00000004896; OTTHUMT00000004899; uc001apb.3	SLC45A1	solute carrier family 45, member 1	SLC45A1
TC0100006755.hg.1	ENO1	Memczak2013 ANTISENSE, coding, INTERNAL, UTR3 best transcript NM_001428	0.8181	0.8917	9.74	9.84	T	T	-1.07	0.7238	0.9335	9.77	9.59	T	T	1.14	0.5132	0.8593	9.74	9.77	T	T	-1.02	0.9099	0.9606	9.84	9.59	T	T	1.19	0.3773	0.6506	TC0100006755.hg.1	hsa_circ_0000013	ENO1	Memczak2013 ANTISENSE, coding, INTERNAL, UTR3 best transcript NM_001428	ENO1
TC0100006761.hg.1	CA6	carbonic anhydrase VI	0.1312	0.3099	3.12	3.42	F	F	-1.23	0.2803	0.7208	2.77	3.34	F	F	-1.48	0.0594	0.4814	3.12	2.77	F	F	1.28	0.2159	0.4684	3.42	3.34	F	F	1.06	0.7569	0.8981	TC0100006761.hg.1	NM_001215; NM_001270500; NM_001270501; NM_001270502; ENST00000377436; ENST00000377442; ENST00000377443; ENST00000476083; ENST00000480186; ENST00000549778; BC034350; OTTHUMT00000004911; OTTHUMT00000004912; OTTHUMT00000004913; OTTHUMT00000407378; OTTHUMT00000407379; OTTHUMT00000407380	CA6	carbonic anhydrase VI	CA6
TC0100006771.hg.1	H6PD	hexose-6-phosphate dehydrogenase (glucose 1-dehydrogenase)	0.7219	0.8316	10.57	10.44	T	T	1.09	0.6311	0.9094	10.71	10.67	T	T	1.03	0.8757	0.9723	10.57	10.71	T	T	-1.1	0.5842	0.7895	10.44	10.67	T	T	-1.17	0.3899	0.6607	TC0100006771.hg.1	NM_001282587; NM_004285; ENST00000377403; ENST00000495451; ENST00000602477; BC081559; OTTHUMT00000004928; OTTHUMT00000004929; OTTHUMT00000467543	H6PD	hexose-6-phosphate dehydrogenase (glucose 1-dehydrogenase)	H6PD
TC0100006773.hg.1	SPSB1	splA/ryanodine receptor domain and SOCS box containing 1	0.2712	0.4758	11.4	11.05	T	T	1.27	0.1904	0.6449	11.05	10.89	T	T	1.11	0.539	0.8709	11.4	11.05	T	T	1.27	0.1846	0.4283	11.05	10.89	T	T	1.12	0.5262	0.7651	TC0100006773.hg.1	NM_025106; ENST00000328089; ENST00000357898; ENST00000377399; ENST00000450402; BC015711; OTTHUMT00000003727; OTTHUMT00000003728; OTTHUMT00000303969; OTTHUMT00000303970	SPSB1	splA/ryanodine receptor domain and SOCS box containing 1	SPSB1
TC0100006781.hg.1	SLC25A33	solute carrier family 25 (pyrimidine nucleotide carrier), member 33	0.005	0.035	9.02	8.95	T	T	1.05	0.8145	0.9559	7.74	8.01	T	T	-1.21	0.3979	0.802	9.02	7.74	T	T	2.44	0.0026	0.0263	8.95	8.01	T	T	1.92	0.0146	0.0898	TC0100006781.hg.1	NM_032315; ENST00000302692; BC004991; BC073135; OTTHUMT00000003851	SLC25A33	solute carrier family 25 (pyrimidine nucleotide carrier), member 33	SLC25A33
TC0100006784.hg.1	TMEM201	transmembrane protein 201	0.3691	0.5684	7.74	7.75	T	T	-1.01	0.9696	0.9932	8.31	7.78	T	T	1.45	0.1755	0.6509	7.74	8.31	T	T	-1.49	0.147	0.3746	7.75	7.78	T	T	-1.02	0.9396	0.9769	TC0100006784.hg.1	NM_001010866; NM_001130924; ENST00000340305; ENST00000340381; ENST00000416541; ENST00000508400; ENST00000510900; BC121187; BC137291; OTTHUMT00000127671; OTTHUMT00000127672; OTTHUMT00000127673; OTTHUMT00000367639; OTTHUMT00000367640	TMEM201	transmembrane protein 201	TMEM201
TC0100006787.hg.1	PIK3CD	phosphatidylinositol-4,5-bisphosphate 3-kinase, catalytic subunit delta	0.0047	0.0336	10.57	10.53	T	T	1.03	0.8671	0.9687	11.31	11.52	T	T	-1.16	0.3857	0.7948	10.57	11.31	T	T	-1.66	0.0133	0.0811	10.53	11.52	T	T	-1.99	0.0025	0.0267	TC0100006787.hg.1	NM_005026; ENST00000361110; ENST00000377346; ENST00000479223; ENST00000481137; ENST00000484851; ENST00000536656; ENST00000543390; ENST00000628140; BC132919; BC132921; BC144264; BC150297; OTTHUMT00000004235; OTTHUMT00000004237; OTTHUMT00000004238; OTTHUMT00000099298; OTTHUMT00000099299	PIK3CD	phosphatidylinositol-4,5-bisphosphate 3-kinase, catalytic subunit delta	PIK3CD
TC0100006801.hg.1	NMNAT1	nicotinamide nucleotide adenylyltransferase 1	0.0603	0.1908	7.83	7	T	T	1.78	0.0425	0.4254	8.09	7.76	T	T	1.26	0.3757	0.7901	7.83	8.09	T	T	-1.2	0.4738	0.7128	7	7.76	T	T	-1.7	0.0573	0.222	TC0100006801.hg.1	NM_001297778; NM_001297779; NM_022787; ENST00000377205; ENST00000403197; ENST00000462686; ENST00000492735; ENST00000496751; BC014943; OTTHUMT00000005029; OTTHUMT00000005030; OTTHUMT00000005031; OTTHUMT00000005032; OTTHUMT00000092155; uc001aqp.3	NMNAT1	nicotinamide nucleotide adenylyltransferase 1	NMNAT1
TC0100006805.hg.1	RBP7	retinol binding protein 7, cellular	0.6907	0.8104	3.57	3.75	F	F	-1.14	0.5548	0.8802	3.75	3.94	F	T	-1.14	0.5415	0.8721	3.57	3.75	F	F	-1.13	0.5694	0.7785	3.75	3.94	F	T	-1.14	0.5558	0.7852	TC0100006805.hg.1	NM_052960; ENST00000294435; ENST00000315901; BC063013; OTTHUMT00000005027; OTTHUMT00000005028	RBP7	retinol binding protein 7, cellular	RBP7
TC0100006806.hg.1	UBE4B	ubiquitination factor E4B	2.62e-05	0.0008	9.67	9.96	T	T	-1.22	0.2892	0.7292	11.43	11.88	T	T	-1.37	0.1092	0.5739	9.67	11.43	T	T	-3.39	7.4e-05	0.002	9.96	11.88	T	T	-3.8	3.74e-05	0.0012	TC0100006806.hg.1	NM_001105562; NM_006048; ENST00000253251; ENST00000343090; ENST00000377153; ENST00000462658; ENST00000465408; ENST00000466379; ENST00000470736; ENST00000475795; ENST00000487244; ENST00000488228; BC093696; OTTHUMT00000005016; OTTHUMT00000005017; OTTHUMT00000005018; OTTHUMT00000005019; OTTHUMT00000005020; OTTHUMT00000005022; OTTHUMT00000005023; OTTHUMT00000005024; OTTHUMT00000005025; OTTHUMT0000000…	UBE4B	ubiquitination factor E4B	UBE4B
TC0100006812.hg.1	KIF1B	kinesin family member 1B	0.0145	0.0754	9.23	8.7	T	T	1.44	0.0693	0.489	8.18	8.41	T	T	-1.17	0.3903	0.7982	9.23	8.18	T	T	2.07	0.0028	0.028	8.7	8.41	T	T	1.22	0.2864	0.5658	TC0100006812.hg.1	NM_015074; NM_183416; ENST00000263934; ENST00000377081; ENST00000377083; ENST00000377086; ENST00000377093; ENST00000465635; ENST00000470616; ENST00000483340; ENST00000495136; ENST00000497835; ENST00000620295; ENST00000622724; BC115395; OTTHUMT00000005102; OTTHUMT00000005103; OTTHUMT00000005104; OTTHUMT00000005105; OTTHUMT00000005106; OTTHUMT00000005107; OTTHUMT00000005108; OTTHUMT00000005109; OTT…	KIF1B	kinesin family member 1B	KIF1B
TC0100006818.hg.1	PGD	phosphogluconate dehydrogenase	0.6065	0.7525	13.69	13.47	T	T	1.17	0.3424	0.7673	13.55	13.4	T	T	1.12	0.5031	0.8552	13.69	13.55	T	T	1.1	0.5513	0.7667	13.47	13.4	T	T	1.05	0.7607	0.8998	TC0100006818.hg.1	NM_001304451; NM_001304452; NM_002631; ENST00000270776; ENST00000460189; ENST00000465632; ENST00000477958; ENST00000483936; ENST00000487775; ENST00000491493; ENST00000493288; ENST00000496718; ENST00000498356; BC000368; OTTHUMT00000005398; OTTHUMT00000005399; OTTHUMT00000005401; OTTHUMT00000005402; OTTHUMT00000005403; OTTHUMT00000005404; OTTHUMT00000005405; OTTHUMT00000005406; OTTHUMT00000083939; …	PGD	phosphogluconate dehydrogenase	PGD
TC0100006819.hg.1	APITD1-CORT; CORT; APITD1	APITD1-CORT readthrough; cortistatin; apoptosis-inducing, TAF9-like domain 1	0.2332	0.4362	5.23	5.27	T	T	-1.03	0.8951	0.9744	4.66	5.12	T	T	-1.37	0.1643	0.6409	5.23	4.66	T	T	1.48	0.0931	0.2863	5.27	5.12	T	T	1.11	0.6278	0.8301	TC0100006819.hg.1	NM_001243768; NM_001270517; NM_001302; NM_198544; NM_199006; NM_199294; NR_036462; NR_037187; ENST00000309048; ENST00000377049; ENST00000400900; ENST00000462462; ENST00000464507; ENST00000465026; ENST00000470413; ENST00000477755; ENST00000602296; ENST00000602446; ENST00000602486; ENST00000602787; BC029430; BC119724; BC119725; OTTHUMT00000005410; OTTHUMT00000130794; OTTHUMT00000130797; OTTHUMT0000…	APITD1-CORT; CORT; APITD1	APITD1-CORT readthrough; cortistatin; apoptosis-inducing, TAF9-like domain 1	APITD1-CORT	CORT	APITD1
TC0100006822.hg.1	PEX14	peroxisomal biogenesis factor 14	0.1609	0.3494	7.17	7.84	T	T	-1.6	0.0371	0.4111	7.38	7.35	T	T	1.02	0.9336	0.9846	7.17	7.38	T	T	-1.16	0.4678	0.7078	7.84	7.35	T	T	1.41	0.1092	0.3303	TC0100006822.hg.1	NM_004565; ENST00000356607; ENST00000472851; ENST00000491661; ENST00000492696; BC006327; OTTHUMT00000005414; OTTHUMT00000005415; OTTHUMT00000005416; OTTHUMT00000005417	PEX14	peroxisomal biogenesis factor 14	PEX14
TC0100006840.hg.1	TARDBP	TAR DNA binding protein	0.0222	0.1006	11.91	11.89	T	T	1.01	0.9286	0.9839	11.29	11.22	T	T	1.05	0.7674	0.946	11.91	11.29	T	T	1.55	0.024	0.1201	11.89	11.22	T	T	1.6	0.017	0.1	TC0100006840.hg.1	NM_007375; ENST00000240185; ENST00000315091; ENST00000439080; ENST00000472476; ENST00000473118; ENST00000473869; ENST00000476201; ENST00000477447; ENST00000480464; ENST00000496840; ENST00000610369; ENST00000611008; ENST00000611963; ENST00000613177; ENST00000613864; ENST00000614494; ENST00000616545; ENST00000617172; ENST00000617757; ENST00000618606; ENST00000619555; ENST00000620505; ENST0000062063…	TARDBP	TAR DNA binding protein	TARDBP
TC0100006849.hg.1	ANGPTL7	angiopoietin like 7	0.163	0.3524	5.15	4.82	T	T	1.26	0.4617	0.8405	4.23	4.27	F	F	-1.03	0.9298	0.9842	5.15	4.23	T	F	1.89	0.0609	0.2212	4.82	4.27	T	F	1.47	0.2303	0.5057	TC0100006849.hg.1	NM_021146; ENST00000376819; ENST00000476934; BC001881; OTTHUMT00000005564; OTTHUMT00000099300	ANGPTL7	angiopoietin like 7	ANGPTL7
TC0100006852.hg.1	UBIAD1	UbiA prenyltransferase domain containing 1	7.19e-05	0.0017	10.61	10.79	T	T	-1.13	0.4506	0.8348	9.51	9.06	T	T	1.37	0.0732	0.5099	10.61	9.51	T	T	2.15	0.0008	0.0115	10.79	9.06	T	T	3.31	3.18e-05	0.0011	TC0100006852.hg.1	NM_013319; ENST00000376804; ENST00000376810; ENST00000483738; ENST00000486588; BC004468; OTTHUMT00000005773; OTTHUMT00000005774; OTTHUMT00000005775; OTTHUMT00000005776	UBIAD1	UbiA prenyltransferase domain containing 1	UBIAD1
TC0100006857.hg.1	PTCHD2	patched domain containing 2	0.5824	0.7349	2.13	2.37	F	F	-1.18	0.4826	0.8494	2.59	2.37	F	F	1.16	0.5107	0.8574	2.13	2.59	F	F	-1.38	0.1857	0.4297	2.37	2.37	F	F	-1	0.9866	0.9955	TC0100006857.hg.1	NM_020780; ENST00000294484; ENST00000304391; ENST00000423056; OTTHUMT00000005770; OTTHUMT00000005771; OTTHUMT00000005772	PTCHD2	patched domain containing 2	PTCHD2
TC0100006861.hg.1	FBXO44	F-box protein 44	0.1563	0.3434	5.57	6.28	T	T	-1.63	0.0696	0.489	5.75	6.26	T	T	-1.43	0.1652	0.6412	5.57	5.75	T	T	-1.13	0.6202	0.8119	6.28	6.26	T	T	1.01	0.9695	0.9886	TC0100006861.hg.1	NM_001014765; NM_001304790; NM_001304791; NM_033182; NM_183412; NM_183413; NR_130909; ENST00000251546; ENST00000251547; ENST00000376760; ENST00000376762; ENST00000376768; ENST00000376770; ENST00000425796; ENST00000471895; ENST00000475435; BC007832; OTTHUMT00000005761; OTTHUMT00000005762; OTTHUMT00000005763; OTTHUMT00000006296; OTTHUMT00000006297; OTTHUMT00000092163; OTTHUMT00000092164; OTTHUMT000…	FBXO44	F-box protein 44	FBXO44
TC0100006862.hg.1	FBXO6	F-box protein 6	0.0101	0.0587	7.08	6.31	T	T	1.71	0.1016	0.5405	5.49	5.39	T	T	1.07	0.8306	0.9617	7.08	5.49	T	T	3.03	0.0045	0.0386	6.31	5.39	T	T	1.89	0.0574	0.2222	TC0100006862.hg.1	NM_018438; ENST00000376753; ENST00000449067; ENST00000474239; BC020880; OTTHUMT00000006332; OTTHUMT00000006333; OTTHUMT00000006334	FBXO6	F-box protein 6	FBXO6
TC0100006864.hg.1	DRAXIN	dorsal inhibitory axon guidance protein	0.3723	0.5712	4.32	4.42	T	T	-1.07	0.6941	0.9281	3.99	4.36	T	T	-1.29	0.181	0.6555	4.32	3.99	T	T	1.26	0.2213	0.475	4.42	4.36	T	T	1.05	0.7934	0.9159	TC0100006864.hg.1	NM_198545; ENST00000294485; BC111064; OTTHUMT00000006325	DRAXIN	dorsal inhibitory axon guidance protein	DRAXIN
TC0100006865.hg.1	AGTRAP	angiotensin II receptor-associated protein	0.2631	0.4675	10.09	9.69	T	T	1.33	0.1385	0.5893	10.09	9.73	T	T	1.28	0.1853	0.6604	10.09	10.09	T	T	1	0.9891	0.9957	9.69	9.73	T	T	-1.03	0.8625	0.9466	TC0100006865.hg.1	NM_001040194; NM_001040195; NM_001040196; NM_001040197; NM_020350; ENST00000314340; ENST00000376627; ENST00000376629; ENST00000376637; ENST00000400895; ENST00000452018; ENST00000471765; ENST00000476309; ENST00000476512; ENST00000491346; ENST00000494437; ENST00000510878; ENST00000513739; ENST00000514733; BC017328; OTTHUMT00000006335; OTTHUMT00000006336; OTTHUMT00000006337; OTTHUMT00000006338; OTTH…	AGTRAP	angiotensin II receptor-associated protein	AGTRAP
TC0100006866.hg.1	C1orf167	chromosome 1 open reading frame 167	0.5857	0.7375	3.68	3.95	F	F	-1.2	0.3021	0.739	3.76	3.97	F	F	-1.16	0.4113	0.8097	3.68	3.76	F	F	-1.06	0.7428	0.882	3.95	3.97	F	F	-1.02	0.9187	0.9704	TC0100006866.hg.1	NM_001010881; OTTHUMT00000006326; OTTHUMT00000006327; OTTHUMT00000006328; OTTHUMT00000006329; OTTHUMT00000006330; OTTHUMT00000006331	C1orf167	chromosome 1 open reading frame 167	C1orf167
TC0100006874.hg.1	PLOD1	procollagen-lysine, 2-oxoglutarate 5-dioxygenase 1	0.2847	0.4901	11.21	11.19	T	T	1.02	0.9158	0.9796	11.59	11.16	T	T	1.35	0.0998	0.5586	11.21	11.59	T	T	-1.29	0.1464	0.3738	11.19	11.16	T	T	1.02	0.8935	0.9611	TC0100006874.hg.1	NM_000302; ENST00000196061; ENST00000358133; ENST00000429000; ENST00000449038; ENST00000465920; ENST00000470133; ENST00000481933; ENST00000485046; ENST00000491536; BC016657; OTTHUMT00000006865; OTTHUMT00000006866; OTTHUMT00000006867; OTTHUMT00000006868; OTTHUMT00000006869; OTTHUMT00000006870; OTTHUMT00000006871; OTTHUMT00000006873; OTTHUMT00000092167	PLOD1	procollagen-lysine, 2-oxoglutarate 5-dioxygenase 1	PLOD1
TC0100006875.hg.1	MFN2	mitofusin 2	0.3561	0.5573	10.64	10.66	T	T	-1.01	0.95	0.9893	11	10.61	T	T	1.31	0.1282	0.5997	10.64	11	T	T	-1.28	0.1618	0.3968	10.66	10.61	T	T	1.04	0.8337	0.9339	TC0100006875.hg.1	NM_001127660; NM_014874; ENST00000235329; ENST00000412236; ENST00000444836; ENST00000484391; ENST00000490079; ENST00000497302; BC017061; OTTHUMT00000006859; OTTHUMT00000006861; OTTHUMT00000006862; OTTHUMT00000006863; OTTHUMT00000006864	MFN2	mitofusin 2	MFN2
TC0100006876.hg.1	MIIP	migration and invasion inhibitory protein	0.0127	0.0689	7.52	7.8	T	T	-1.22	0.2486	0.6946	8.45	8.19	T	T	1.2	0.2822	0.7345	7.52	8.45	T	T	-1.91	0.0029	0.0284	7.8	8.19	T	T	-1.31	0.1218	0.352	TC0100006876.hg.1	NM_021933; ENST00000235332; ENST00000460823; ENST00000466860; ENST00000478299; ENST00000478749; ENST00000492256; ENST00000498685; BC008068; OTTHUMT00000006941; OTTHUMT00000006942; OTTHUMT00000006943; OTTHUMT00000006944; OTTHUMT00000006945; OTTHUMT00000006946; OTTHUMT00000006947	MIIP	migration and invasion inhibitory protein	MIIP
TC0100006877.hg.1	MIIP	Transcript Identified by AceView, Entrez Gene ID(s) 60672	0.3817	0.5796	3.77	3.93	T	T	-1.12	0.7124	0.932	3.37	3.22	T	T	1.11	0.7339	0.9365	3.77	3.37	T	T	1.31	0.3942	0.6493	3.93	3.22	T	T	1.64	0.139	0.3784	TC0100006877.hg.1	MIIP.lAug10-unspliced	MIIP	Transcript Identified by AceView, Entrez Gene ID(s) 60672	MIIP
TC0100006880.hg.1	TNFRSF8	tumor necrosis factor receptor superfamily, member 8	0.4616	0.644	4.67	4.33	T	T	1.26	0.3808	0.7926	4.08	4.47	T	T	-1.31	0.3078	0.7504	4.67	4.08	T	T	1.5	0.1375	0.3595	4.33	4.47	T	T	-1.1	0.7193	0.8781	TC0100006880.hg.1	NM_001243; NM_001281430; ENST00000263932; ENST00000413146; ENST00000417814; ENST00000479933; ENST00000514649; BC136400; uc001atq.3	TNFRSF8	tumor necrosis factor receptor superfamily, member 8	TNFRSF8
TC0100006881.hg.1	TNFRSF1B; MIR4632; MIR7846	tumor necrosis factor receptor superfamily, member 1B; microRNA 4632; microRNA 7846	0.0002	0.0035	14.01	14.34	T	T	-1.26	0.1652	0.618	12.74	13.25	T	T	-1.42	0.0441	0.4455	14.01	12.74	T	T	2.4	0.0003	0.0053	14.34	13.25	T	T	2.12	0.0008	0.0118	TC0100006881.hg.1	NM_001066; NR_039775; NR_107000; ENST00000376259; ENST00000489921; ENST00000492361; ENST00000536782; ENST00000584158; ENST00000622420; BC052977; OTTHUMT00000005133; OTTHUMT00000005134; OTTHUMT00000005135	TNFRSF1B; MIR4632; MIR7846	tumor necrosis factor receptor superfamily, member 1B; microRNA 4632; microRNA 7846	TNFRSF1B	MIR4632	MIR7846
TC0100006884.hg.1	VPS13D	vacuolar protein sorting 13 homolog D (S. cerevisiae)	0.2396	0.4433	7.63	7.04	T	T	1.51	0.129	0.5795	7.8	7.54	T	T	1.2	0.4824	0.8458	7.63	7.8	T	T	-1.12	0.6583	0.8341	7.04	7.54	T	T	-1.41	0.1959	0.4617	TC0100006884.hg.1	NM_015378; NM_018156; ENST00000011700; ENST00000460333; ENST00000466732; ENST00000469054; ENST00000473099; ENST00000476045; ENST00000476169; ENST00000481484; ENST00000487188; ENST00000489961; ENST00000543710; ENST00000543766; ENST00000613099; ENST00000620676; OTTHUMT00000036897; OTTHUMT00000036898; OTTHUMT00000036899; OTTHUMT00000036900; OTTHUMT00000036901; OTTHUMT00000036902; OTTHUMT00000036903;…	VPS13D	vacuolar protein sorting 13 homolog D (S. cerevisiae)	VPS13D
TC0100006900.hg.1	AADACL4	arylacetamide deacetylase-like 4	0.2513	0.4566	3.39	3.06	F	F	1.25	0.1778	0.6323	3	3.36	F	F	-1.28	0.1381	0.6126	3.39	3	F	F	1.31	0.1128	0.3193	3.06	3.36	F	F	-1.23	0.2156	0.4867	TC0100006900.hg.1	NM_001013630; ENST00000376221; OTTHUMT00000005328; uc001auf.3	AADACL4	arylacetamide deacetylase-like 4	AADACL4
TC0100006903.hg.1	AADACL3	arylacetamide deacetylase-like 3	0.4278	0.6165	3.15	3.2	F	F	-1.04	0.9024	0.9763	3.75	3.67	F	F	1.05	0.8698	0.9703	3.15	3.75	F	F	-1.52	0.2024	0.4517	3.2	3.67	F	F	-1.39	0.3077	0.587	TC0100006903.hg.1	NM_001103170; NR_111984; ENST00000359318; ENST00000620146; OTTHUMT00000005323; OTTHUMT00000005324	AADACL3	arylacetamide deacetylase-like 3	AADACL3
TC0100006905.hg.1	C1orf158	chromosome 1 open reading frame 158	0.4985	0.6726	2.86	2.81	F	F	1.04	0.8805	0.9718	3.23	3.18	F	F	1.04	0.8846	0.974	2.86	3.23	F	F	-1.29	0.2922	0.5535	2.81	3.18	F	F	-1.3	0.2901	0.5696	TC0100006905.hg.1	NM_152290; ENST00000376210; ENST00000474179; ENST00000614859; BC029894; OTTHUMT00000005325; OTTHUMT00000005326; OTTHUMT00000005327	C1orf158	chromosome 1 open reading frame 158	C1orf158
TC0100006906.hg.1	C1orf158	Transcript Identified by AceView, Entrez Gene ID(s) 93190	0.7384	0.8418	3.42	3.29	F	T	1.09	0.7154	0.932	3.31	3.63	F	F	-1.25	0.368	0.7855	3.42	3.31	F	F	1.08	0.7588	0.8904	3.29	3.63	T	F	-1.26	0.3401	0.6178	TC0100006906.hg.1	C1orf158.eAug10-unspliced	C1orf158	Transcript Identified by AceView, Entrez Gene ID(s) 93190	C1orf158
TC0100006907.hg.1	PRAMEF12	PRAME family member 12	0.0749	0.2188	4.42	5.29	F	T	-1.83	0.0508	0.445	4.14	4.71	T	T	-1.48	0.1728	0.6482	4.42	4.14	F	T	1.21	0.4887	0.7236	5.29	4.71	T	T	1.49	0.1686	0.4225	TC0100006907.hg.1	NM_001080830; ENST00000357726; OTTHUMT00000005457	PRAMEF12	PRAME family member 12	PRAMEF12
TC0100006908.hg.1	PRAMEF1	PRAME family member 1	0.2407	0.4446	2.55	2.95	F	F	-1.32	0.1166	0.5616	2.76	3.02	F	F	-1.19	0.2973	0.7428	2.55	2.76	F	F	-1.16	0.3688	0.626	2.95	3.02	F	F	-1.05	0.7604	0.8998	TC0100006908.hg.1	NM_001294139; NM_023013; BC144199; OTTHUMT00000005458; OTTHUMT00000005459	PRAMEF1	PRAME family member 1	PRAMEF1
TC0100006910.hg.1	PRAMEF2	PRAME family member 2	0.2292	0.4318	3.53	2.88	F	F	1.57	0.0701	0.489	2.93	3.14	F	F	-1.16	0.5229	0.8646	3.53	2.93	F	F	1.51	0.0934	0.2868	2.88	3.14	F	F	-1.2	0.4204	0.6856	TC0100006910.hg.1	NM_023014; ENST00000240189; BC075008; BC075009; OTTHUMT00000005517; uc001aum.1	PRAMEF2	PRAME family member 2	PRAMEF2
TC0100006912.hg.1	PRAMEF7; PRAMEF8	PRAME family member 7; PRAME family member 8	0.406	0.6003	3.82	3.67	T	T	1.11	0.6932	0.9278	3.94	3.3	T	T	1.55	0.126	0.5964	3.82	3.94	T	T	-1.08	0.7637	0.8931	3.67	3.3	T	T	1.29	0.3565	0.6314	TC0100006912.hg.1	NM_001012277; ENST00000330881; ENST00000616979; BC140755; BC144565; OTTHUMT00000005513	PRAMEF7; PRAMEF8	PRAME family member 7; PRAME family member 8	PRAMEF7	PRAMEF8
TC0100006920.hg.1	PRAMEF9	PRAME family member 9	0.0567	0.1836	4.04	4.37	F	F	-1.25	0.3443	0.7688	3.73	3.33	F	F	1.32	0.247	0.7137	4.04	3.73	F	F	1.24	0.3675	0.6248	4.37	3.33	F	F	2.06	0.0114	0.0754	TC0100006920.hg.1	ENST00000415919	PRAMEF9	PRAME family member 9	PRAMEF9
TC0100006922.hg.1	PRAMEF5	PRAME family member 5	0.0246	0.1075	3.94	4.41	F	F	-1.38	0.1043	0.5434	3.53	3.55	F	F	-1.01	0.9478	0.9881	3.94	3.53	F	F	1.33	0.144	0.3702	4.41	3.55	F	F	1.82	0.0089	0.0633	TC0100006922.hg.1	ENST00000622421; OTTHUMT00000468934; uc001auu.1	PRAMEF5	PRAME family member 5	PRAMEF5
TC0100006925.hg.1	PRAMEF16; PRAMEF17	PRAME family member 16; PRAME family member 17	0.4231	0.6137	2.57	2.77	F	F	-1.15	0.6931	0.9278	3.26	3.31	F	F	-1.04	0.9232	0.9822	2.57	3.26	F	F	-1.61	0.2062	0.4563	2.77	3.31	F	F	-1.45	0.3189	0.598	TC0100006925.hg.1	NM_001045480; NM_001099851; BC144662; BC146858; OTTHUMT00000021780	PRAMEF16; PRAMEF17	PRAME family member 16; PRAME family member 17	PRAMEF16	PRAMEF17
TC0100006926.hg.1	PRAMEF20	PRAME family member 20	0.186	0.3816	3.15	3.21	F	F	-1.04	0.7964	0.9513	2.74	2.88	F	F	-1.1	0.5558	0.8794	3.15	2.74	F	F	1.33	0.0997	0.2974	3.21	2.88	F	F	1.26	0.1702	0.4245	TC0100006926.hg.1	NM_001099852; ENST00000316412; ENST00000602960; OTTHUMT00000021782; uc009vnv.1	PRAMEF20	PRAME family member 20	PRAMEF20
TC0100006931.hg.1	PDPN	podoplanin	0.2368	0.4406	4.58	4.68	T	T	-1.08	0.742	0.9382	4.04	4.54	F	T	-1.41	0.1411	0.614	4.58	4.04	T	F	1.45	0.1186	0.3295	4.68	4.54	T	T	1.1	0.6623	0.8482	TC0100006931.hg.1	NM_001006624; NM_001006625; NM_006474; NM_198389; ENST00000294489; ENST00000376057; ENST00000376061; ENST00000475043; ENST00000487038; ENST00000488631; ENST00000506205; ENST00000509009; ENST00000510906; ENST00000513143; ENST00000617617; ENST00000621990; BC014668; BC022812; OTTHUMT00000021783; OTTHUMT00000021784; OTTHUMT00000021785; OTTHUMT00000021786; OTTHUMT00000021787; OTTHUMT00000367733; OTTHU…	PDPN	podoplanin	PDPN
TC0100006937.hg.1	PRDM2	PR domain containing 2, with ZNF domain	0.0984	0.2584	10.01	10.02	T	T	-1	0.9819	0.9966	9.27	9.57	T	T	-1.24	0.3454	0.7706	10.01	9.27	T	T	1.68	0.0384	0.1638	10.02	9.57	T	T	1.36	0.179	0.4377	TC0100006937.hg.1	NM_001007257; NM_001135610; NM_012231; NM_015866; ENST00000235372; ENST00000311066; ENST00000343137; ENST00000376048; ENST00000407521; ENST00000413440; ENST00000484063; ENST00000487453; ENST00000491134; ENST00000491815; ENST00000502724; ENST00000502727; ENST00000503842; ENST00000505823; OTTHUMT00000021792; OTTHUMT00000021939; OTTHUMT00000021940; OTTHUMT00000021941; OTTHUMT00000021944; OTTHUMT0000…	PRDM2	PR domain containing 2, with ZNF domain	PRDM2
TC0100006954.hg.1	KAZN	kazrin, periplakin interacting protein	0.9391	0.9655	4.39	4.08	T	F	1.25	0.6119	0.9022	4.08	4.28	T	T	-1.14	0.7589	0.9446	4.39	4.08	T	T	1.24	0.6219	0.8127	4.08	4.28	F	T	-1.15	0.7479	0.8936	TC0100006954.hg.1	NM_001017999; NM_001018000; NM_001018001; NM_015209; NM_201628; ENST00000361144; ENST00000376028; ENST00000376030; ENST00000400797; ENST00000400798; ENST00000491547; ENST00000503743; BC035501; OTTHUMT00000005690; OTTHUMT00000005691; OTTHUMT00000005692; OTTHUMT00000005694; OTTHUMT00000367920; OTTHUMT00000367921; uc001avp.2	KAZN	kazrin, periplakin interacting protein	KAZN
TC0100006977.hg.1	TMEM51	transmembrane protein 51	0.0014	0.0145	5.81	6.28	T	T	-1.38	0.3837	0.7934	8.4	8.12	T	T	1.22	0.5956	0.8941	5.81	8.4	T	T	-6.01	0.0007	0.0106	6.28	8.12	T	T	-3.58	0.006	0.0489	TC0100006977.hg.1	NM_001136216; NM_001136217; NM_001136218; NM_018022; ENST00000376008; ENST00000376014; ENST00000400796; ENST00000428417; ENST00000434578; ENST00000451326; BC000202; BC000593; BC005177; OTTHUMT00000005698; OTTHUMT00000005699; OTTHUMT00000145238; OTTHUMT00000145239; OTTHUMT00000467178	TMEM51	transmembrane protein 51	TMEM51
TC0100006982.hg.1	EFHD2	EF-hand domain family member D2	0.0001	0.0024	12.35	12.84	T	T	-1.41	0.0551	0.4553	11.05	11.61	T	T	-1.47	0.0347	0.4165	12.35	11.05	T	T	2.46	0.0003	0.0054	12.84	11.61	T	T	2.35	0.0004	0.0072	TC0100006982.hg.1	NM_024329; ENST00000375980; ENST00000445566; BC007233; BC014923; BC023611; BC068473; OTTHUMT00000006433; OTTHUMT00000006434; uc001awh.2	EFHD2	EF-hand domain family member D2	EFHD2
TC0100006983.hg.1	CTRC	chymotrypsin C (caldecrin)	0.4323	0.6201	3.43	3.11	F	F	1.25	0.1809	0.6354	3.45	3.29	F	F	1.12	0.4891	0.8486	3.43	3.45	F	F	-1.01	0.9358	0.9725	3.11	3.29	F	F	-1.13	0.4367	0.7006	TC0100006983.hg.1	NM_007272; ENST00000375943; ENST00000375949; ENST00000476813; ENST00000483406; BC015118; OTTHUMT00000006435; OTTHUMT00000006436; OTTHUMT00000006437	CTRC	chymotrypsin C (caldecrin)	CTRC
TC0100006989.hg.1	DNAJC16	DnaJ (Hsp40) homolog, subfamily C, member 16	0.7261	0.8338	8.26	8.22	T	T	1.02	0.8944	0.9744	8.42	8.46	T	T	-1.03	0.8746	0.9718	8.26	8.42	T	T	-1.12	0.5295	0.7513	8.22	8.46	T	T	-1.18	0.3658	0.6397	TC0100006989.hg.1	NM_001287811; NM_015291; NR_109898; ENST00000375838; ENST00000375847; ENST00000375849; ENST00000472665; ENST00000475133; ENST00000479655; ENST00000483270; ENST00000490811; ENST00000495523; ENST00000616884; BC047363; OTTHUMT00000006764; OTTHUMT00000006765; OTTHUMT00000006766; OTTHUMT00000006767; OTTHUMT00000006768; OTTHUMT00000006769; OTTHUMT00000006770; OTTHUMT00000006771; OTTHUMT00000006772	DNAJC16	DnaJ (Hsp40) homolog, subfamily C, member 16	DNAJC16
TC0100006991.hg.1	RSC1A1; DDI2	regulatory solute carrier protein, family 1, member 1; DNA-damage inducible 1 homolog 2	0.0249	0.1081	8.59	7.84	T	T	1.69	0.0805	0.5094	9.18	9.08	T	T	1.07	0.7973	0.953	8.59	9.18	T	T	-1.51	0.1581	0.3914	7.84	9.08	T	T	-2.37	0.0103	0.07	TC0100006991.hg.1	NM_006511; NM_032341; ENST00000320153; ENST00000345034; ENST00000480945; ENST00000483899; ENST00000486680; ENST00000546927; ENST00000548451; BC006011; OTTHUMT00000006826; OTTHUMT00000006827; OTTHUMT00000006828; OTTHUMT00000006829; OTTHUMT00000145500; OTTHUMT00000404333; OTTHUMT00000404334; uc010obn.2	RSC1A1; DDI2	regulatory solute carrier protein, family 1, member 1; DNA-damage inducible 1 homolog 2	RSC1A1	DDI2
TC0100006994.hg.1	PLEKHM2	pleckstrin homology domain containing, family M (with RUN domain) member 2	0.0894	0.2444	11.17	11.57	T	T	-1.32	0.1002	0.5399	10.98	11.45	T	T	-1.38	0.0615	0.4852	11.17	10.98	T	T	1.14	0.4075	0.6607	11.57	11.45	T	T	1.09	0.5869	0.8046	TC0100006994.hg.1	NM_015164; ENST00000375793; ENST00000375799; ENST00000462455; ENST00000477849; OTTHUMT00000008463; OTTHUMT00000008464; OTTHUMT00000008465; OTTHUMT00000008466; uc010obo.2	PLEKHM2	pleckstrin homology domain containing, family M (with RUN domain) member 2	PLEKHM2
TC0100006997.hg.1	SLC25A34	solute carrier family 25, member 34	0.578	0.7318	5.93	6.15	T	T	-1.16	0.3888	0.7961	6.22	5.96	T	T	1.2	0.3043	0.747	5.93	6.22	T	T	-1.22	0.2644	0.5251	6.15	5.96	T	T	1.14	0.4418	0.7043	TC0100006997.hg.1	NM_207348; ENST00000294454; ENST00000465495; ENST00000489568; BC027998; OTTHUMT00000008467; OTTHUMT00000008468; OTTHUMT00000008469	SLC25A34	solute carrier family 25, member 34	SLC25A34
TC0100006998.hg.1	TMEM82	transmembrane protein 82	0.0744	0.2178	3.55	4.5	F	T	-1.93	0.0444	0.4274	3.89	3.31	F	F	1.5	0.1828	0.6568	3.55	3.89	F	F	-1.26	0.4234	0.674	4.5	3.31	T	F	2.28	0.0167	0.0986	TC0100006998.hg.1	NM_001013641; ENST00000375782; ENST00000465575; BC127706; BC127707; BC137239; BC137240; OTTHUMT00000008471; OTTHUMT00000008472	TMEM82	transmembrane protein 82	TMEM82
TC0100006999.hg.1	FBLIM1	filamin binding LIM protein 1	0.0058	0.0394	4.39	5.23	T	T	-1.79	0.0079	0.244	4.28	5.17	T	T	-1.86	0.0054	0.2615	4.39	4.28	T	T	1.09	0.6413	0.8247	5.23	5.17	T	T	1.04	0.8137	0.9249	TC0100006999.hg.1	NM_001024215; NM_001024216; NM_017556; ENST00000332305; ENST00000375766; ENST00000375771; ENST00000430076; ENST00000431771; ENST00000441801; ENST00000483633; ENST00000496928; ENST00000502638; ENST00000502739; ENST00000508310; ENST00000509138; ENST00000510393; ENST00000510929; ENST00000514156; BC019895; OTTHUMT00000008510; OTTHUMT00000008511; OTTHUMT00000008512; OTTHUMT00000008513; OTTHUMT00000008…	FBLIM1	filamin binding LIM protein 1	FBLIM1
TC0100007006.hg.1	SPEN	spen family transcriptional repressor	0.7783	0.8665	11.08	11.3	T	T	-1.16	0.3603	0.7797	11.26	11.18	T	T	1.06	0.7128	0.9319	11.08	11.26	T	T	-1.13	0.4514	0.6957	11.3	11.18	T	T	1.09	0.5913	0.8068	TC0100007006.hg.1	NM_015001; ENST00000375759; ENST00000438066; ENST00000442985; ENST00000471538; ENST00000487496; OTTHUMT00000025993; OTTHUMT00000025994; OTTHUMT00000025995; OTTHUMT00000025996; OTTHUMT00000025997	SPEN	spen family transcriptional repressor	SPEN
TC0100007017.hg.1	C1orf64	chromosome 1 open reading frame 64	0.5968	0.7446	3.95	4.16	F	F	-1.16	0.4151	0.8119	3.84	3.89	F	F	-1.04	0.8335	0.9619	3.95	3.84	F	F	1.08	0.6588	0.8344	4.16	3.89	F	F	1.21	0.3024	0.5813	TC0100007017.hg.1	NM_178840; ENST00000329454; BC017946; OTTHUMT00000026317	C1orf64	chromosome 1 open reading frame 64	C1orf64
TC0100007020.hg.1	CLCNKB	chloride channel, voltage-sensitive Kb	0.7363	0.8404	3.34	3.15	F	F	1.14	0.5813	0.8895	3.04	2.99	F	F	1.04	0.869	0.9703	3.34	3.04	F	F	1.23	0.3998	0.6542	3.15	2.99	F	F	1.12	0.6414	0.8375	TC0100007020.hg.1	NM_000085; NM_001165945; ENST00000375667; ENST00000375679; ENST00000431772; ENST00000619181; BC020873; OTTHUMT00000026331; OTTHUMT00000026332; OTTHUMT00000099351	CLCNKB	chloride channel, voltage-sensitive Kb	CLCNKB
TC0100007038.hg.1	NECAP2	NECAP endocytosis associated 2	0.001	0.011	10.98	11	T	T	-1.01	0.9548	0.9906	9.51	9.48	T	T	1.02	0.9249	0.9825	10.98	9.51	T	T	2.77	0.0015	0.0171	11	9.48	T	T	2.87	0.0012	0.0154	TC0100007038.hg.1	NM_001145277; NM_001145278; NM_018090; ENST00000337132; ENST00000443980; ENST00000457722; ENST00000459640; ENST00000486390; ENST00000492095; ENST00000496239; ENST00000504551; ENST00000504858; ENST00000508680; ENST00000509727; ENST00000513161; BC017014; BC018914; OTTHUMT00000006680; OTTHUMT00000006681; OTTHUMT00000006682; OTTHUMT00000006683; OTTHUMT00000006684; OTTHUMT00000368119; OTTHUMT000003681…	NECAP2	NECAP endocytosis associated 2	NECAP2
TC0100007050.hg.1	FAM231B	family with sequence similarity 231, member B	0.8499	0.9107	3.39	3.57	F	T	-1.14	0.5069	0.8607	3.37	3.51	F	T	-1.1	0.6133	0.9012	3.39	3.37	F	F	1.01	0.9592	0.9825	3.57	3.51	T	T	1.04	0.8305	0.9331	TC0100007050.hg.1	NM_001310155; ENST00000600179; OTTHUMT00000479157	FAM231B	family with sequence similarity 231, member B	FAM231B
TC0100007063.hg.1	FAM231C; FAM231A	family with sequence similarity 231, member C; family with sequence similarity 231, member A	0.2528	0.4583	6.31	5.64	T	T	1.58	0.1018	0.5406	5.86	5.58	T	T	1.21	0.4716	0.8407	6.31	5.86	T	T	1.36	0.249	0.506	5.64	5.58	T	T	1.04	0.877	0.9533	TC0100007063.hg.1	NM_001310138; OTTHUMT00000479158	FAM231C; FAM231A	family with sequence similarity 231, member C; family with sequence similarity 231, member A	FAM231C	FAM231A
TC0100007091.hg.1	CROCC	Zhang2013 ALT_ACCEPTOR, ALT_DONOR, coding, INTERNAL, intronic best transcript NM_014675	0.9883	0.9935	7.65	7.64	T	T	1.01	0.9741	0.994	7.73	7.72	T	T	1.01	0.9636	0.9927	7.65	7.73	T	T	-1.06	0.8079	0.9169	7.64	7.72	T	T	-1.06	0.818	0.927	TC0100007091.hg.1	hsa_circ_0092359	CROCC	Zhang2013 ALT_ACCEPTOR, ALT_DONOR, coding, INTERNAL, intronic best transcript NM_014675	CROCC
TC0100007102.hg.1	PADI1	peptidyl arginine deiminase, type I	0.0377	0.1423	3.89	4.82	T	T	-1.9	0.0067	0.235	4.5	4.53	T	T	-1.02	0.9149	0.9813	3.89	4.5	T	T	-1.52	0.0472	0.1877	4.82	4.53	T	T	1.22	0.2959	0.5752	TC0100007102.hg.1	NM_013358; ENST00000375471; ENST00000460293; ENST00000483501; BC130574; BC136402; OTTHUMT00000006621; OTTHUMT00000006622; OTTHUMT00000006797	PADI1	peptidyl arginine deiminase, type I	PADI1
TC0100007103.hg.1	PADI3	peptidyl arginine deiminase, type III	0.5016	0.6752	3.35	3.65	F	F	-1.23	0.2785	0.7196	3.64	3.74	F	F	-1.07	0.7171	0.9334	3.35	3.64	F	F	-1.22	0.291	0.5523	3.65	3.74	F	F	-1.06	0.7399	0.8892	TC0100007103.hg.1	NM_016233; ENST00000375460; BC041592; BC109091; BC109092; OTTHUMT00000006805	PADI3	peptidyl arginine deiminase, type III	PADI3
TC0100007105.hg.1	PADI4	peptidyl arginine deiminase, type IV	0.9527	0.9735	2.56	2.56	F	F	1	0.991	0.9986	2.67	2.67	F	F	1	0.9813	0.997	2.56	2.67	F	F	-1.08	0.6916	0.8538	2.56	2.67	F	F	-1.08	0.7005	0.8676	TC0100007105.hg.1	NM_012387; ENST00000375448; ENST00000375453; ENST00000467001; ENST00000468945; ENST00000487048; BC025718; OTTHUMT00000006799; OTTHUMT00000006800; OTTHUMT00000006801; OTTHUMT00000006802; OTTHUMT00000006803	PADI4	peptidyl arginine deiminase, type IV	PADI4
TC0100007108.hg.1	PADI6	peptidyl arginine deiminase, type VI	0.9419	0.967	3.32	3.44	F	F	-1.09	0.6521	0.9148	3.32	3.29	F	F	1.02	0.9319	0.9844	3.32	3.32	F	F	1	0.9997	0.9999	3.44	3.29	F	F	1.1	0.5927	0.8072	TC0100007108.hg.1	NM_207421; ENST00000619609; OTTHUMT00000006804	PADI6	peptidyl arginine deiminase, type VI	PADI6
TC0100007117.hg.1	ARHGEF10L	Rho guanine nucleotide exchange factor 10 like	0.0684	0.2064	4.33	4.91	T	T	-1.5	0.1821	0.6372	3.63	4.2	T	T	-1.48	0.195	0.6705	4.33	3.63	T	T	1.62	0.1187	0.3296	4.91	4.2	T	T	1.64	0.1104	0.3323	TC0100007117.hg.1	NM_001011722; NM_018125; ENST00000167825; ENST00000361221; ENST00000375408; ENST00000375415; ENST00000466782; ENST00000469726; ENST00000482359; ENST00000482892; ENST00000495593; BC117171; BC143347; OTTHUMT00000007147; OTTHUMT00000007148; OTTHUMT00000007149; OTTHUMT00000007150; OTTHUMT00000007151; OTTHUMT00000007152; OTTHUMT00000007153; OTTHUMT00000007154; OTTHUMT00000007155	ARHGEF10L	Rho guanine nucleotide exchange factor 10 like	ARHGEF10L
TC0100007127.hg.1	ACTL8	actin-like 8	0.0941	0.2519	3.3	2.86	T	T	1.36	0.1233	0.5714	2.55	2.79	T	F	-1.18	0.3693	0.7859	3.3	2.55	T	T	1.68	0.018	0.1	2.86	2.79	T	F	1.05	0.8072	0.9221	TC0100007127.hg.1	NM_030812; ENST00000375406; ENST00000617065; BC028909; OTTHUMT00000007143; uc001bat.3	ACTL8	actin-like 8	ACTL8
TC0100007136.hg.1	IGSF21	immunoglobin superfamily, member 21	0.0208	0.0961	4.54	4.74	T	T	-1.15	0.4287	0.8204	4.31	3.82	T	T	1.4	0.074	0.5106	4.54	4.31	T	T	1.18	0.3465	0.606	4.74	3.82	T	T	1.89	0.0041	0.0374	TC0100007136.hg.1	NM_032880; ENST00000251296; ENST00000412684; ENST00000473951; ENST00000497331; BC007618; OTTHUMT00000006924; OTTHUMT00000006925; OTTHUMT00000006926; OTTHUMT00000006927	IGSF21	immunoglobin superfamily, member 21	IGSF21
TC0100007144.hg.1	KLHDC7A	kelch domain containing 7A	0.5805	0.7337	2.24	2.2	F	F	1.03	0.8677	0.9688	2.37	2.5	F	F	-1.1	0.5806	0.8885	2.24	2.37	F	F	-1.09	0.5937	0.7957	2.2	2.5	F	F	-1.23	0.2272	0.5015	TC0100007144.hg.1	NM_152375; ENST00000400664; OTTHUMT00000006923	KLHDC7A	kelch domain containing 7A	KLHDC7A
TC0100007147.hg.1	PAX7	paired box 7	0.6982	0.8145	2.84	2.92	F	F	-1.06	0.7385	0.9371	2.89	2.65	F	F	1.18	0.3536	0.776	2.84	2.89	F	F	-1.04	0.8311	0.9272	2.92	2.65	F	F	1.21	0.2989	0.5781	TC0100007147.hg.1	NM_001135254; NM_002584; NM_013945; ENST00000375375; ENST00000400661; ENST00000420770; BC121165; BC121166; OTTHUMT00000006928; OTTHUMT00000372482; OTTHUMT00000372483; uc001bay.3	PAX7	paired box 7	PAX7
TC0100007160.hg.1	MRTO4	MRT4 homolog, ribosome maturation factor	0.004	0.0296	7.96	8.17	T	T	-1.16	0.5511	0.8783	7.14	6.57	T	T	1.49	0.126	0.5964	7.96	7.14	T	T	1.76	0.0399	0.1681	8.17	6.57	T	T	3.02	0.0012	0.0154	TC0100007160.hg.1	NM_016183; ENST00000330263; ENST00000479559; ENST00000493700; BC003013; BC006504; OTTHUMT00000007075; OTTHUMT00000007160; OTTHUMT00000007161	MRTO4	MRT4 homolog, ribosome maturation factor	MRTO4
TC0100007162.hg.1	PQLC2	PQ loop repeat containing 2	4.1e-05	0.0011	8.92	8.43	T	T	1.4	0.089	0.5228	10.44	10.46	T	T	-1.01	0.9433	0.9874	8.92	10.44	T	T	-2.86	0.0002	0.0048	8.43	10.46	T	T	-4.06	2.83e-05	0.001	TC0100007162.hg.1	NM_001040125; NM_001040126; NM_001287531; NM_017765; NR_109848; ENST00000375153; ENST00000375155; ENST00000400548; ENST00000432465; ENST00000469076; ENST00000497827; BC015324; OTTHUMT00000007164; OTTHUMT00000007255; OTTHUMT00000289784; OTTHUMT00000289785; OTTHUMT00000289786; OTTHUMT00000289787	PQLC2	PQ loop repeat containing 2	PQLC2
TC0100007175.hg.1	HTR6	5-hydroxytryptamine (serotonin) receptor 6, G protein-coupled	0.4729	0.6527	2.37	2.29	F	F	1.06	0.7344	0.9371	2.35	2.02	F	F	1.25	0.2035	0.678	2.37	2.35	F	F	1.02	0.9282	0.9688	2.29	2.02	F	F	1.2	0.2938	0.573	TC0100007175.hg.1	NM_000871; ENST00000289753; BC074995; BC074996; OTTHUMT00000007704	HTR6	5-hydroxytryptamine (serotonin) receptor 6, G protein-coupled	HTR6
TC0100007184.hg.1	OTUD3	OTU deubiquitinase 3	0.0236	0.1046	6.65	5.43	T	T	2.32	0.0061	0.2247	6.44	6.46	T	T	-1.01	0.9719	0.995	6.65	6.44	T	T	1.15	0.5565	0.7698	5.43	6.46	T	T	-2.03	0.015	0.0917	TC0100007184.hg.1	NM_015207; ENST00000375120; ENST00000466697; ENST00000481686; OTTHUMT00000007655; OTTHUMT00000007656; OTTHUMT00000007657	OTUD3	OTU deubiquitinase 3	OTUD3
TC0100007188.hg.1	PLA2G5	phospholipase A2, group V	0.406	0.6003	4.69	4.84	T	T	-1.11	0.7478	0.94	4.65	4.09	T	T	1.47	0.2427	0.7095	4.69	4.65	T	T	1.03	0.9279	0.9687	4.84	4.09	T	T	1.68	0.1287	0.3635	TC0100007188.hg.1	NM_000929; ENST00000375108; ENST00000460175; ENST00000465698; ENST00000469069; ENST00000478803; ENST00000486277; ENST00000489871; ENST00000498348; BC036792; OTTHUMT00000007668; OTTHUMT00000007669; OTTHUMT00000007670; OTTHUMT00000007671; OTTHUMT00000007672; OTTHUMT00000007673; OTTHUMT00000007674; OTTHUMT00000091238	PLA2G5	phospholipase A2, group V	PLA2G5
TC0100007191.hg.1	PLA2G2F	phospholipase A2, group IIF	0.7335	0.839	3.78	4.02	T	T	-1.18	0.3306	0.7598	3.86	3.97	T	T	-1.08	0.637	0.9091	3.78	3.86	T	T	-1.05	0.7583	0.89	4.02	3.97	T	T	1.04	0.8281	0.9325	TC0100007191.hg.1	NM_022819; ENST00000375102; ENST00000465062; OTTHUMT00000007687; OTTHUMT00000007688	PLA2G2F	phospholipase A2, group IIF	PLA2G2F
TC0100007194.hg.1	UBXN10	UBX domain protein 10	0.0054	0.037	4.8	5.03	F	T	-1.18	0.455	0.8373	6.08	5.86	T	T	1.16	0.4863	0.8474	4.8	6.08	F	T	-2.43	0.0022	0.0231	5.03	5.86	T	T	-1.78	0.022	0.1188	TC0100007194.hg.1	NM_152376; ENST00000375099; BC047428; OTTHUMT00000007693	UBXN10	UBX domain protein 10	UBXN10
TC0100007199.hg.1	VWA5B1	von Willebrand factor A domain containing 5B1	0.3999	0.595	5.18	5.35	T	T	-1.13	0.5828	0.8901	4.82	5.19	T	T	-1.29	0.2569	0.7181	5.18	4.82	T	T	1.29	0.2662	0.5266	5.35	5.19	T	T	1.12	0.5994	0.8114	TC0100007199.hg.1	NM_001039500; ENST00000289815; ENST00000375079; ENST00000467486; ENST00000473325; ENST00000485375; ENST00000525343; ENST00000530722; ENST00000534075; OTTHUMT00000007945; OTTHUMT00000007946; OTTHUMT00000007947; OTTHUMT00000242830; OTTHUMT00000389807; OTTHUMT00000389808; OTTHUMT00000389809; uc009vps.2	VWA5B1	von Willebrand factor A domain containing 5B1	VWA5B1
TC0100007205.hg.1	FAM43B	family with sequence similarity 43, member B	0.9992	0.9997	3.87	3.87	T	F	1	0.9805	0.9962	3.89	3.86	F	F	1.02	0.8959	0.9763	3.87	3.89	T	F	-1.01	0.9394	0.9741	3.87	3.86	F	F	1	0.9758	0.9906	TC0100007205.hg.1	NM_207334; ENST00000332947; BC142610; BC142686; OTTHUMT00000127759	FAM43B	family with sequence similarity 43, member B	FAM43B
TC0100007206.hg.1	CDA	cytidine deaminase	0.0087	0.0526	5.07	5.95	T	T	-1.84	0.0639	0.4803	5.97	7.03	T	T	-2.09	0.0317	0.4044	5.07	5.97	T	T	-1.86	0.0595	0.2181	5.95	7.03	T	T	-2.11	0.0295	0.1449	TC0100007206.hg.1	NM_001785; ENST00000375071; ENST00000461985; BC054036; OTTHUMT00000007965; OTTHUMT00000007966	CDA	cytidine deaminase	CDA
TC0100007207.hg.1	PINK1; MIR6084	PTEN induced putative kinase 1; microRNA 6084	0.153	0.3391	6.87	7.21	T	T	-1.27	0.4132	0.8111	7.59	7.84	T	T	-1.19	0.55	0.8771	6.87	7.59	T	T	-1.64	0.1067	0.3092	7.21	7.84	T	T	-1.54	0.154	0.4009	TC0100007207.hg.1	NM_032409; NR_106732; ENST00000321556; ENST00000400490; ENST00000492302; ENST00000622012; BC028215; OTTHUMT00000007954; OTTHUMT00000007955; OTTHUMT00000007956; uc001bdm.3	PINK1; MIR6084	PTEN induced putative kinase 1; microRNA 6084	PINK1	MIR6084
TC0100007240.hg.1	NBPF3	neuroblastoma breakpoint family, member 3	0.3746	0.5733	4.07	4.53	T	T	-1.38	0.1987	0.6529	3.95	4.12	T	T	-1.13	0.6081	0.8993	4.07	3.95	T	T	1.09	0.7151	0.8665	4.53	4.12	T	T	1.33	0.2487	0.5266	TC0100007240.hg.1	NM_001256416; NM_001256417; NM_032264; NR_046176; ENST00000318220; ENST00000318249; ENST00000342104; ENST00000434838; ENST00000454000; ENST00000467103; ENST00000469876; ENST00000475869; ENST00000477050; ENST00000478653; ENST00000485941; ENST00000486229; ENST00000619554; BC024011; OTTHUMT00000008190; OTTHUMT00000008193; OTTHUMT00000008194; OTTHUMT00000021355; OTTHUMT00000021356; OTTHUMT00000021357…	NBPF3	neuroblastoma breakpoint family, member 3	NBPF3
TC0100007243.hg.1	ALPL	alkaline phosphatase, liver/bone/kidney	0.6498	0.7828	3.19	3.32	F	F	-1.09	0.8048	0.9538	3.05	3.65	F	T	-1.52	0.2438	0.7107	3.19	3.05	F	F	1.1	0.7728	0.8983	3.32	3.65	F	T	-1.26	0.5038	0.7492	TC0100007243.hg.1	NM_000478; NM_001127501; NM_001177520; ENST00000374829; ENST00000374830; ENST00000374832; ENST00000374840; ENST00000468526; ENST00000539907; ENST00000540617; BC021289; BC066116; BC090861; BC110909; BC126165; BC136325; OTTHUMT00000008202; OTTHUMT00000008203; OTTHUMT00000008204; OTTHUMT00000008205; OTTHUMT00000008206; OTTHUMT00000476516; OTTHUMT00000476517	ALPL	alkaline phosphatase, liver/bone/kidney	ALPL
TC0100007254.hg.1	LDLRAD2	low density lipoprotein receptor class A domain containing 2	0.0297	0.1215	5.94	5.16	T	T	1.71	0.0138	0.2935	5.7	6.04	T	T	-1.26	0.2169	0.6898	5.94	5.7	T	T	1.17	0.3838	0.6395	5.16	6.04	T	T	-1.84	0.0072	0.0552	TC0100007254.hg.1	NM_001013693; ENST00000344642; ENST00000484271; ENST00000543870; BC146860; OTTHUMT00000007601; OTTHUMT00000007602; uc001bfg.1	LDLRAD2	low density lipoprotein receptor class A domain containing 2	LDLRAD2
TC0100007255.hg.1	HSPG2	Jeck2013 ANTISENSE, CDS, coding, INTERNAL, intronic, OVCODE, OVEXON best transcript NM_005529	0.062	0.1939	4.26	3.56	T	F	1.62	0.1177	0.5626	2.99	3.34	F	F	-1.28	0.3964	0.8018	4.26	2.99	T	F	2.42	0.0118	0.0744	3.56	3.34	F	F	1.16	0.6026	0.814	TC0100007255.hg.1	hsa_circ_0008411	HSPG2	Jeck2013 ANTISENSE, CDS, coding, INTERNAL, intronic, OVCODE, OVEXON best transcript NM_005529	HSPG2
TC0100007261.hg.1	CELA3B	chymotrypsin-like elastase family, member 3B	0.1124	0.281	4.78	4.21	T	T	1.48	0.1594	0.6107	4.08	3.76	T	T	1.24	0.4132	0.8105	4.78	4.08	T	T	1.63	0.0898	0.2802	4.21	3.76	T	T	1.37	0.2513	0.5294	TC0100007261.hg.1	NM_007352; ENST00000337107; ENST00000374666; ENST00000400277; ENST00000473526; BC005216; OTTHUMT00000007797; OTTHUMT00000096534; OTTHUMT00000096535; OTTHUMT00000096536	CELA3B	chymotrypsin-like elastase family, member 3B	CELA3B
TC0100007264.hg.1	CELA3A	chymotrypsin-like elastase family, member 3A	0.7361	0.8404	3.43	3.48	T	T	-1.04	0.864	0.9679	3.68	3.72	T	T	-1.03	0.8849	0.974	3.43	3.68	T	T	-1.19	0.4444	0.6906	3.48	3.72	T	T	-1.18	0.4596	0.7184	TC0100007264.hg.1	NM_005747; ENST00000290122; ENST00000374663; ENST00000400271; BC005918; BC007028; BC008383; BC015103; OTTHUMT00000007791; OTTHUMT00000007793; OTTHUMT00000096533	CELA3A	chymotrypsin-like elastase family, member 3A	CELA3A
TC0100007268.hg.1	CDC42	cell division cycle 42	0.0854	0.2373	15.62	15.66	T	T	-1.02	0.875	0.9704	15.12	15.26	T	T	-1.1	0.5302	0.8664	15.62	15.12	T	T	1.42	0.045	0.1819	15.66	15.26	T	T	1.32	0.099	0.3125	TC0100007268.hg.1	NM_001039802; NM_001791; NM_044472; ENST00000315554; ENST00000344548; ENST00000400259; ENST00000411827; ENST00000498236; BC002711; BC003682; BC018266; OTTHUMT00000007787; OTTHUMT00000008075; OTTHUMT00000008076; OTTHUMT00000008077	CDC42	cell division cycle 42	CDC42
TC0100007283.hg.1	ZBTB40	zinc finger and BTB domain containing 40	0.0819	0.231	7.61	7.12	T	T	1.4	0.1083	0.5481	7.89	7.79	T	T	1.08	0.7003	0.9279	7.61	7.89	T	T	-1.22	0.3255	0.5861	7.12	7.79	T	T	-1.59	0.0386	0.1733	TC0100007283.hg.1	NM_001083621; NM_014870; ENST00000374651; ENST00000375647; ENST00000400239; ENST00000404138; BC114607; OTTHUMT00000008094; OTTHUMT00000008095; uc001bft.2; uc009vqi.1	ZBTB40	zinc finger and BTB domain containing 40	ZBTB40
TC0100007288.hg.1	EPHA8	EPH receptor A8	0.2769	0.4818	2.92	3.33	F	F	-1.32	0.1343	0.5851	3.12	3.39	F	F	-1.21	0.2917	0.7398	2.92	3.12	F	F	-1.14	0.4448	0.6908	3.33	3.39	F	F	-1.05	0.7921	0.9153	TC0100007288.hg.1	NM_001006943; NM_020526; ENST00000166244; ENST00000374644; ENST00000538803; OTTHUMT00000008085; OTTHUMT00000008086	EPHA8	EPH receptor A8	EPHA8
TC0100007290.hg.1	C1QA	complement component 1, q subcomponent, A chain	0.0911	0.2472	6.29	6.8	T	T	-1.43	0.1386	0.5895	5.86	6.31	T	T	-1.37	0.1858	0.6606	6.29	5.86	T	T	1.34	0.2102	0.4613	6.8	6.31	T	T	1.4	0.1574	0.4064	TC0100007290.hg.1	NM_015991; ENST00000374642; ENST00000402322; ENST00000438241; BC030153; BC071986; OTTHUMT00000008087; OTTHUMT00000096526; OTTHUMT00000317635	C1QA	complement component 1, q subcomponent, A chain	C1QA
TC0100007291.hg.1	C1QC	complement component 1, q subcomponent, C chain	2.97e-06	0.0002	7.91	10.86	T	T	-7.72	6.82e-06	0.0172	6.91	9.56	T	T	-6.27	1.61e-05	0.0432	7.91	6.91	T	T	1.99	0.0112	0.0715	10.86	9.56	T	T	2.46	0.0026	0.0269	TC0100007291.hg.1	NM_001114101; NM_172369; ENST00000374637; ENST00000374639; ENST00000374640; BC009016; OTTHUMT00000008083; OTTHUMT00000008084; OTTHUMT00000096530	C1QC	complement component 1, q subcomponent, C chain	C1QC
TC0100007292.hg.1	C1QB	complement component 1, q subcomponent, B chain	0.0421	0.152	4.81	5.45	T	T	-1.56	0.0177	0.3189	4.96	5.4	T	T	-1.36	0.0767	0.5149	4.81	4.96	T	T	-1.1	0.5286	0.7508	5.45	5.4	T	T	1.04	0.8069	0.9221	TC0100007292.hg.1	NM_000491; ENST00000314933; ENST00000432749; ENST00000509305; ENST00000510260; BC008983; OTTHUMT00000008092; OTTHUMT00000008093; OTTHUMT00000359669; uc001bgd.3	C1QB	complement component 1, q subcomponent, B chain	C1QB
TC0100007295.hg.1	EPHB2	EPH receptor B2	0.7441	0.8449	4.64	4.61	T	T	1.02	0.909	0.9777	4.81	4.78	T	T	1.02	0.9207	0.9821	4.64	4.81	T	T	-1.13	0.4575	0.6998	4.61	4.78	T	T	-1.13	0.4491	0.7103	TC0100007295.hg.1	NM_001309192; NM_001309193; NM_004442; NM_017449; ENST00000374627; ENST00000374630; ENST00000374632; ENST00000400191; ENST00000465676; ENST00000490436; ENST00000544305; OTTHUMT00000008059; OTTHUMT00000008060; OTTHUMT00000008061; OTTHUMT00000008062; OTTHUMT00000008063; OTTHUMT00000008064	EPHB2	EPH receptor B2	EPHB2
TC0100007303.hg.1	KDM1A; MIR3115	lysine (K)-specific demethylase 1A; microRNA 3115	0.1028	0.2654	9.77	9.63	T	T	1.1	0.6231	0.9068	10.17	10.31	T	T	-1.1	0.6402	0.9092	9.77	10.17	T	T	-1.32	0.1712	0.4097	9.63	10.31	T	T	-1.59	0.0355	0.164	TC0100007303.hg.1	NM_001009999; NM_015013; NR_036057; ENST00000356634; ENST00000400181; ENST00000465864; ENST00000481879; ENST00000494920; ENST00000577915; ENST00000602503; BC040194; BC048134; OTTHUMT00000008880; OTTHUMT00000008881; OTTHUMT00000008882; OTTHUMT00000091249; OTTHUMT00000091250; OTTHUMT00000467521; uc021oid.1	KDM1A; MIR3115	lysine (K)-specific demethylase 1A; microRNA 3115	KDM1A	MIR3115
TC0100007305.hg.1	KDM1A	Transcript Identified by AceView, Entrez Gene ID(s) 23028	0.0048	0.034	2.83	2.4	F	F	1.35	0.192	0.6476	3.19	3.93	F	F	-1.67	0.0389	0.4312	2.83	3.19	F	F	-1.28	0.2679	0.5282	2.4	3.93	F	F	-2.88	0.0008	0.0114	TC0100007305.hg.1	KDM1A.kAug10-unspliced	KDM1A	Transcript Identified by AceView, Entrez Gene ID(s) 23028	KDM1A
TC0100007315.hg.1	ZNF436-AS1	ZNF436 antisense RNA 1	0.1962	0.3936	5.48	5.05	T	T	1.35	0.1579	0.6101	4.82	5.11	T	T	-1.22	0.3214	0.7573	5.48	4.82	T	T	1.58	0.0424	0.175	5.05	5.11	T	T	-1.04	0.8305	0.9331	TC0100007315.hg.1	NR_033690; NR_033691; BC028411; BC054115; BC068594	ZNF436-AS1	ZNF436 antisense RNA 1	ZNF436-AS1
TC0100007326.hg.1	RPL11	ribosomal protein L11	0.7892	0.8733	15.88	16.03	T	T	-1.11	0.5216	0.8677	15.98	15.83	T	T	1.11	0.4986	0.8533	15.88	15.98	T	T	-1.07	0.6629	0.8366	16.03	15.83	T	T	1.15	0.381	0.6535	TC0100007326.hg.1	NM_000975; NM_001199802; ENST00000374550; ENST00000443624; ENST00000458455; ENST00000467075; ENST00000482370; BC018970; OTTHUMT00000008168; OTTHUMT00000008169; OTTHUMT00000008170; OTTHUMT00000008171; OTTHUMT00000008574	RPL11	ribosomal protein L11	RPL11
TC0100007331.hg.1	TCEB3	transcription elongation factor B (SIII), polypeptide 3 (110kDa, elongin A)	2.22e-05	0.0007	11.03	11.35	T	T	-1.25	0.2918	0.731	9.28	8.87	T	T	1.34	0.1747	0.65	11.03	9.28	T	T	3.37	0.0002	0.0038	11.35	8.87	T	T	5.6	1.23e-05	0.0006	TC0100007331.hg.1	NM_003198; ENST00000418390; ENST00000487554; ENST00000609199; ENST00000613537; BC002883; OTTHUMT00000008230; OTTHUMT00000008231; OTTHUMT00000471733	TCEB3	transcription elongation factor B (SIII), polypeptide 3 (110kDa, elongin A)	TCEB3
TC0100007333.hg.1	PITHD1	PITH (C-terminal proteasome-interacting domain of thioredoxin-like) domain containing 1	0.0015	0.0151	9.03	8.32	T	T	1.63	0.0275	0.3746	9.82	9.62	T	T	1.15	0.4675	0.8386	9.03	9.82	T	T	-1.73	0.0165	0.0943	8.32	9.62	T	T	-2.45	0.001	0.0137	TC0100007333.hg.1	NM_020362; ENST00000246151; ENST00000374524; ENST00000415372; BC017208; OTTHUMT00000008243; OTTHUMT00000008244; OTTHUMT00000096559	PITHD1	PITH (C-terminal proteasome-interacting domain of thioredoxin-like) domain containing 1	PITHD1
TC0100007334.hg.1	LYPLA2	lysophospholipase II	0.2132	0.4136	11.79	11.58	T	T	1.15	0.4386	0.8267	12.16	11.89	T	T	1.2	0.3096	0.751	11.79	12.16	T	T	-1.29	0.1715	0.4101	11.58	11.89	T	T	-1.23	0.2534	0.531	TC0100007334.hg.1	NM_007260; ENST00000374501; ENST00000374502; ENST00000374503; ENST00000374505; ENST00000374514; ENST00000420982; ENST00000421070; ENST00000472213; ENST00000492577; ENST00000495365; BC017034; BC017193; OTTHUMT00000008245; OTTHUMT00000008246; OTTHUMT00000008247; OTTHUMT00000008248; OTTHUMT00000008249; OTTHUMT00000008250; OTTHUMT00000096555; OTTHUMT00000096556; OTTHUMT00000096557; OTTHUMT00000096558	LYPLA2	lysophospholipase II	LYPLA2
TC0100007344.hg.1	PNRC2	proline-rich nuclear receptor coactivator 2	0.011	0.0623	12.68	12.42	T	T	1.19	0.2911	0.7305	13.34	13.14	T	T	1.15	0.4061	0.8059	12.68	13.34	T	T	-1.58	0.0173	0.0977	12.42	13.14	T	T	-1.65	0.0116	0.0762	TC0100007344.hg.1	NM_017761; ENST00000334351; ENST00000374468; ENST00000471915; ENST00000579103; BC001959; BC078177; BC085018; OTTHUMT00000038946; OTTHUMT00000038947; OTTHUMT00000038948; OTTHUMT00000442410	PNRC2	proline-rich nuclear receptor coactivator 2	PNRC2
TC0100007361.hg.1	GRHL3	grainyhead-like transcription factor 3	0.1898	0.3863	3.09	3.25	T	T	-1.12	0.5163	0.8667	2.78	3.31	T	T	-1.45	0.054	0.4684	3.09	2.78	T	T	1.24	0.2308	0.4847	3.25	3.31	T	T	-1.04	0.8007	0.9189	TC0100007361.hg.1	NM_001195010; NM_021180; NM_198173; NM_198174; ENST00000236255; ENST00000350501; ENST00000356046; ENST00000361548; ENST00000461318; ENST00000524724; ENST00000528064; ENST00000528181; ENST00000530984; BC036890; OTTHUMT00000008411; OTTHUMT00000009047; OTTHUMT00000009048; OTTHUMT00000009170; OTTHUMT00000392498; OTTHUMT00000392499; OTTHUMT00000392500; OTTHUMT00000392501; OTTHUMT00000392502; uc001bix.…	GRHL3	grainyhead-like transcription factor 3	GRHL3
TC0100007365.hg.1	NIPAL3	NIPA-like domain containing 3	0.0336	0.132	6.29	5.84	T	T	1.36	0.3879	0.7956	7.23	7.39	T	T	-1.12	0.7513	0.9427	6.29	7.23	T	T	-1.92	0.0882	0.2769	5.84	7.39	T	T	-2.92	0.0121	0.0785	TC0100007365.hg.1	NM_020448; ENST00000003912; ENST00000339255; ENST00000358028; ENST00000374399; ENST00000432012; ENST00000475663; ENST00000488155; BC001265; BC063583; OTTHUMT00000009178; OTTHUMT00000009179; OTTHUMT00000009180; OTTHUMT00000009181; OTTHUMT00000009182; OTTHUMT00000009183; OTTHUMT00000276996	NIPAL3	NIPA-like domain containing 3	NIPAL3
TC0100007370.hg.1	RCAN3	RCAN family member 3	0.0069	0.0445	7.08	6.37	T	T	1.63	0.0752	0.4972	7.88	7.77	T	T	1.08	0.7508	0.9426	7.08	7.88	T	T	-1.75	0.047	0.1873	6.37	7.77	T	T	-2.63	0.0033	0.0321	TC0100007370.hg.1	NM_001251977; NM_001251978; NM_001251979; NM_001251980; NM_001251981; NM_001251982; NM_001251983; NM_001251984; NM_001251985; NM_013441; ENST00000374393; ENST00000374395; ENST00000412742; ENST00000425530; ENST00000436717; ENST00000482807; ENST00000538532; ENST00000610732; ENST00000616511; ENST00000618490; ENST00000630217; BC035854; OTTHUMT00000009176; OTTHUMT00000009177; OTTHUMT00000096577; OTTHU…	RCAN3	RCAN family member 3	RCAN3
TC0100007372.hg.1	NCMAP	noncompact myelin associated protein	0.2051	0.4041	3.15	3.67	F	T	-1.43	0.0559	0.4577	3.47	3.59	T	T	-1.09	0.6192	0.9035	3.15	3.47	F	T	-1.24	0.2093	0.4601	3.67	3.59	T	T	1.06	0.747	0.8932	TC0100007372.hg.1	NM_001010980; ENST00000374392; ENST00000486262; BC127785; BC147014; BC147015; OTTHUMT00000009288; OTTHUMT00000009289	NCMAP	noncompact myelin associated protein	NCMAP
TC0100007378.hg.1	CLIC4	chloride intracellular channel 4	2.63e-08	4.91e-06	14.43	14.54	T	T	-1.08	0.6965	0.9285	9.81	10.12	T	T	-1.24	0.2785	0.7323	14.43	9.81	T	T	24.55	4.47e-08	9.4e-06	14.54	10.12	T	T	21.37	6.52e-08	1.2e-05	TC0100007378.hg.1	NM_013943; ENST00000374379; ENST00000488683; ENST00000489758; ENST00000497755; BC012444; OTTHUMT00000009332; OTTHUMT00000009333; OTTHUMT00000009334; OTTHUMT00000009335	CLIC4	chloride intracellular channel 4	CLIC4
TC0100007396.hg.1	RHD	Rh blood group, D antigen	0.4187	0.6111	3.23	3.12	F	F	1.08	0.6405	0.911	2.98	2.85	F	F	1.1	0.5748	0.8873	3.23	2.98	F	F	1.19	0.3072	0.5684	3.12	2.85	F	F	1.21	0.2678	0.5458	TC0100007396.hg.1	NM_001127691; NM_001282867; NM_001282868; NM_001282869; NM_001282870; NM_001282871; NM_001282872; NM_016124; ENST00000328664; ENST00000342055; ENST00000357542; ENST00000417538; ENST00000423253; ENST00000423810; ENST00000454452; ENST00000564398; ENST00000568195; ENST00000615607; ENST00000622561; BC139922; OTTHUMT00000009660; OTTHUMT00000101961; OTTHUMT00000420796; OTTHUMT00000420797; OTTHUMT000004…	RHD	Rh blood group, D antigen	RHD
TC0100007398.hg.1	TMEM50A	transmembrane protein 50A	0.2818	0.4873	14.1	14.1	T	T	1	0.9912	0.9988	13.74	13.79	T	T	-1.04	0.8275	0.961	14.1	13.74	T	T	1.28	0.1432	0.3688	14.1	13.79	T	T	1.24	0.204	0.4723	TC0100007398.hg.1	NM_014313; ENST00000374358; ENST00000468704; ENST00000480937; ENST00000487234; ENST00000491936; ENST00000498135; BC007341; BC066908; OTTHUMT00000020313; OTTHUMT00000020314; OTTHUMT00000020315; OTTHUMT00000020316; OTTHUMT00000020317; OTTHUMT00000020318	TMEM50A	transmembrane protein 50A	TMEM50A
TC0100007403.hg.1	TMEM57	transmembrane protein 57	0.3598	0.5606	10.25	10.01	T	T	1.18	0.3469	0.77	9.88	9.85	T	T	1.02	0.9027	0.9778	10.25	9.88	T	T	1.29	0.1484	0.3765	10.01	9.85	T	T	1.12	0.4922	0.7415	TC0100007403.hg.1	NM_001282564; NM_018202; ENST00000374343; ENST00000399766; ENST00000470035; BC032427; OTTHUMT00000009659; OTTHUMT00000100861	TMEM57	transmembrane protein 57	TMEM57
TC0100007406.hg.1	LDLRAP1	low density lipoprotein receptor adaptor protein 1	8.09e-05	0.0018	5.84	5.66	T	T	1.14	0.5715	0.8855	7.99	7.55	T	T	1.36	0.1971	0.671	5.84	7.99	T	T	-4.44	9.15e-05	0.0024	5.66	7.55	T	T	-3.72	0.0002	0.0047	TC0100007406.hg.1	NM_015627; ENST00000374338; ENST00000462394; ENST00000470950; ENST00000474283; ENST00000484476; ENST00000485476; ENST00000488127; BC029770; OTTHUMT00000019350; OTTHUMT00000019351; OTTHUMT00000019352; OTTHUMT00000089939; OTTHUMT00000089940; OTTHUMT00000101971; OTTHUMT00000101972	LDLRAP1	low density lipoprotein receptor adaptor protein 1	LDLRAP1
TC0100007412.hg.1	MAN1C1	mannosidase, alpha, class 1C, member 1	3.72e-06	0.0002	6.08	6.35	T	T	-1.2	0.3328	0.7605	8.12	8.99	T	T	-1.82	0.0087	0.2933	6.08	8.12	T	T	-4.11	2.7e-05	0.001	6.35	8.99	T	T	-6.23	3.46e-06	0.0002	TC0100007412.hg.1	NM_001289010; NM_020379; ENST00000263979; ENST00000374329; ENST00000374332; ENST00000473891; ENST00000475314; ENST00000487493; ENST00000496532; ENST00000611903; BC137017; OTTHUMT00000012828; OTTHUMT00000012829; OTTHUMT00000012830; OTTHUMT00000012831; OTTHUMT00000012832; OTTHUMT00000019291; OTTHUMT00000019292	MAN1C1	mannosidase, alpha, class 1C, member 1	MAN1C1
TC0100007434.hg.1	EXTL1	exostosin-like glycosyltransferase 1	0.2985	0.5038	3.71	3.68	T	F	1.02	0.9192	0.9806	3.54	4.07	F	T	-1.44	0.0805	0.5228	3.71	3.54	T	F	1.12	0.5599	0.7721	3.68	4.07	F	T	-1.31	0.1754	0.4325	TC0100007434.hg.1	NM_004455; ENST00000374280; ENST00000470037; ENST00000481377; ENST00000484339; BC065528; OTTHUMT00000019746; OTTHUMT00000019747; OTTHUMT00000019748; OTTHUMT00000019749	EXTL1	exostosin-like glycosyltransferase 1	EXTL1
TC0100007439.hg.1	PDIK1L	PDLIM1 interacting kinase 1 like	0.1737	0.3661	4.93	4.91	T	T	1.01	0.9573	0.9911	5.64	5.31	T	T	1.25	0.3627	0.7826	4.93	5.64	T	T	-1.63	0.0673	0.2346	4.91	5.31	T	T	-1.32	0.2682	0.5463	TC0100007439.hg.1	NM_001243532; NM_001243533; NM_152835; ENST00000374269; ENST00000374271; ENST00000444713; ENST00000619836; BC028713; OTTHUMT00000019752; OTTHUMT00000019753; OTTHUMT00000019754	PDIK1L	PDLIM1 interacting kinase 1 like	PDIK1L
TC0100007440.hg.1	FAM110D	family with sequence similarity 110, member D	0.1285	0.3061	3.32	2.81	F	F	1.43	0.0625	0.4773	2.88	3.29	T	T	-1.33	0.1242	0.595	3.32	2.88	F	T	1.36	0.1022	0.3024	2.81	3.29	F	T	-1.4	0.0763	0.2675	TC0100007440.hg.1	NM_024869; ENST00000374268; BC025658; OTTHUMT00000019841; uc001blk.3	FAM110D	family with sequence similarity 110, member D	FAM110D
TC0100007442.hg.1	ZNF593	zinc finger protein 593	0.0807	0.229	6.5	7.05	T	T	-1.46	0.087	0.5199	6.26	6.33	T	T	-1.05	0.7991	0.9531	6.5	6.26	T	T	1.18	0.4169	0.6681	7.05	6.33	T	T	1.64	0.0336	0.1583	TC0100007442.hg.1	NM_015871; ENST00000270812; ENST00000374266; BC002580; BC019267; OTTHUMT00000019842; OTTHUMT00000019843	ZNF593	zinc finger protein 593	ZNF593
TC0100007444.hg.1	CNKSR1	connector enhancer of kinase suppressor of Ras 1	0.3933	0.5895	2.61	2.09	F	F	1.43	0.1159	0.5615	2.29	2.45	F	F	-1.12	0.5976	0.8947	2.61	2.29	F	F	1.25	0.3093	0.5704	2.09	2.45	F	F	-1.28	0.2568	0.5346	TC0100007444.hg.1	NM_001297647; NM_001297648; NM_006314; ENST00000361530; ENST00000374253; ENST00000465415; ENST00000480348; ENST00000480617; ENST00000481077; ENST00000482227; ENST00000484874; ENST00000524529; ENST00000525687; ENST00000528001; ENST00000528281; ENST00000531150; ENST00000531191; BC011604; BC012797; OTTHUMT00000019856; OTTHUMT00000019857; OTTHUMT00000019858; OTTHUMT00000019859; OTTHUMT00000019860; OT…	CNKSR1	connector enhancer of kinase suppressor of Ras 1	CNKSR1
TC0100007445.hg.1	CATSPER4	cation channel, sperm associated 4	0.2548	0.4598	2.15	2.61	F	F	-1.38	0.1848	0.6393	2.37	2.81	F	F	-1.36	0.1969	0.671	2.15	2.37	F	F	-1.16	0.523	0.7472	2.61	2.81	F	F	-1.15	0.5494	0.7811	TC0100007445.hg.1	NM_198137; ENST00000338855; ENST00000456354; ENST00000518899; ENST00000611853; BC128138; BC128139; OTTHUMT00000019849; OTTHUMT00000381673; OTTHUMT00000381674	CATSPER4	cation channel, sperm associated 4	CATSPER4
TC0100007447.hg.1	CEP85	centrosomal protein 85kDa	0.0822	0.2315	5.24	4.86	T	T	1.3	0.4404	0.828	6.15	5.85	T	T	1.23	0.5337	0.8688	5.24	6.15	T	T	-1.89	0.083	0.2672	4.86	5.85	T	T	-1.99	0.0642	0.24	TC0100007447.hg.1	NM_001281517; NM_001281518; NM_022778; ENST00000252992; ENST00000451429; ENST00000453146; ENST00000468163; ENST00000469609; ENST00000476272; ENST00000480446; ENST00000491670; BC064528; OTTHUMT00000009491; OTTHUMT00000009492; OTTHUMT00000009493; OTTHUMT00000009494; OTTHUMT00000009495; OTTHUMT00000009496; OTTHUMT00000009497	CEP85	centrosomal protein 85kDa	CEP85
TC0100007449.hg.1	SH3BGRL3	SH3 domain binding glutamate-rich protein like 3	0.1254	0.3019	17.41	17.57	T	T	-1.12	0.4709	0.8448	17.79	17.94	T	T	-1.11	0.5056	0.8558	17.41	17.79	T	T	-1.3	0.1007	0.2993	17.57	17.94	T	T	-1.29	0.1106	0.3326	TC0100007449.hg.1	NM_031286; ENST00000270792; ENST00000319041; ENST00000614679; BC030135; OTTHUMT00000009498; OTTHUMT00000009499	SH3BGRL3	SH3 domain binding glutamate-rich protein like 3	SH3BGRL3
TC0100007451.hg.1	CD52	CD52 molecule	0.0832	0.2332	14.77	15.18	T	T	-1.32	0.1199	0.5655	14.6	14.52	T	T	1.06	0.7349	0.9365	14.77	14.6	T	T	1.13	0.4858	0.7222	15.18	14.52	T	T	1.58	0.0212	0.1157	TC0100007451.hg.1	NM_001803; ENST00000374213; ENST00000470468; ENST00000492808; BC000644; OTTHUMT00000009704; OTTHUMT00000009705; OTTHUMT00000009706	CD52	CD52 molecule	CD52
TC0100007457.hg.1	LIN28A	lin-28 homolog A (C. elegans)	0.1554	0.3422	3.17	3.72	T	T	-1.46	0.0384	0.4168	3.58	3.59	T	T	-1.01	0.9693	0.9941	3.17	3.58	T	T	-1.33	0.1033	0.3038	3.72	3.59	T	T	1.09	0.5784	0.8	TC0100007457.hg.1	NM_024674; ENST00000254231; ENST00000326279; BC028566; OTTHUMT00000009891	LIN28A	lin-28 homolog A (C. elegans)	LIN28A
TC0100007458.hg.1	DHDDS	dehydrodolichyl diphosphate synthase subunit	0.0239	0.1054	10.49	10.54	T	T	-1.04	0.829	0.9589	10.31	9.74	T	T	1.48	0.0345	0.4162	10.49	10.31	T	T	1.14	0.4397	0.6869	10.54	9.74	T	T	1.74	0.0067	0.0525	TC0100007458.hg.1	NM_001243564; NM_001243565; NM_024887; NM_205861; ENST00000236342; ENST00000360009; ENST00000374185; ENST00000374186; ENST00000416052; ENST00000427245; ENST00000430232; ENST00000431933; ENST00000434391; ENST00000436153; ENST00000487944; ENST00000525165; ENST00000525326; ENST00000525410; ENST00000525546; ENST00000525682; ENST00000526219; ENST00000526278; ENST00000527611; ENST00000528557; ENST00000…	DHDDS	dehydrodolichyl diphosphate synthase subunit	DHDDS
TC0100007463.hg.1	HMGN2	high mobility group nucleosomal binding domain 2	0.0222	0.1005	15.5	14.93	T	T	1.48	0.0259	0.3668	15.6	14.97	T	T	1.54	0.0165	0.3433	15.5	15.6	T	T	-1.07	0.6429	0.8257	14.93	14.97	T	T	-1.03	0.8465	0.9394	TC0100007463.hg.1	NM_005517; ENST00000361427; ENST00000460563; ENST00000463817; ENST00000464888; ENST00000466194; ENST00000467700; ENST00000468388; ENST00000479815; ENST00000493418; ENST00000619352; BC000378; BC003050; BC014644; BC032140; BC070297; BC071707; BC072010; BC072011; BC075837; BC081567; BC110390; OTTHUMT00000009901; OTTHUMT00000009902; OTTHUMT00000009903; OTTHUMT00000009904; OTTHUMT00000009905; OTTHUMT0…	HMGN2	high mobility group nucleosomal binding domain 2	HMGN2
TC0100007469.hg.1	RPS6KA1	ribosomal protein S6 kinase, 90kDa, polypeptide 1	0.0079	0.0491	14.81	13.97	T	T	1.79	0.0065	0.2335	14.96	14.91	T	T	1.03	0.8538	0.9671	14.81	14.96	T	T	-1.11	0.5588	0.7713	13.97	14.91	T	T	-1.92	0.0035	0.0333	TC0100007469.hg.1	NM_001006665; NM_002953; ENST00000366866; ENST00000374163; ENST00000374166; ENST00000374168; ENST00000403732; ENST00000438977; ENST00000474934; ENST00000488985; ENST00000524436; ENST00000525525; ENST00000525582; ENST00000526040; ENST00000526792; ENST00000527264; ENST00000529454; ENST00000530003; ENST00000530305; ENST00000530607; ENST00000531113; ENST00000531382; BC014966; OTTHUMT00000011431; OTTH…	RPS6KA1	ribosomal protein S6 kinase, 90kDa, polypeptide 1	RPS6KA1
TC0100007471.hg.1	RPS6KA1	Zhang2013 ALT_ACCEPTOR, ALT_DONOR, coding, INTERNAL, intronic best transcript NM_002953	0.717	0.8282	5.78	6.08	T	T	-1.23	0.4211	0.8167	6.05	6.18	T	T	-1.09	0.734	0.9365	5.78	6.05	T	T	-1.21	0.4624	0.7037	6.08	6.18	T	T	-1.07	0.7895	0.9144	TC0100007471.hg.1	hsa_circ_0092329	RPS6KA1	Zhang2013 ALT_ACCEPTOR, ALT_DONOR, coding, INTERNAL, intronic best transcript NM_002953	RPS6KA1
TC0100007477.hg.1	ARID1A	AT rich interactive domain 1A (SWI-like)	0.0221	0.1002	12.17	11.99	T	T	1.13	0.4149	0.8118	12.8	12.35	T	T	1.36	0.0672	0.4974	12.17	12.8	T	T	-1.55	0.0161	0.093	11.99	12.35	T	T	-1.29	0.1169	0.3437	TC0100007477.hg.1	NM_006015; NM_139135; ENST00000324856; ENST00000374152; ENST00000430291; ENST00000430799; ENST00000457599; ENST00000466382; ENST00000524572; ENST00000532781; ENST00000615191; OTTHUMT00000011437; OTTHUMT00000011438; OTTHUMT00000011439; OTTHUMT00000096880; OTTHUMT00000096881; OTTHUMT00000393245; OTTHUMT00000393246; OTTHUMT00000393247	ARID1A	AT rich interactive domain 1A (SWI-like)	ARID1A
TC0100007481.hg.1	PIGV	phosphatidylinositol glycan anchor biosynthesis class V	0.2275	0.4298	5.77	5.73	T	T	1.03	0.9271	0.9833	5	5.81	T	T	-1.75	0.0824	0.5253	5.77	5	T	T	1.7	0.0959	0.2909	5.73	5.81	T	T	-1.06	0.8539	0.9431	TC0100007481.hg.1	NM_001202554; NM_017837; ENST00000078527; ENST00000374145; ENST00000430292; ENST00000431541; ENST00000455364; ENST00000472757; BC013568; OTTHUMT00000011440; OTTHUMT00000011441; OTTHUMT00000011442; OTTHUMT00000011702; OTTHUMT00000011703; OTTHUMT00000011704	PIGV	phosphatidylinositol glycan anchor biosynthesis class V	PIGV
TC0100007484.hg.1	ZDHHC18	zinc finger, DHHC-type containing 18	0.1142	0.2842	9.2	9.43	T	T	-1.17	0.3374	0.7641	9.19	9.75	T	T	-1.47	0.0372	0.4264	9.2	9.19	T	T	1.01	0.96	0.983	9.43	9.75	T	T	-1.24	0.1992	0.4661	TC0100007484.hg.1	NM_032283; ENST00000374141; ENST00000374142; ENST00000478902; ENST00000488397; ENST00000534643; BC066776; OTTHUMT00000011706; OTTHUMT00000011707; OTTHUMT00000381797; OTTHUMT00000381798; OTTHUMT00000381799	ZDHHC18	zinc finger, DHHC-type containing 18	ZDHHC18
TC0100007486.hg.1	SFN	stratifin	0.2769	0.4818	3.94	4.11	T	T	-1.12	0.6688	0.9205	3.5	3.43	T	F	1.05	0.8603	0.9684	3.94	3.5	T	T	1.36	0.2771	0.5378	4.11	3.43	T	F	1.6	0.1092	0.3303	TC0100007486.hg.1	NM_006142; ENST00000339276; BC000329; BC000995; BC001550; BC002995; BC023552; OTTHUMT00000011709	SFN	stratifin	SFN
TC0100007489.hg.1	NUDC	nudC nuclear distribution protein	0.371	0.5704	8.92	9.43	T	T	-1.42	0.1304	0.5809	8.95	9.06	T	T	-1.08	0.7329	0.9362	8.92	8.95	T	T	-1.02	0.9279	0.9687	9.43	9.06	T	T	1.29	0.253	0.5306	TC0100007489.hg.1	NM_006600; ENST00000321265; ENST00000435827; ENST00000452707; ENST00000484772; BC002399; BC003132; BC006147; BC007280; BC015153; BC021139; OTTHUMT00000012172; OTTHUMT00000012173; OTTHUMT00000012174; OTTHUMT00000012335	NUDC	nudC nuclear distribution protein	NUDC
TC0100007493.hg.1	TRNP1	TMF1-regulated nuclear protein 1	0.8348	0.9017	3.59	3.92	F	T	-1.26	0.4623	0.8405	3.63	3.57	F	F	1.04	0.8942	0.9757	3.59	3.63	F	F	-1.03	0.9211	0.9662	3.92	3.57	T	F	1.27	0.4428	0.7053	TC0100007493.hg.1	NM_001013642; ENST00000522111; ENST00000531285; BC069216; OTTHUMT00000012346; OTTHUMT00000385397	TRNP1	TMF1-regulated nuclear protein 1	TRNP1
TC0100007505.hg.1	WDTC1	WD and tetratricopeptide repeats 1	0.0297	0.1216	11.17	11.38	T	T	-1.16	0.3889	0.7961	11.3	11.98	T	T	-1.6	0.017	0.3466	11.17	11.3	T	T	-1.09	0.5857	0.7903	11.38	11.98	T	T	-1.52	0.0294	0.1449	TC0100007505.hg.1	NM_001276252; NM_015023; ENST00000319394; ENST00000361771; ENST00000447062; ENST00000472249; ENST00000491239; BC032523; OTTHUMT00000012341; OTTHUMT00000012342; OTTHUMT00000012791; OTTHUMT00000012792	WDTC1	WD and tetratricopeptide repeats 1	WDTC1
TC0100007507.hg.1	TMEM222	transmembrane protein 222	0.2629	0.4674	10.07	9.7	T	T	1.3	0.2438	0.6905	10.33	10.15	T	T	1.13	0.5614	0.8822	10.07	10.33	T	T	-1.2	0.4111	0.6632	9.7	10.15	T	T	-1.37	0.1665	0.4195	TC0100007507.hg.1	NM_032125; NR_037576; NR_037577; NR_037580; ENST00000374076; ENST00000464720; ENST00000464813; ENST00000466759; ENST00000470223; ENST00000471456; ENST00000478104; ENST00000486082; ENST00000498220; ENST00000608611; ENST00000611517; BC090039; OTTHUMT00000012809; OTTHUMT00000012810; OTTHUMT00000012811; OTTHUMT00000012812; OTTHUMT00000012813; OTTHUMT00000012814; OTTHUMT00000012815; OTTHUMT00000012816…	TMEM222	transmembrane protein 222	TMEM222
TC0100007510.hg.1	SYTL1	synaptotagmin like 1	0.0127	0.0689	3.97	4.57	F	F	-1.52	0.0232	0.3492	4.78	4.85	F	T	-1.05	0.7507	0.9426	3.97	4.78	F	F	-1.75	0.0055	0.0443	4.57	4.85	F	T	-1.21	0.2453	0.5226	TC0100007510.hg.1	NM_001193308; NM_032872; ENST00000318074; ENST00000473280; ENST00000475199; ENST00000483926; ENST00000485269; ENST00000490170; ENST00000496001; ENST00000543823; ENST00000615284; ENST00000616558; ENST00000618673; BC015764; BC035725; OTTHUMT00000015778; OTTHUMT00000015779; OTTHUMT00000015780; OTTHUMT00000015781; OTTHUMT00000015782; OTTHUMT00000015783; OTTHUMT00000096879; OTTHUMT00000476525; OTTHUMT…	SYTL1	synaptotagmin like 1	SYTL1
TC0100007512.hg.1	GPR3	G protein-coupled receptor 3	0.1633	0.3527	3.74	3.43	T	T	1.23	0.2372	0.6845	3.45	3.95	T	T	-1.42	0.0651	0.4909	3.74	3.45	T	T	1.22	0.257	0.5163	3.43	3.95	T	T	-1.43	0.0594	0.2277	TC0100007512.hg.1	NM_005281; ENST00000374024; BC032702; OTTHUMT00000009522	GPR3	G protein-coupled receptor 3	GPR3
TC0100007514.hg.1	WASF2	Memczak2013 ANTISENSE, coding, INTERNAL, intronic best transcript NM_006990	0.8648	0.9213	2.36	2.33	F	F	1.02	0.933	0.9855	2.57	2.59	F	F	-1.02	0.9574	0.9908	2.36	2.57	F	F	-1.16	0.611	0.8071	2.33	2.59	F	F	-1.2	0.5208	0.7609	TC0100007514.hg.1	hsa_circ_0000035	WASF2	Memczak2013 ANTISENSE, coding, INTERNAL, intronic best transcript NM_006990	WASF2
TC0100007529.hg.1	FAM76A	family with sequence similarity 76, member A	0.8442	0.9073	5.7	5.85	T	T	-1.11	0.6846	0.9253	5.76	5.54	T	T	1.16	0.551	0.8775	5.7	5.76	T	T	-1.04	0.8741	0.9457	5.85	5.54	T	T	1.24	0.404	0.6733	TC0100007529.hg.1	NM_001143912; NM_001143913; NM_001143914; NM_001143915; NM_152660; ENST00000010299; ENST00000234549; ENST00000373949; ENST00000373954; ENST00000419687; ENST00000446647; ENST00000530324; BC025768; OTTHUMT00000010514; OTTHUMT00000010515; OTTHUMT00000010516; OTTHUMT00000010517; OTTHUMT00000010518; OTTHUMT00000393242; OTTHUMT00000393243	FAM76A	family with sequence similarity 76, member A	FAM76A
TC0100007532.hg.1	STX12	syntaxin 12	4.21e-05	0.0011	12.18	12.13	T	T	1.04	0.8647	0.9679	9.91	10.27	T	T	-1.28	0.2591	0.7201	12.18	9.91	T	T	4.85	3.62e-05	0.0012	12.13	10.27	T	T	3.65	0.0002	0.0036	TC0100007532.hg.1	NM_177424; ENST00000373943; ENST00000440806; ENST00000468761; ENST00000472285; ENST00000481874; BC046999; OTTHUMT00000010519; OTTHUMT00000010520; OTTHUMT00000010521; OTTHUMT00000010522; OTTHUMT00000010523; uc001bou.4	STX12	syntaxin 12	STX12
TC0100007538.hg.1	PPP1R8	protein phosphatase 1, regulatory subunit 8	0.4673	0.6486	7.02	7.03	T	T	-1.01	0.9607	0.9913	7.4	7.16	T	T	1.18	0.3778	0.7906	7.02	7.4	T	T	-1.3	0.1769	0.4173	7.03	7.16	T	T	-1.09	0.6368	0.8343	TC0100007538.hg.1	NM_002713; NM_014110; NM_138558; ENST00000236412; ENST00000311772; ENST00000373931; ENST00000431586; ENST00000486634; BC013360; BC093017; OTTHUMT00000010525; OTTHUMT00000010526; OTTHUMT00000010528; OTTHUMT00000100238; OTTHUMT00000100239	PPP1R8	protein phosphatase 1, regulatory subunit 8	PPP1R8
TC0100007540.hg.1	THEMIS2	thymocyte selection associated family member 2	0.0009	0.01	8.83	9.36	T	T	-1.44	0.0547	0.4538	7.84	9.04	T	T	-2.3	0.0008	0.1414	8.83	7.84	T	T	1.98	0.0028	0.0279	9.36	9.04	T	T	1.24	0.2213	0.4941	TC0100007540.hg.1	NM_001039477; NM_001105556; NM_001286113; NM_001286115; NM_004848; ENST00000328928; ENST00000373921; ENST00000373925; ENST00000373927; ENST00000427466; ENST00000442118; ENST00000456990; ENST00000466068; ENST00000467258; ENST00000482828; ENST00000492877; OTTHUMT00000010529; OTTHUMT00000011148; OTTHUMT00000011149; OTTHUMT00000011150; OTTHUMT00000011151; OTTHUMT00000011152; OTTHUMT00000011153; OTTHU…	THEMIS2	thymocyte selection associated family member 2	THEMIS2
TC0100007542.hg.1	SMPDL3B	sphingomyelin phosphodiesterase, acid-like 3B	0.1277	0.3049	4.77	5.06	T	T	-1.23	0.3123	0.7469	4.64	5.33	T	T	-1.61	0.0351	0.419	4.77	4.64	T	T	1.09	0.667	0.8392	5.06	5.33	T	T	-1.21	0.3568	0.6316	TC0100007542.hg.1	NM_001009568; NM_001304579; NM_014474; ENST00000373888; ENST00000373894; ENST00000411604; ENST00000466793; ENST00000548116; ENST00000549094; BC014444; OTTHUMT00000011170; OTTHUMT00000011171; OTTHUMT00000011172; OTTHUMT00000011173; OTTHUMT00000404477; OTTHUMT00000404479	SMPDL3B	sphingomyelin phosphodiesterase, acid-like 3B	SMPDL3B
TC0100007543.hg.1	XKR8	X-linked Kx blood group related 8	0.3249	0.5301	8.45	8.61	T	T	-1.11	0.5551	0.8803	8.2	8.66	T	T	-1.38	0.1033	0.5643	8.45	8.2	T	T	1.19	0.344	0.604	8.61	8.66	T	T	-1.04	0.8426	0.9378	TC0100007543.hg.1	NM_018053; ENST00000373884; ENST00000481387; BC013379; BC028564; OTTHUMT00000011175; OTTHUMT00000011176	XKR8	X-linked Kx blood group related 8	XKR8
TC0100007550.hg.1	ATPIF1	ATPase inhibitory factor 1	0.0369	0.1405	12.01	11.36	T	T	1.58	0.0327	0.3909	12.27	11.81	T	T	1.37	0.1116	0.5791	12.01	12.27	T	T	-1.19	0.3507	0.6093	11.36	11.81	T	T	-1.37	0.115	0.3398	TC0100007550.hg.1	NM_016311; NM_178190; NM_178191; ENST00000335514; ENST00000465645; ENST00000468425; ENST00000497986; BC004955; BC009677; OTTHUMT00000009841; OTTHUMT00000009842; OTTHUMT00000009843; OTTHUMT00000009844	ATPIF1	ATPase inhibitory factor 1	ATPIF1
TC0100007552.hg.1	SESN2	sestrin 2	0.0022	0.0194	9.91	8.5	T	T	2.65	0.0074	0.2413	8.55	7.55	T	T	2	0.0361	0.4222	9.91	8.55	T	T	2.56	0.0089	0.0617	8.5	7.55	T	T	1.93	0.0442	0.1896	TC0100007552.hg.1	NM_031459; ENST00000253063; BC013304; BC033719; OTTHUMT00000009840	SESN2	sestrin 2	SESN2
TC0100007555.hg.1	MED18	mediator complex subunit 18	0.0231	0.1034	5.98	5.98	T	T	1	0.9972	0.9995	6.94	7.23	T	T	-1.22	0.4847	0.847	5.98	6.94	T	T	-1.95	0.0402	0.1691	5.98	7.23	T	T	-2.38	0.0123	0.0798	TC0100007555.hg.1	NM_001127350; NM_017638; ENST00000373842; ENST00000398997; ENST00000474683; ENST00000475655; ENST00000479574; BC002694; OTTHUMT00000009856; OTTHUMT00000009857; OTTHUMT00000009858; OTTHUMT00000009859	MED18	mediator complex subunit 18	MED18
TC0100007556.hg.1	PHACTR4	phosphatase and actin regulator 4	0.1679	0.3587	8.43	8.3	T	T	1.1	0.644	0.9132	8.91	8.81	T	T	1.07	0.7347	0.9365	8.43	8.91	T	T	-1.39	0.1292	0.3464	8.3	8.81	T	T	-1.43	0.1057	0.3245	TC0100007556.hg.1	NM_001048183; NM_023923; ENST00000373836; ENST00000373839; ENST00000463428; ENST00000493669; ENST00000632202; ENST00000632421; ENST00000632964; ENST00000633167; ENST00000633371; BC021247; BC029266; BC068508; OTTHUMT00000009868; OTTHUMT00000101984; OTTHUMT00000101985; OTTHUMT00000158544; OTTHUMT00000487875; OTTHUMT00000487876; OTTHUMT00000487877; OTTHUMT00000487878; OTTHUMT00000487879	PHACTR4	phosphatase and actin regulator 4	PHACTR4
TC0100007559.hg.1	RCC1; SNORA73A; SNHG3; SNORA73B	regulator of chromosome condensation 1; small nucleolar RNA, H/ACA box 73A; small nucleolar RNA host gene 3; small nucleolar RNA, H/ACA box 73B	0.2985	0.5038	5.18	5.63	T	T	-1.36	0.382	0.7934	5.98	6.1	T	T	-1.08	0.8216	0.9586	5.18	5.98	T	T	-1.74	0.1351	0.3559	5.63	6.1	T	T	-1.38	0.3637	0.6384	TC0100007559.hg.1	NM_001048194; NM_001048195; NM_001048199; NM_001269; NR_002907; NR_002909; NR_004404; NR_030725; NR_030726; NR_036473; ENST00000373831; ENST00000373832; ENST00000373833; ENST00000398958; ENST00000411533; ENST00000413987; ENST00000419074; ENST00000427469; ENST00000429051; ENST00000430407; ENST00000434290; ENST00000437681; ENST00000447507; ENST00000478232; ENST00000486790; BC010067; BC069198; OTTHU…	RCC1; SNORA73A; SNHG3; SNORA73B	regulator of chromosome condensation 1; small nucleolar RNA, H/ACA box 73A; small nucleolar RNA host gene 3; small nucleolar RNA, H/ACA box 73B	RCC1	SNORA73A	SNHG3	SNORA73B
TC0100007562.hg.1	TRNAU1AP	tRNA selenocysteine 1 associated protein 1	0.1756	0.3687	8.04	8.1	T	T	-1.04	0.854	0.9653	7.6	7.43	T	T	1.12	0.613	0.9012	8.04	7.6	T	T	1.35	0.2068	0.457	8.1	7.43	T	T	1.58	0.0684	0.2503	TC0100007562.hg.1	NM_017846; NR_003109; ENST00000373830; ENST00000411406; ENST00000464093; ENST00000464880; ENST00000480930; ENST00000484775; ENST00000491577; ENST00000495215; ENST00000495995; ENST00000497790; BC000680; BC039879; OTTHUMT00000010346; OTTHUMT00000010347; OTTHUMT00000010348; OTTHUMT00000010349; OTTHUMT00000010350; OTTHUMT00000010351; OTTHUMT00000010352; OTTHUMT00000010353; OTTHUMT00000010354; OTTHUMT…	TRNAU1AP	tRNA selenocysteine 1 associated protein 1	TRNAU1AP
TC0100007564.hg.1	RAB42	RAB42, member RAS oncogene family	1.71e-06	0.0001	4.41	4.71	T	T	-1.23	0.2931	0.7321	7.28	7.41	T	T	-1.1	0.6382	0.9091	4.41	7.28	T	T	-7.33	2.59e-06	0.0002	4.71	7.41	T	T	-6.52	4.26e-06	0.0002	TC0100007564.hg.1	NM_001193532; NM_152304; ENST00000373826; ENST00000465518; BC033175; OTTHUMT00000010371; OTTHUMT00000010372	RAB42	RAB42, member RAS oncogene family	RAB42
TC0100007569.hg.1	GMEB1	glucocorticoid modulatory element binding protein 1	0.0033	0.0261	9.69	9.5	T	T	1.14	0.434	0.824	8.75	8.63	T	T	1.09	0.6301	0.9072	9.69	8.75	T	T	1.92	0.0033	0.0312	9.5	8.63	T	T	1.83	0.0054	0.0452	TC0100007569.hg.1	NM_006582; NM_024482; ENST00000294409; ENST00000361872; ENST00000373816; ENST00000480454; BC001473; OTTHUMT00000010331; OTTHUMT00000010332; OTTHUMT00000010333; OTTHUMT00000010334	GMEB1	glucocorticoid modulatory element binding protein 1	GMEB1
TC0100007570.hg.1	YTHDF2	YTH N(6)-methyladenosine RNA binding protein 2	0.6337	0.7718	11.59	11.56	T	T	1.02	0.8855	0.9727	11.82	11.69	T	T	1.09	0.5626	0.883	11.59	11.82	T	T	-1.17	0.3155	0.5763	11.56	11.69	T	T	-1.1	0.5566	0.7857	TC0100007570.hg.1	NM_001172828; NM_001173128; NM_016258; ENST00000373812; ENST00000468863; ENST00000474884; ENST00000475796; ENST00000476976; ENST00000478283; ENST00000496288; ENST00000541996; ENST00000542507; ENST00000621244; BC002559; OTTHUMT00000010335; OTTHUMT00000010336; OTTHUMT00000010337; OTTHUMT00000010338; OTTHUMT00000010339; OTTHUMT00000010340; OTTHUMT00000092196; OTTHUMT00000476529	YTHDF2	YTH N(6)-methyladenosine RNA binding protein 2	YTHDF2
TC0100007573.hg.1	OPRD1	opioid receptor, delta 1	0.3012	0.5066	2.67	3	F	F	-1.26	0.1864	0.6407	3.02	2.68	F	F	1.27	0.1738	0.649	2.67	3.02	F	F	-1.28	0.1585	0.392	3	2.68	F	F	1.24	0.2041	0.4723	TC0100007573.hg.1	NM_000911; ENST00000234961; ENST00000621425; OTTHUMT00000010330	OPRD1	opioid receptor, delta 1	OPRD1
TC0100007574.hg.1	EPB41	erythrocyte membrane protein band 4.1	0.0034	0.0265	8.59	9.28	T	T	-1.61	0.013	0.2868	8.08	8.53	T	T	-1.36	0.0731	0.5097	8.59	8.08	T	T	1.43	0.046	0.1844	9.28	8.53	T	T	1.68	0.0083	0.0601	TC0100007574.hg.1	NM_001166005; NM_001166006; NM_001166007; NM_004437; NM_203342; NM_203343; ENST00000343067; ENST00000347529; ENST00000349460; ENST00000356093; ENST00000373797; ENST00000373798; ENST00000373800; ENST00000460378; ENST00000462032; ENST00000482464; ENST00000488277; ENST00000490308; BC039079; BC096105; OTTHUMT00000010312; OTTHUMT00000010313; OTTHUMT00000010314; OTTHUMT00000010315; OTTHUMT00000010316; …	EPB41	erythrocyte membrane protein band 4.1	EPB41
TC0100007575.hg.1	EPB41	Memczak2013 ALT_ACCEPTOR, ALT_DONOR, coding, INTERNAL, intronic best transcript NM_001166007	0.4258	0.6154	6.29	6.13	T	T	1.11	0.7688	0.9444	5.49	5.68	T	T	-1.14	0.7215	0.9341	6.29	5.49	T	T	1.73	0.1609	0.3955	6.13	5.68	T	T	1.36	0.4125	0.6795	TC0100007575.hg.1	hsa_circ_0000040	EPB41	Memczak2013 ALT_ACCEPTOR, ALT_DONOR, coding, INTERNAL, intronic best transcript NM_001166007	EPB41
TC0100007584.hg.1	PTPRU	protein tyrosine phosphatase, receptor type, U	0.0451	0.1589	4.01	3.99	F	T	1.01	0.9708	0.9936	4.85	4.77	T	T	1.06	0.8056	0.9554	4.01	4.85	F	T	-1.8	0.0306	0.1409	3.99	4.77	T	T	-1.71	0.0434	0.1872	TC0100007584.hg.1	NM_001195001; NM_005704; NM_133177; NM_133178; ENST00000345512; ENST00000373779; ENST00000415600; ENST00000428026; ENST00000460170; ENST00000465525; ENST00000492954; ENST00000493601; ENST00000526080; ENST00000527027; ENST00000531385; BC146655; OTTHUMT00000010445; OTTHUMT00000010446; OTTHUMT00000010447; OTTHUMT00000010784; OTTHUMT00000010785; OTTHUMT00000010786; OTTHUMT00000010787; OTTHUMT00000392…	PTPRU	protein tyrosine phosphatase, receptor type, U	PTPRU
TC0100007634.hg.1	ZCCHC17	zinc finger, CCHC domain containing 17	0.0236	0.1047	7.93	7.97	T	T	-1.03	0.8927	0.9738	8.85	8.12	T	T	1.66	0.0229	0.3769	7.93	8.85	T	T	-1.89	0.0073	0.0541	7.97	8.12	T	T	-1.11	0.5785	0.8	TC0100007634.hg.1	NM_001282566; NM_001282567; NM_001282568; NM_001282569; NM_001282570; NM_001282571; NM_001282572; NM_001282573; NM_001282574; NM_016505; ENST00000344147; ENST00000373714; ENST00000422613; ENST00000479629; ENST00000546109; ENST00000615916; ENST00000616393; ENST00000616859; ENST00000618216; ENST00000627541; BC007446; BC050609; OTTHUMT00000010664; OTTHUMT00000010665; OTTHUMT00000010666; OTTHUMT00000…	ZCCHC17	zinc finger, CCHC domain containing 17	ZCCHC17
TC0100007638.hg.1	SERINC2	serine incorporator 2	0.0453	0.1595	6.38	7.26	T	T	-1.84	0.0677	0.4869	6.64	7.71	T	T	-2.1	0.0325	0.4099	6.38	6.64	T	T	-1.2	0.5506	0.7663	7.26	7.71	T	T	-1.37	0.3116	0.5907	TC0100007638.hg.1	NM_001199037; NM_001199038; NM_001199039; NM_018565; NM_178865; ENST00000373709; ENST00000373710; ENST00000487207; ENST00000491976; ENST00000536384; ENST00000536859; BC084580; BC126283; BC126285; OTTHUMT00000010680; OTTHUMT00000010681; OTTHUMT00000010682; OTTHUMT00000091361; uc010ogg.2; uc010ogh.2	SERINC2	serine incorporator 2	SERINC2
TC0100007641.hg.1	LINC01225	long intergenic non-protein coding RNA 1225	0.5719	0.7286	2.33	2.17	F	F	1.12	0.4714	0.845	2.44	2.18	F	F	1.19	0.264	0.7218	2.33	2.44	F	F	-1.07	0.6448	0.8262	2.17	2.18	F	F	-1.01	0.9716	0.989	TC0100007641.hg.1	NR_034112; ENST00000562069; ENST00000562271; ENST00000562339; ENST00000563302; ENST00000563550; ENST00000566792; ENST00000570127	LINC01225	long intergenic non-protein coding RNA 1225	LINC01225
TC0100007645.hg.1	TINAGL1	tubulointerstitial nephritis antigen-like 1	0.0835	0.2336	2.45	3.15	F	F	-1.62	0.0187	0.3236	2.74	2.97	F	F	-1.17	0.3622	0.7825	2.45	2.74	F	F	-1.22	0.2715	0.532	3.15	2.97	F	F	1.13	0.4765	0.7317	TC0100007645.hg.1	NM_001204414; NM_001204415; NM_022164; ENST00000271064; ENST00000457433; ENST00000461030; ENST00000463112; ENST00000466998; ENST00000468635; ENST00000478398; ENST00000480586; ENST00000481165; ENST00000498429; ENST00000537531; BC064633; OTTHUMT00000011072; OTTHUMT00000011073; OTTHUMT00000011074; OTTHUMT00000011076; OTTHUMT00000011077; OTTHUMT00000011078; OTTHUMT00000011079; OTTHUMT00000011080; OTT…	TINAGL1	tubulointerstitial nephritis antigen-like 1	TINAGL1
TC0100007646.hg.1	HCRTR1	hypocretin (orexin) receptor 1	0.0012	0.0126	3.88	3.56	F	F	1.25	0.2084	0.6586	3	2.45	F	F	1.46	0.0514	0.4616	3.88	3	F	F	1.85	0.0053	0.0437	3.56	2.45	F	F	2.15	0.0014	0.0179	TC0100007646.hg.1	NM_001525; ENST00000373705; ENST00000373706; ENST00000403528; ENST00000468521; ENST00000485464; BC074796; OTTHUMT00000011042; OTTHUMT00000011043; OTTHUMT00000011044; OTTHUMT00000011045	HCRTR1	hypocretin (orexin) receptor 1	HCRTR1
TC0100007659.hg.1	KHDRBS1	KH domain containing, RNA binding, signal transduction associated 1	0.1267	0.3034	11.72	11.51	T	T	1.15	0.4265	0.8186	11.18	11.14	T	T	1.03	0.8577	0.9678	11.72	11.18	T	T	1.45	0.0592	0.2173	11.51	11.14	T	T	1.3	0.1643	0.4156	TC0100007659.hg.1	NM_001271878; NM_006559; NR_073498; NR_073499; ENST00000307714; ENST00000327300; ENST00000484270; ENST00000492989; BC000717; BC010132; BC019109; OTTHUMT00000011199; OTTHUMT00000091381; OTTHUMT00000091382; OTTHUMT00000472761	KHDRBS1	KH domain containing, RNA binding, signal transduction associated 1	KHDRBS1
TC0100007660.hg.1	TMEM39B	transmembrane protein 39B	0.2155	0.4162	5.64	5.45	T	T	1.14	0.7011	0.9292	6.48	6.03	T	T	1.37	0.3668	0.7851	5.64	6.48	T	T	-1.79	0.1132	0.32	5.45	6.03	T	T	-1.49	0.2597	0.5375	TC0100007660.hg.1	NM_018056; ENST00000336294; ENST00000438825; ENST00000441402; ENST00000466321; ENST00000468135; ENST00000472503; ENST00000476968; ENST00000487305; ENST00000498613; OTTHUMT00000011489; OTTHUMT00000091374; OTTHUMT00000091375; OTTHUMT00000091376; OTTHUMT00000091377; OTTHUMT00000091378; OTTHUMT00000091379; OTTHUMT00000091380; OTTHUMT00000099435	TMEM39B	transmembrane protein 39B	TMEM39B
TC0100007662.hg.1	KPNA6	karyopherin alpha 6 (importin alpha 7)	0.2544	0.4594	10.75	10.9	T	T	-1.11	0.6282	0.9089	10.37	10.37	T	T	1	0.9989	0.9997	10.75	10.37	T	T	1.3	0.2382	0.4937	10.9	10.37	T	T	1.44	0.1116	0.3343	TC0100007662.hg.1	NM_012316; ENST00000373625; ENST00000446515; ENST00000469790; ENST00000471599; BC020520; OTTHUMT00000012527; OTTHUMT00000012528; OTTHUMT00000012532; OTTHUMT00000012533	KPNA6	karyopherin alpha 6 (importin alpha 7)	KPNA6
TC0100007666.hg.1	KPNA6	Jeck2013 ALT_ACCEPTOR, ALT_DONOR, coding, INTERNAL, intronic best transcript NM_012316	0.7904	0.874	3.94	4.38	T	T	-1.36	0.5062	0.8606	3.87	3.78	F	F	1.07	0.8874	0.9749	3.94	3.87	T	F	1.05	0.9194	0.9655	4.38	3.78	T	F	1.52	0.371	0.6452	TC0100007666.hg.1	hsa_circ_0002834	KPNA6	Jeck2013 ALT_ACCEPTOR, ALT_DONOR, coding, INTERNAL, intronic best transcript NM_012316	KPNA6
TC0100007668.hg.1	TXLNA	taxilin alpha	0.5143	0.6848	8.96	8.81	T	T	1.11	0.5274	0.8703	8.66	8.64	T	T	1.01	0.9475	0.9881	8.96	8.66	T	T	1.23	0.2259	0.4797	8.81	8.64	T	T	1.12	0.4947	0.7429	TC0100007668.hg.1	NM_175852; ENST00000373609; ENST00000373610; BC080578; BC103823; BC103824; OTTHUMT00000012843; OTTHUMT00000012844; uc001buj.3	TXLNA	taxilin alpha	TXLNA
TC0100007669.hg.1	CCDC28B	coiled-coil domain containing 28B	0.0089	0.0533	6.67	6.73	T	T	-1.04	0.8308	0.9596	5.54	6.38	T	T	-1.8	0.0163	0.343	6.67	5.54	T	T	2.19	0.0035	0.0325	6.73	6.38	T	T	1.27	0.2564	0.5342	TC0100007669.hg.1	NM_001301011; NM_024296; ENST00000373602; ENST00000421922; ENST00000461819; ENST00000469003; ENST00000483009; BC022848; OTTHUMT00000015722; OTTHUMT00000015723; OTTHUMT00000015724; OTTHUMT00000015728; OTTHUMT00000313451	CCDC28B	coiled-coil domain containing 28B	CCDC28B
TC0100007670.hg.1	IQCC	IQ motif containing C	0.7038	0.8186	4.73	4.41	T	T	1.25	0.3226	0.7541	4.49	4.67	T	T	-1.13	0.575	0.8873	4.73	4.49	T	T	1.18	0.4627	0.704	4.41	4.67	T	T	-1.2	0.4113	0.6787	TC0100007670.hg.1	NM_001160042; NM_018134; ENST00000291358; ENST00000537469; ENST00000617816; BC098260; BC098317; BC098366; OTTHUMT00000015731; OTTHUMT00000476530; OTTHUMT00000476531	IQCC	IQ motif containing C	IQCC
TC0100007671.hg.1	DCDC2B	doublecortin domain containing 2B	0.2264	0.4285	4.53	4.62	T	T	-1.06	0.7844	0.9492	3.97	4.24	T	T	-1.21	0.409	0.808	4.53	3.97	T	T	1.48	0.1091	0.3137	4.62	4.24	T	T	1.3	0.2622	0.5402	TC0100007671.hg.1	NM_001099434; ENST00000409358; ENST00000487056; BC128073; OTTHUMT00000015735; OTTHUMT00000328293; uc001bun.2	DCDC2B	doublecortin domain containing 2B	DCDC2B
TC0100007672.hg.1	EIF3I	eukaryotic translation initiation factor 3, subunit I	0.5478	0.7099	12.4	12.27	T	T	1.1	0.5556	0.8805	12.51	12.22	T	T	1.23	0.2082	0.6821	12.4	12.51	T	T	-1.08	0.6186	0.8107	12.27	12.22	T	T	1.04	0.8233	0.9298	TC0100007672.hg.1	NM_003757; ENST00000355082; ENST00000373586; ENST00000471486; ENST00000474371; ENST00000483517; ENST00000489353; BC000413; BC003140; OTTHUMT00000019282; OTTHUMT00000019284; OTTHUMT00000019597; OTTHUMT00000019598; OTTHUMT00000019599; OTTHUMT00000099431	EIF3I	eukaryotic translation initiation factor 3, subunit I	EIF3I
TC0100007675.hg.1	FAM167B	family with sequence similarity 167, member B	0.8252	0.8962	5.47	5.44	T	T	1.02	0.9308	0.9844	5.64	5.71	T	T	-1.05	0.8553	0.9673	5.47	5.64	T	T	-1.13	0.6192	0.8111	5.44	5.71	T	T	-1.21	0.4492	0.7104	TC0100007675.hg.1	NM_032648; ENST00000373582; BC004269; OTTHUMT00000019615	FAM167B	family with sequence similarity 167, member B	FAM167B
TC0100007676.hg.1	LCK	LCK proto-oncogene, Src family tyrosine kinase	0.0014	0.0142	3.54	3.53	F	F	1.01	0.9652	0.9923	3.27	4.78	F	F	-2.84	0.0003	0.1109	3.54	3.27	F	F	1.2	0.3395	0.5994	3.53	4.78	F	F	-2.38	0.0012	0.0156	TC0100007676.hg.1	NM_001042771; NM_005356; ENST00000333070; ENST00000336890; ENST00000355928; ENST00000373557; ENST00000373562; ENST00000373564; ENST00000461712; ENST00000469765; ENST00000469956; ENST00000476457; ENST00000477031; ENST00000482949; ENST00000495610; ENST00000619559; BC013200; OTTHUMT00000019616; OTTHUMT00000019804; OTTHUMT00000019805; OTTHUMT00000019806; OTTHUMT00000019807; OTTHUMT00000019808; OTTHUM…	LCK	LCK proto-oncogene, Src family tyrosine kinase	LCK
TC0100007678.hg.1	HDAC1	histone deacetylase 1	0.1542	0.3407	11.34	11.74	T	T	-1.31	0.1165	0.5616	11.9	11.76	T	T	1.1	0.5569	0.8796	11.34	11.9	T	T	-1.47	0.0365	0.1586	11.74	11.76	T	T	-1.02	0.9121	0.9683	TC0100007678.hg.1	NM_004964; ENST00000373548; ENST00000428704; ENST00000463172; ENST00000471488; ENST00000472928; ENST00000476391; ENST00000481281; ENST00000482310; ENST00000484305; ENST00000490081; BC000301; OTTHUMT00000019815; OTTHUMT00000019816; OTTHUMT00000019817; OTTHUMT00000019819; OTTHUMT00000020042; OTTHUMT00000020043; OTTHUMT00000020044; OTTHUMT00000020045; OTTHUMT00000020046; OTTHUMT00000099439	HDAC1	histone deacetylase 1	HDAC1
TC0100007690.hg.1	RBBP4	retinoblastoma binding protein 4	0.3617	0.5626	10.91	10.5	T	T	1.33	0.1158	0.5615	10.81	10.85	T	T	-1.03	0.8695	0.9703	10.91	10.81	T	T	1.07	0.6786	0.8454	10.5	10.85	T	T	-1.27	0.1724	0.4279	TC0100007690.hg.1	NM_001135255; NM_001135256; NM_005610; ENST00000373485; ENST00000373493; ENST00000401893; ENST00000414241; ENST00000445722; ENST00000458695; ENST00000460669; ENST00000463378; ENST00000465780; ENST00000475321; ENST00000477563; ENST00000482190; ENST00000490500; ENST00000492348; ENST00000524393; ENST00000525506; ENST00000526193; ENST00000527118; ENST00000531983; BC003092; BC053904; BC075836; OTTHUMT…	RBBP4	retinoblastoma binding protein 4	RBBP4
TC0100007691.hg.1	KIAA1522	KIAA1522	0.2683	0.4726	5.03	4.46	T	T	1.49	0.0779	0.5047	4.94	4.78	T	T	1.12	0.5773	0.8878	5.03	4.94	T	T	1.06	0.7771	0.901	4.46	4.78	T	T	-1.25	0.2902	0.5696	TC0100007691.hg.1	NM_001198972; NM_001198973; NM_020888; ENST00000294521; ENST00000373480; ENST00000373481; ENST00000401073; ENST00000468130; OTTHUMT00000022130; OTTHUMT00000022131; OTTHUMT00000022155; OTTHUMT00000095337; OTTHUMT00000382044	KIAA1522	KIAA1522	KIAA1522
TC0100007693.hg.1	S100PBP	S100P binding protein	0.1749	0.3679	7.67	7.35	T	T	1.25	0.2322	0.6793	7.82	7.94	T	T	-1.08	0.659	0.9157	7.67	7.82	T	T	-1.11	0.5567	0.77	7.35	7.94	T	T	-1.51	0.044	0.1889	TC0100007693.hg.1	NM_001256121; NM_022753; ENST00000356689; ENST00000373475; ENST00000373476; ENST00000474103; ENST00000475486; ENST00000477248; ENST00000482212; ENST00000524535; ENST00000525203; ENST00000526230; ENST00000527692; ENST00000529027; ENST00000530552; ENST00000530710; ENST00000531123; ENST00000531256; BC015175; OTTHUMT00000011266; OTTHUMT00000011267; OTTHUMT00000011268; OTTHUMT00000011269; OTTHUMT00000…	S100PBP	S100P binding protein	S100PBP
TC0100007694.hg.1	HPCA	hippocalcin	0.2836	0.4889	6.11	5.82	T	T	1.22	0.5326	0.8713	6.66	6.54	T	T	1.09	0.7946	0.9529	6.11	6.66	T	T	-1.46	0.2544	0.5131	5.82	6.54	T	T	-1.64	0.1448	0.3868	TC0100007694.hg.1	NM_002143; ENST00000373467; ENST00000459874; ENST00000470166; ENST00000470896; ENST00000480118; BC001777; OTTHUMT00000011480; OTTHUMT00000011481; OTTHUMT00000092190; OTTHUMT00000092191; OTTHUMT00000092192	HPCA	hippocalcin	HPCA
TC0100007698.hg.1	RNF19B	Memczak2013 ANTISENSE, CDS, coding, INTERNAL best transcript NM_153341	3.35e-06	0.0002	9.6	8.96	T	T	1.56	0.102	0.5411	6.19	5.73	T	T	1.37	0.2249	0.6972	9.6	6.19	T	T	10.62	5.58e-06	0.0003	8.96	5.73	T	T	9.36	8.68e-06	0.0004	TC0100007698.hg.1	hsa_circ_0000049	RNF19B	Memczak2013 ANTISENSE, CDS, coding, INTERNAL best transcript NM_153341	RNF19B
TC0100007705.hg.1	AZIN2	antizyme inhibitor 2	0.4776	0.6563	4.7	4.8	T	T	-1.07	0.7367	0.9371	4.45	4.42	T	T	1.02	0.9056	0.9792	4.7	4.45	T	T	1.19	0.3922	0.6476	4.8	4.42	T	T	1.31	0.205	0.4735	TC0100007705.hg.1	NM_001293562; NM_001301823; NM_001301824; NM_001301825; NM_001301826; NM_052998; NR_126031; ENST00000294517; ENST00000373440; ENST00000373441; ENST00000373443; ENST00000462920; ENST00000471119; ENST00000473089; ENST00000475935; ENST00000477570; ENST00000478204; ENST00000478635; ENST00000481886; ENST00000483027; ENST00000484656; ENST00000492420; ENST00000492521; ENST00000495135; ENST00000497280; E…	AZIN2	antizyme inhibitor 2	AZIN2
TC0100007716.hg.1	ZNF362	zinc finger protein 362	9.94e-06	0.0004	8.04	8.52	T	T	-1.4	0.1332	0.584	10.48	10.94	T	T	-1.38	0.1536	0.6297	8.04	10.48	T	T	-5.45	1.96e-05	0.0007	8.52	10.94	T	T	-5.35	2.14e-05	0.0008	TC0100007716.hg.1	NM_152493; ENST00000373428; ENST00000477934; ENST00000483388; ENST00000490959; ENST00000539719; BC104779; BC112113; OTTHUMT00000011857; OTTHUMT00000011858; OTTHUMT00000011859; OTTHUMT00000011860; uc001bxc.1	ZNF362	zinc finger protein 362	ZNF362
TC0100007725.hg.1	ZSCAN20	zinc finger and SCAN domain containing 20	0.2416	0.4455	5.31	4.5	T	T	1.76	0.1042	0.5434	5.39	5.22	T	T	1.12	0.7193	0.9337	5.31	5.39	T	T	-1.06	0.8622	0.9414	4.5	5.22	T	T	-1.66	0.1406	0.3807	TC0100007725.hg.1	NM_145238; ENST00000361328; ENST00000373413; ENST00000480917; BC008827; OTTHUMT00000012027; OTTHUMT00000012028; OTTHUMT00000277003	ZSCAN20	zinc finger and SCAN domain containing 20	ZSCAN20
TC0100007734.hg.1	HMGB4	high mobility group box 4	0.7947	0.8771	2.91	3	F	F	-1.06	0.7529	0.9419	2.78	3.03	F	F	-1.19	0.3817	0.7926	2.91	2.78	F	F	1.1	0.6335	0.8193	3	3.03	F	F	-1.02	0.9209	0.9713	TC0100007734.hg.1	NM_145205; NR_033264; ENST00000425537; ENST00000458277; ENST00000519684; ENST00000522796; BC021180; BC070148; OTTHUMT00000036849; OTTHUMT00000036850; OTTHUMT00000036851; OTTHUMT00000375773; uc001bxp.3	HMGB4	high mobility group box 4	HMGB4
TC0100007739.hg.1	C1orf94	chromosome 1 open reading frame 94	0.4567	0.6406	3.67	3.51	F	F	1.12	0.4989	0.857	3.32	3.63	F	T	-1.24	0.204	0.678	3.67	3.32	F	F	1.27	0.1622	0.3973	3.51	3.63	F	T	-1.09	0.595	0.8085	TC0100007739.hg.1	NM_001134734; NM_032884; ENST00000373374; ENST00000488417; BC007637; BC064845; OTTHUMT00000011463; OTTHUMT00000036845	C1orf94	chromosome 1 open reading frame 94	C1orf94
TC0100007745.hg.1	GJB5	gap junction protein beta 5	0.2712	0.4758	4.36	4.46	T	T	-1.07	0.7359	0.9371	4.87	4.32	T	T	1.47	0.0888	0.5359	4.36	4.87	T	T	-1.43	0.1096	0.3146	4.46	4.32	T	T	1.1	0.6419	0.8376	TC0100007745.hg.1	NM_005268; ENST00000338513; BC004379; OTTHUMT00000011561	GJB5	gap junction protein beta 5	GJB5
TC0100007746.hg.1	GJB4	gap junction protein beta 4	0.098	0.2579	3.31	3.14	F	F	1.12	0.4577	0.8392	3.45	3.73	F	F	-1.22	0.2085	0.6827	3.31	3.45	F	F	-1.1	0.5101	0.7376	3.14	3.73	F	F	-1.51	0.0206	0.1134	TC0100007746.hg.1	NM_153212; ENST00000339480; BC034709; OTTHUMT00000011560; uc001bxv.1	GJB4	gap junction protein beta 4	GJB4
TC0100007747.hg.1	GJB3	gap junction protein beta 3	0.608	0.7534	2.78	2.86	F	T	-1.05	0.816	0.9563	2.9	2.5	T	F	1.32	0.2388	0.7073	2.78	2.9	F	T	-1.09	0.7086	0.8636	2.86	2.5	T	F	1.28	0.2934	0.5726	TC0100007747.hg.1	NM_001005752; NM_024009; ENST00000373362; ENST00000373366; BC012918; BC110640; OTTHUMT00000011558; OTTHUMT00000011559	GJB3	gap junction protein beta 3	GJB3
TC0100007748.hg.1	GJA4	gap junction protein alpha 4	0.475	0.6543	4.74	5.14	T	T	-1.32	0.3954	0.8004	4.63	5.24	T	T	-1.53	0.1992	0.6729	4.74	4.63	T	T	1.08	0.7967	0.9115	5.14	5.24	T	T	-1.07	0.8236	0.9298	TC0100007748.hg.1	NM_002060; ENST00000342280; ENST00000450137; BC027889; BC072389; OTTHUMT00000011556; OTTHUMT00000011557; uc001bya.3	GJA4	gap junction protein alpha 4	GJA4
TC0100007760.hg.1	ZMYM1	zinc finger, MYM-type 1	0.0081	0.0497	6.87	6.7	T	T	1.13	0.6076	0.9001	7.64	8.02	T	T	-1.3	0.2656	0.7226	6.87	7.64	T	T	-1.7	0.0408	0.1709	6.7	8.02	T	T	-2.49	0.0028	0.0283	TC0100007760.hg.1	NM_001289088; NM_001289089; NM_001289090; NM_001289091; NM_024772; ENST00000359858; ENST00000373329; ENST00000373330; ENST00000417119; ENST00000463393; ENST00000466390; ENST00000475654; ENST00000476269; ENST00000488455; ENST00000611874; OTTHUMT00000012705; OTTHUMT00000012706; OTTHUMT00000012707; OTTHUMT00000012708; OTTHUMT00000012709; OTTHUMT00000012710; OTTHUMT00000012711; OTTHUMT00000012712; OT…	ZMYM1	zinc finger, MYM-type 1	ZMYM1
TC0100007765.hg.1	ZMYM4	zinc finger, MYM-type 4	0.0014	0.0141	10.95	11.24	T	T	-1.22	0.2459	0.6934	11.82	12.27	T	T	-1.37	0.0833	0.5273	10.95	11.82	T	T	-1.82	0.0047	0.0402	11.24	12.27	T	T	-2.04	0.0017	0.0201	TC0100007765.hg.1	NM_005095; ENST00000314607; ENST00000441447; ENST00000457946; ENST00000470175; ENST00000482131; ENST00000492456; BC127113; BC127114; OTTHUMT00000012207; OTTHUMT00000012208; OTTHUMT00000012209; OTTHUMT00000012680; OTTHUMT00000012681; OTTHUMT00000012682; uc001byt.3	ZMYM4	zinc finger, MYM-type 4	ZMYM4
TC0100007777.hg.1	NCDN	neurochondrin	0.8708	0.9247	6.53	6.8	T	T	-1.21	0.4306	0.8214	6.65	6.62	T	T	1.02	0.9415	0.9863	6.53	6.65	T	T	-1.09	0.717	0.8679	6.8	6.62	T	T	1.13	0.611	0.819	TC0100007777.hg.1	NM_001014839; NM_001014841; NM_014284; ENST00000356090; ENST00000373243; ENST00000373253; ENST00000423723; ENST00000437806; ENST00000459931; BC024592; OTTHUMT00000131296; OTTHUMT00000131297; OTTHUMT00000131298; OTTHUMT00000131299; OTTHUMT00000131300; OTTHUMT00000131301; uc001bza.3	NCDN	neurochondrin	NCDN
TC0100007778.hg.1	TFAP2E	transcription factor AP-2 epsilon (activating enhancer binding protein 2 epsilon)	0.7016	0.8169	4.29	4.03	F	F	1.2	0.4729	0.8455	3.92	3.94	F	F	-1.01	0.9646	0.9927	4.29	3.92	F	F	1.29	0.3156	0.5764	4.03	3.94	F	F	1.07	0.7944	0.9164	TC0100007778.hg.1	NM_178548; ENST00000373235; BC041175; OTTHUMT00000012732	TFAP2E	transcription factor AP-2 epsilon (activating enhancer binding protein 2 epsilon)	TFAP2E
TC0100007784.hg.1	AGO4	argonaute RISC catalytic component 4	0.0128	0.0691	8.05	8.8	T	T	-1.68	0.0375	0.4129	8.71	9.4	T	T	-1.61	0.0505	0.4612	8.05	8.71	T	T	-1.58	0.0599	0.2189	8.8	9.4	T	T	-1.52	0.0806	0.277	TC0100007784.hg.1	NM_017629; ENST00000373210; ENST00000488778; ENST00000496257; BC152450; OTTHUMT00000012213; OTTHUMT00000091358; OTTHUMT00000091359	AGO4	argonaute RISC catalytic component 4	AGO4
TC0100007786.hg.1	AGO1	argonaute RISC catalytic component 1	6.34e-05	0.0015	9.5	10.2	T	T	-1.63	0.0116	0.2799	10.52	11.55	T	T	-2.04	0.0013	0.1632	9.5	10.52	T	T	-2.02	0.0014	0.0165	10.2	11.55	T	T	-2.54	0.0002	0.0042	TC0100007786.hg.1	NM_012199; ENST00000373204; ENST00000373206; BC063275; OTTHUMT00000019336; OTTHUMT00000019337	AGO1	argonaute RISC catalytic component 1	AGO1
TC0100007789.hg.1	AGO3	argonaute RISC catalytic component 3	0.0507	0.1709	7.95	8.73	T	T	-1.72	0.0177	0.3192	8.66	8.2	T	T	1.37	0.1231	0.593	7.95	8.66	T	T	-1.64	0.0263	0.1275	8.73	8.2	T	T	1.44	0.0838	0.2833	TC0100007789.hg.1	NM_024852; NM_177422; ENST00000246314; ENST00000324350; ENST00000373191; ENST00000397828; ENST00000471099; ENST00000491443; OTTHUMT00000019829; OTTHUMT00000019830; OTTHUMT00000019831; OTTHUMT00000091354; OTTHUMT00000091357; uc001bzn.1	AGO3	argonaute RISC catalytic component 3	AGO3
TC0100007790.hg.1	TEKT2	tektin 2 (testicular)	0.8151	0.8899	2.8	2.76	F	F	1.03	0.8925	0.9738	2.56	2.8	F	F	-1.18	0.4369	0.8243	2.8	2.56	F	F	1.18	0.4251	0.6751	2.76	2.8	F	F	-1.02	0.9093	0.9672	TC0100007790.hg.1	NM_014466; ENST00000207457; ENST00000469024; ENST00000473120; BC035620; OTTHUMT00000020200; OTTHUMT00000020201; OTTHUMT00000020202; uc001bzr.3	TEKT2	tektin 2 (testicular)	TEKT2
TC0100007791.hg.1	ADPRHL2	ADP-ribosylhydrolase like 2	0.0205	0.0951	6.22	5.72	T	T	1.41	0.245	0.6921	5.36	4.64	T	T	1.65	0.1061	0.5681	6.22	5.36	T	T	1.82	0.0603	0.2201	5.72	4.64	T	T	2.12	0.0246	0.1286	TC0100007791.hg.1	NM_017825; ENST00000373178; BC014169; OTTHUMT00000020199	ADPRHL2	ADP-ribosylhydrolase like 2	ADPRHL2
TC0100007794.hg.1	MAP7D1	MAP7 domain containing 1	0.0229	0.1028	11	11.04	T	T	-1.03	0.8727	0.97	10.08	10.81	T	T	-1.66	0.0263	0.3882	11	10.08	T	T	1.89	0.0088	0.0613	11.04	10.81	T	T	1.18	0.4191	0.6846	TC0100007794.hg.1	NM_001286365; NM_001286366; NM_018067; ENST00000316156; ENST00000373148; ENST00000373150; ENST00000373151; ENST00000429533; ENST00000462118; ENST00000474796; ENST00000487114; ENST00000487131; ENST00000527764; ENST00000530729; ENST00000530975; ENST00000532131; BC106053; OTTHUMT00000020762; OTTHUMT00000020763; OTTHUMT00000020764; OTTHUMT00000020765; OTTHUMT00000023449; OTTHUMT00000023450; OTTHUMT00…	MAP7D1	MAP7 domain containing 1	MAP7D1
TC0100007798.hg.1	THRAP3	thyroid hormone receptor associated protein 3	0.67	0.7967	12.15	12.33	T	T	-1.13	0.4538	0.8363	12.44	12.33	T	T	1.08	0.6477	0.9109	12.15	12.44	T	T	-1.22	0.2444	0.5005	12.33	12.33	T	T	1	0.993	0.9979	TC0100007798.hg.1	NM_005119; ENST00000354618; ENST00000466743; ENST00000469141; ENST00000478853; BC112330; BC112350; OTTHUMT00000021688; OTTHUMT00000023220; OTTHUMT00000023221; OTTHUMT00000091353	THRAP3	thyroid hormone receptor associated protein 3	THRAP3
TC0100007800.hg.1	THRAP3	Jeck2013 ALT_ACCEPTOR, ALT_DONOR, coding, INTERNAL, intronic best transcript NM_005119	0.1869	0.3828	5.69	4.76	T	T	1.9	0.0415	0.4231	5.23	5.05	T	T	1.13	0.6612	0.9167	5.69	5.23	T	T	1.37	0.2706	0.5307	4.76	5.05	T	T	-1.23	0.4687	0.7257	TC0100007800.hg.1	hsa_circ_0004157	THRAP3	Jeck2013 ALT_ACCEPTOR, ALT_DONOR, coding, INTERNAL, intronic best transcript NM_005119	THRAP3
TC0100007813.hg.1	CSF3R	Memczak2013 ANTISENSE, CDS, coding, INTERNAL best transcript NM_156039	0.2618	0.4664	2.77	2.85	F	F	-1.06	0.7888	0.9503	2.22	2.55	F	F	-1.25	0.3302	0.7629	2.77	2.22	F	F	1.46	0.1202	0.3316	2.85	2.55	F	F	1.24	0.3594	0.6336	TC0100007813.hg.1	hsa_circ_0000055	CSF3R	Memczak2013 ANTISENSE, CDS, coding, INTERNAL best transcript NM_156039	CSF3R
TC0100007832.hg.1	ZC3H12A; MIR6732	zinc finger CCCH-type containing 12A; microRNA 6732	2.66e-07	2.83e-05	12.69	12.31	T	T	1.3	0.3024	0.7394	8.02	8.03	T	T	-1.01	0.9742	0.9957	12.69	8.02	T	T	25.63	3.72e-07	4.48e-05	12.31	8.03	T	T	19.54	7.71e-07	7.51e-05	TC0100007832.hg.1	NM_025079; NR_106790; ENST00000373087; ENST00000471012; ENST00000472312; ENST00000619365; BC005001; OTTHUMT00000012154; OTTHUMT00000012157; OTTHUMT00000012158	ZC3H12A; MIR6732	zinc finger CCCH-type containing 12A; microRNA 6732	ZC3H12A	MIR6732
TC0100007838.hg.1	DNALI1	dynein, axonemal, light intermediate chain 1	0.2888	0.4946	4.54	4.85	T	T	-1.24	0.1733	0.6259	4.96	4.73	T	T	1.17	0.3048	0.7475	4.54	4.96	T	T	-1.34	0.0773	0.2559	4.85	4.73	T	T	1.09	0.5825	0.8023	TC0100007838.hg.1	NM_003462; ENST00000296218; ENST00000466723; ENST00000467277; ENST00000490312; ENST00000497858; BC039074; BC046117; OTTHUMT00000012159; OTTHUMT00000012160; OTTHUMT00000012437; OTTHUMT00000012438; OTTHUMT00000091267; uc001cbj.3	DNALI1	dynein, axonemal, light intermediate chain 1	DNALI1
TC0100007841.hg.1	CDCA8	cell division cycle associated 8	0.304	0.5094	5.49	5.85	T	T	-1.29	0.4183	0.8146	5.66	6.32	T	T	-1.58	0.1577	0.6343	5.49	5.66	T	T	-1.13	0.698	0.8573	5.85	6.32	T	T	-1.38	0.3021	0.5811	TC0100007841.hg.1	NM_001256875; NM_018101; ENST00000327331; ENST00000373055; BC000703; BC001651; BC008079; BC016944; OTTHUMT00000012473; OTTHUMT00000012474	CDCA8	cell division cycle associated 8	CDCA8
TC0100007845.hg.1	MANEAL	mannosidase, endo-alpha-like	0.0736	0.2164	6.78	6.94	T	T	-1.12	0.6105	0.901	6.71	7.6	T	T	-1.85	0.0211	0.3703	6.78	6.71	T	T	1.05	0.8381	0.931	6.94	7.6	T	T	-1.57	0.0696	0.2527	TC0100007845.hg.1	NM_001031740; NM_001113482; NM_152496; ENST00000329006; ENST00000373045; ENST00000397631; ENST00000525897; ENST00000532512; BC077730; OTTHUMT00000012468; OTTHUMT00000012469; OTTHUMT00000388630; OTTHUMT00000388631; OTTHUMT00000388632	MANEAL	mannosidase, endo-alpha-like	MANEAL
TC0100007846.hg.1	C1orf122	chromosome 1 open reading frame 122	0.0046	0.0333	7.4	7.1	T	T	1.23	0.4034	0.8053	6.65	5.75	T	T	1.86	0.0264	0.3884	7.4	6.65	T	T	1.68	0.0537	0.2036	7.1	5.75	T	T	2.55	0.0032	0.0316	TC0100007846.hg.1	NM_001142726; NM_198446; ENST00000373042; ENST00000373043; ENST00000419397; ENST00000468084; BC057819; OTTHUMT00000012471; OTTHUMT00000012472; OTTHUMT00000012946; OTTHUMT00000388633	C1orf122	chromosome 1 open reading frame 122	C1orf122
TC0100007858.hg.1	UTP11L	UTP11-like, U3 small nucleolar ribonucleoprotein (yeast)	0.0059	0.0395	10.07	9.59	T	T	1.4	0.0755	0.4978	9.15	8.96	T	T	1.15	0.4353	0.8233	10.07	9.15	T	T	1.89	0.0043	0.0378	9.59	8.96	T	T	1.55	0.0287	0.1422	TC0100007858.hg.1	NM_016037; ENST00000373014; ENST00000483182; ENST00000486563; ENST00000488453; BC005182; OTTHUMT00000012962; OTTHUMT00000012963; OTTHUMT00000012964; OTTHUMT00000012965	UTP11L	UTP11-like, U3 small nucleolar ribonucleoprotein (yeast)	UTP11L
TC0100007876.hg.1	RRAGC	Memczak2013 ANTISENSE, coding, INTERNAL, intronic best transcript NM_022157	0.5866	0.7382	4.1	4.33	F	F	-1.17	0.407	0.8073	4.13	4.42	F	F	-1.22	0.3033	0.7467	4.1	4.13	F	F	-1.02	0.9258	0.968	4.33	4.42	F	F	-1.06	0.7576	0.8985	TC0100007876.hg.1	hsa_circ_0000056	RRAGC	Memczak2013 ANTISENSE, coding, INTERNAL, intronic best transcript NM_022157	RRAGC
TC0100007884.hg.1	AKIRIN1	akirin 1	0.0325	0.129	9.82	9.46	T	T	1.28	0.1541	0.6074	8.96	9.36	T	T	-1.32	0.1157	0.5837	9.82	8.96	T	T	1.82	0.0051	0.0421	9.46	9.36	T	T	1.07	0.6927	0.8637	TC0100007884.hg.1	NM_001136275; NM_024595; ENST00000372984; ENST00000432648; ENST00000446189; ENST00000531822; BC119745; OTTHUMT00000019687; OTTHUMT00000388642; OTTHUMT00000388643; OTTHUMT00000388645	AKIRIN1	akirin 1	AKIRIN1
TC0100007886.hg.1	NDUFS5	NADH dehydrogenase (ubiquinone) Fe-S protein 5, 15kDa (NADH-coenzyme Q reductase)	0.8786	0.9286	13.08	12.91	T	T	1.12	0.496	0.8556	13.01	12.92	T	T	1.06	0.7258	0.9348	13.08	13.01	T	T	1.05	0.7728	0.8983	12.91	12.92	T	T	-1.01	0.961	0.9859	TC0100007886.hg.1	NM_001184979; NM_004552; ENST00000372967; ENST00000372969; BC001884; BC093057; OTTHUMT00000019688; OTTHUMT00000019689	NDUFS5	NADH dehydrogenase (ubiquinone) Fe-S protein 5, 15kDa (NADH-coenzyme Q reductase)	NDUFS5
TC0100007898.hg.1	MACF1; KIAA0754	microtubule-actin crosslinking factor 1; KIAA0754	0.0331	0.1307	9.68	9.52	T	T	1.12	0.5853	0.8907	10.16	10.48	T	T	-1.25	0.296	0.7425	9.68	10.16	T	T	-1.39	0.1359	0.3571	9.52	10.48	T	T	-1.95	0.0093	0.0653	TC0100007898.hg.1	NM_012090; NM_015038; OTTHUMT00000020986; OTTHUMT00000020987; OTTHUMT00000020988; OTTHUMT00000020989; OTTHUMT00000020990; OTTHUMT00000020991; OTTHUMT00000020992; OTTHUMT00000020993; OTTHUMT00000020994; OTTHUMT00000022993; OTTHUMT00000022994; OTTHUMT00000022995; OTTHUMT00000022996; OTTHUMT00000022997; OTTHUMT00000022998; OTTHUMT00000022999; OTTHUMT00000023000; OTTHUMT00000023001; OTTHUMT0000002300…	MACF1; KIAA0754	microtubule-actin crosslinking factor 1; KIAA0754	MACF1	KIAA0754
TC0100007909.hg.1	BMP8A	bone morphogenetic protein 8a	0.0048	0.034	7.15	8.57	T	T	-2.67	0.0117	0.2799	7.41	9.16	T	T	-3.36	0.0038	0.2362	7.15	7.41	T	T	-1.2	0.5779	0.7847	8.57	9.16	T	T	-1.5	0.2225	0.4956	TC0100007909.hg.1	NM_181809; ENST00000331593; BC131617; OTTHUMT00000023079	BMP8A	bone morphogenetic protein 8a	BMP8A
TC0100007910.hg.1	OXCT2P1	3-oxoacid CoA-transferase 2 pseudogene 1	0.0002	0.003	6.43	6.94	T	T	-1.42	0.1656	0.6185	5.24	4.42	T	F	1.76	0.0383	0.4291	6.43	5.24	T	T	2.29	0.0062	0.0484	6.94	4.42	T	F	5.72	4.2e-05	0.0014	TC0100007910.hg.1	BC072388	OXCT2P1	3-oxoacid CoA-transferase 2 pseudogene 1	OXCT2P1
TC0100007920.hg.1	PPIE	peptidylprolyl isomerase E (cyclophilin E)	0.0008	0.0096	10.14	9.94	T	T	1.15	0.4107	0.8096	11.26	10.94	T	T	1.24	0.206	0.68	10.14	11.26	T	T	-2.18	0.0009	0.0125	9.94	10.94	T	T	-2.01	0.0019	0.0218	TC0100007920.hg.1	NM_001195007; NM_006112; NM_203456; NR_036543; NR_036544; ENST00000324379; ENST00000356511; ENST00000372830; ENST00000372835; ENST00000456578; ENST00000467741; ENST00000470018; ENST00000470213; ENST00000474804; ENST00000475350; ENST00000480169; ENST00000482751; ENST00000485507; ENST00000495526; ENST00000497370; BC004898; BC008451; BC107736; OTTHUMT00000025642; OTTHUMT00000025643; OTTHUMT000000256…	PPIE	peptidylprolyl isomerase E (cyclophilin E)	PPIE
TC0100007922.hg.1	PPIE	Transcript Identified by AceView, Entrez Gene ID(s) 10450	0.0913	0.2476	5.54	6.65	T	T	-2.16	0.0302	0.3822	6.62	6.43	T	T	1.14	0.669	0.9189	5.54	6.62	T	T	-2.12	0.0333	0.149	6.65	6.43	T	T	1.16	0.6285	0.8304	TC0100007922.hg.1	PPIE.uAug10	PPIE	Transcript Identified by AceView, Entrez Gene ID(s) 10450	PPIE
TC0100007936.hg.1	MFSD2A	major facilitator superfamily domain containing 2A	1.86e-07	2.27e-05	16.12	15.36	T	T	1.69	0.0064	0.2312	12.83	13	T	T	-1.13	0.4403	0.8266	16.12	12.83	T	T	9.77	1.19e-07	1.92e-05	15.36	13	T	T	5.13	1.92e-06	0.0001	TC0100007936.hg.1	NM_001136493; NM_001287808; NM_001287809; NM_032793; NR_109896; ENST00000372809; ENST00000372811; ENST00000420632; ENST00000434861; ENST00000459917; ENST00000469745; ENST00000480630; ENST00000481612; ENST00000483824; ENST00000491515; BC011587; BC092414; OTTHUMT00000025755; OTTHUMT00000025756; OTTHUMT00000025757; OTTHUMT00000025758; OTTHUMT00000025759; OTTHUMT00000090744; OTTHUMT00000090745; OTTHU…	MFSD2A	major facilitator superfamily domain containing 2A	MFSD2A
TC0100007940.hg.1	CAP1	CAP, adenylate cyclase-associated protein 1 (yeast)	0.9872	0.9931	18.05	18.09	T	T	-1.03	0.8579	0.9661	18.02	18.09	T	T	-1.04	0.7814	0.9504	18.05	18.02	T	T	1.02	0.8956	0.9551	18.09	18.09	T	T	1	0.9741	0.9899	TC0100007940.hg.1	NM_001105530; NM_006367; ENST00000340450; ENST00000372792; ENST00000372797; ENST00000372798; ENST00000372802; ENST00000372805; ENST00000414281; ENST00000414893; ENST00000417287; ENST00000420216; ENST00000421589; ENST00000424977; ENST00000427843; ENST00000435719; ENST00000446031; ENST00000449311; ENST00000461993; ENST00000479759; ENST00000494114; BC013963; BC095440; OTTHUMT00000013106; OTTHUMT0000…	CAP1	CAP, adenylate cyclase-associated protein 1 (yeast)	CAP1
TC0100007943.hg.1	RLF	rearranged L-myc fusion	0.8075	0.8856	13.05	12.9	T	T	1.11	0.5427	0.8747	12.92	12.82	T	T	1.07	0.6863	0.9242	13.05	12.92	T	T	1.09	0.5929	0.7951	12.9	12.82	T	T	1.06	0.7426	0.891	TC0100007943.hg.1	NM_012421; ENST00000372771; BC113666; OTTHUMT00000015767	RLF	rearranged L-myc fusion	RLF
TC0100007948.hg.1	TMCO2	transmembrane and coiled-coil domains 2	0.3532	0.5548	3.38	3.73	T	T	-1.27	0.2067	0.6584	3.25	3.4	F	F	-1.1	0.5893	0.8921	3.38	3.25	T	F	1.09	0.6454	0.8264	3.73	3.4	T	F	1.26	0.2335	0.5099	TC0100007948.hg.1	NM_001008740; ENST00000372766; ENST00000468258; BC108666; OTTHUMT00000015769; OTTHUMT00000015770	TMCO2	transmembrane and coiled-coil domains 2	TMCO2
TC0100007949.hg.1	ZMPSTE24	zinc metallopeptidase STE24	0.033	0.1304	14.25	13.84	T	T	1.33	0.0831	0.5158	14.63	14.2	T	T	1.34	0.0753	0.5126	14.25	14.63	T	T	-1.3	0.1129	0.3193	13.84	14.2	T	T	-1.28	0.1242	0.3559	TC0100007949.hg.1	NM_005857; ENST00000372759; ENST00000472583; ENST00000474142; ENST00000479131; BC037283; OTTHUMT00000015766; OTTHUMT00000319378; OTTHUMT00000319379; OTTHUMT00000319380	ZMPSTE24	zinc metallopeptidase STE24	ZMPSTE24
TC0100007954.hg.1	SMAP2	small ArfGAP2	0.048	0.1654	16.58	16.39	T	T	1.14	0.4093	0.809	17	17.01	T	T	-1.01	0.9479	0.9881	16.58	17	T	T	-1.33	0.0912	0.2829	16.39	17.01	T	T	-1.54	0.0202	0.1125	TC0100007954.hg.1	NM_001198978; NM_001198979; NM_001198980; NM_022733; ENST00000372708; ENST00000372718; ENST00000435168; ENST00000487871; ENST00000539317; ENST00000614549; BC021133; OTTHUMT00000019074; OTTHUMT00000019075; OTTHUMT00000019076; OTTHUMT00000019077	SMAP2	small ArfGAP2	SMAP2
TC0100007958.hg.1	ZFP69B	ZFP69 zinc finger protein B	0.0005	0.0071	9.54	9.44	T	T	1.07	0.6679	0.9201	8.29	8.41	T	T	-1.09	0.5873	0.8912	9.54	8.29	T	T	2.38	0.0004	0.0068	9.44	8.41	T	T	2.03	0.0015	0.0188	TC0100007958.hg.1	NM_023070; ENST00000361584; ENST00000411995; ENST00000469416; ENST00000484445; BC017498; OTTHUMT00000019078; OTTHUMT00000019079; OTTHUMT00000019080	ZFP69B	ZFP69 zinc finger protein B	ZFP69B
TC0100007961.hg.1	ZFP69	ZFP69 zinc finger protein	0.0184	0.0885	7.2	6.95	T	T	1.2	0.4463	0.8319	8.01	8.02	T	T	-1.01	0.9704	0.9945	7.2	8.01	T	T	-1.74	0.0363	0.1578	6.95	8.02	T	T	-2.1	0.0095	0.0662	TC0100007961.hg.1	NM_198494; ENST00000372705; ENST00000372706; ENST00000482712; BC041873; OTTHUMT00000019082; OTTHUMT00000019083; OTTHUMT00000019084	ZFP69	ZFP69 zinc finger protein	ZFP69
TC0100007963.hg.1	EXO5	exonuclease 5	0.0187	0.0894	7.89	7.27	T	T	1.53	0.051	0.4455	8.39	7.97	T	T	1.34	0.1589	0.6355	7.89	8.39	T	T	-1.42	0.0989	0.2963	7.27	7.97	T	T	-1.62	0.031	0.1503	TC0100007963.hg.1	NM_022774; ENST00000296380; ENST00000358527; ENST00000372703; ENST00000415550; ENST00000418186; ENST00000419161; ENST00000420209; ENST00000432259; ENST00000443729; ENST00000471429; BC021969; OTTHUMT00000019086; OTTHUMT00000019087; OTTHUMT00000019088; OTTHUMT00000019089; OTTHUMT00000019090; OTTHUMT00000019091; OTTHUMT00000019092; OTTHUMT00000019093; OTTHUMT00000019094; OTTHUMT00000019095	EXO5	exonuclease 5	EXO5
TC0100007964.hg.1	ZNF684	zinc finger protein 684	0.0002	0.0039	11.17	9.9	T	T	2.4	0.0003	0.061	11.21	10.08	T	T	2.18	0.0006	0.1255	11.17	11.21	T	T	-1.03	0.8384	0.9311	9.9	10.08	T	T	-1.13	0.4215	0.6865	TC0100007964.hg.1	NM_152373; ENST00000372696; ENST00000372697; ENST00000372699; ENST00000465152; ENST00000472043; ENST00000493756; BC091518; OTTHUMT00000019260; OTTHUMT00000019261; OTTHUMT00000019262; OTTHUMT00000019263; OTTHUMT00000019264; OTTHUMT00000019575; uc001cft.2	ZNF684	zinc finger protein 684	ZNF684
TC0100007968.hg.1	NFYC	nuclear transcription factor Y subunit gamma	0.1452	0.3287	15.72	15.76	T	T	-1.03	0.8704	0.9698	16.25	16.15	T	T	1.07	0.7132	0.932	15.72	16.25	T	T	-1.44	0.0641	0.2282	15.76	16.15	T	T	-1.31	0.1518	0.398	TC0100007968.hg.1	NM_001142587; NM_001142588; NM_001142589; NM_001142590; NM_001308114; NM_001308115; NM_014223; ENST00000308733; ENST00000372651; ENST00000372652; ENST00000372653; ENST00000372654; ENST00000372669; ENST00000414185; ENST00000416859; ENST00000424419; ENST00000425457; ENST00000427410; ENST00000440226; ENST00000447388; ENST00000453631; ENST00000456393; ENST00000467203; ENST00000483091; ENST00000488635…	NFYC	nuclear transcription factor Y subunit gamma	NFYC
TC0100007971.hg.1	KCNQ4	potassium channel, voltage gated KQT-like subfamily Q, member 4	0.0004	0.0055	7.17	6.01	T	T	2.22	0.0187	0.3236	4.27	5.24	T	T	-1.96	0.0393	0.4335	7.17	4.27	T	T	7.42	5.7e-05	0.0017	6.01	5.24	T	T	1.71	0.0868	0.289	TC0100007971.hg.1	NM_004700; NM_172163; ENST00000347132; ENST00000443478; ENST00000506017; ENST00000509682; OTTHUMT00000020812; OTTHUMT00000020813; OTTHUMT00000366513; OTTHUMT00000366514; uc001cgh.2	KCNQ4	potassium channel, voltage gated KQT-like subfamily Q, member 4	KCNQ4
TC0100007980.hg.1	CTPS1	CTP synthase 1	5.77e-05	0.0014	10.61	11.18	T	T	-1.48	0.0296	0.3805	9.44	9.5	T	T	-1.04	0.8157	0.958	10.61	9.44	T	T	2.25	0.0005	0.0082	11.18	9.5	T	T	3.21	3.58e-05	0.0012	TC0100007980.hg.1	NM_001301237; NM_001905; NR_125440; ENST00000372616; ENST00000372621; ENST00000463285; ENST00000463423; ENST00000464283; ENST00000470271; ENST00000475060; ENST00000479480; ENST00000480420; ENST00000486889; ENST00000497210; ENST00000498694; BC009408; OTTHUMT00000015629; OTTHUMT00000015630; OTTHUMT00000015631; OTTHUMT00000015632; OTTHUMT00000015633; OTTHUMT00000015634; OTTHUMT00000015636; OTTHUMT00…	CTPS1	CTP synthase 1	CTPS1
TC0100007991.hg.1	FOXO6	forkhead box O6	0.8227	0.8944	4.4	4.23	F	F	1.13	0.7307	0.9363	4.69	4.42	T	F	1.21	0.5974	0.8947	4.4	4.69	F	T	-1.22	0.5719	0.7801	4.23	4.42	F	F	-1.14	0.7025	0.8689	TC0100007991.hg.1	NM_001291281; OTTHUMT00000015642	FOXO6	forkhead box O6	FOXO6
TC0100008012.hg.1	GUCA2B	guanylate cyclase activator 2B (uroguanylin)	0.4931	0.6684	2.76	2.58	F	F	1.13	0.5755	0.8879	3.04	2.68	T	F	1.28	0.2606	0.7201	2.76	3.04	F	T	-1.22	0.3669	0.6243	2.58	2.68	F	F	-1.07	0.7489	0.8936	TC0100008012.hg.1	NM_007102; ENST00000372581; BC069301; BC093779; BC093781; OTTHUMT00000018307; uc001chc.1	GUCA2B	guanylate cyclase activator 2B (uroguanylin)	GUCA2B
TC0100008017.hg.1	RIMKLA	ribosomal modification protein rimK-like family member A	0.6548	0.7866	3.65	3.88	F	F	-1.18	0.4575	0.8389	3.55	3.85	F	F	-1.23	0.3483	0.7729	3.65	3.55	F	F	1.07	0.7531	0.8872	3.88	3.85	F	F	1.02	0.9142	0.969	TC0100008017.hg.1	NM_173642; ENST00000410070; ENST00000431473; BC039737; OTTHUMT00000019174; OTTHUMT00000019175	RIMKLA	ribosomal modification protein rimK-like family member A	RIMKLA
TC0100008023.hg.1	PPIH	peptidylprolyl isomerase H (cyclophilin H)	0.1642	0.3538	9.11	8.87	T	T	1.18	0.3457	0.7694	8.97	8.53	T	T	1.35	0.0991	0.5569	9.11	8.97	T	T	1.1	0.5647	0.7753	8.87	8.53	T	T	1.27	0.1828	0.4431	TC0100008023.hg.1	NM_006347; ENST00000304979; ENST00000372549; ENST00000372550; ENST00000436387; ENST00000440068; ENST00000461351; BC003412; OTTHUMT00000019778; OTTHUMT00000019779; OTTHUMT00000019780; OTTHUMT00000019781; OTTHUMT00000019782; OTTHUMT00000019783	PPIH	peptidylprolyl isomerase H (cyclophilin H)	PPIH
TC0100008025.hg.1	YBX1	Y box binding protein 1	0.9599	0.9774	19.04	18.95	T	T	1.07	0.6736	0.9215	18.94	18.95	T	T	-1.01	0.9536	0.9896	19.04	18.94	T	T	1.07	0.6516	0.8294	18.95	18.95	T	T	-1	0.9782	0.9921	TC0100008025.hg.1	NM_004559; ENST00000321358; ENST00000332220; ENST00000436427; ENST00000467957; ENST00000616651; BC002411; BC010430; BC015208; BC038384; BC065571; BC070084; BC071708; BC090038; BC098435; BC106045; OTTHUMT00000019786; OTTHUMT00000019787; OTTHUMT00000097210; OTTHUMT00000097211	YBX1	Y box binding protein 1	YBX1
TC0100008026.hg.1	YBX1	Zhang2013 ALT_ACCEPTOR, ALT_DONOR, coding, INTERNAL, intronic best transcript NM_004559	0.0051	0.0357	8.15	7.11	T	T	2.06	0.0146	0.2992	6.41	7.03	T	T	-1.53	0.1074	0.5709	8.15	6.41	T	T	3.34	0.0007	0.0106	7.11	7.03	T	T	1.06	0.8157	0.9262	TC0100008026.hg.1	hsa_circ_0092362	YBX1	Zhang2013 ALT_ACCEPTOR, ALT_DONOR, coding, INTERNAL, intronic best transcript NM_004559	YBX1
TC0100008033.hg.1	ERMAP	erythroblast membrane-associated protein (Scianna blood group)	0.025	0.1084	8.89	9.01	T	T	-1.09	0.6541	0.9155	9.36	9.82	T	T	-1.38	0.111	0.5784	8.89	9.36	T	T	-1.38	0.1054	0.3074	9.01	9.82	T	T	-1.75	0.0129	0.0819	TC0100008033.hg.1	NM_001017922; NM_018538; ENST00000328249; ENST00000372514; ENST00000372517; ENST00000470938; ENST00000487556; BC099703; BC099707; BC099712; BC099713; OTTHUMT00000020180; OTTHUMT00000020181; OTTHUMT00000020182; OTTHUMT00000020183; OTTHUMT00000020184	ERMAP	erythroblast membrane-associated protein (Scianna blood group)	ERMAP
TC0100008034.hg.1	ZNF691	zinc finger protein 691	0.0504	0.1701	7.61	7.36	T	T	1.19	0.3876	0.7956	8.04	8.17	T	T	-1.1	0.6328	0.9084	7.61	8.04	T	T	-1.35	0.1446	0.3713	7.36	8.17	T	T	-1.75	0.0153	0.0929	TC0100008034.hg.1	NM_001242739; NM_015911; ENST00000372502; ENST00000372503; ENST00000372504; ENST00000372506; ENST00000372507; ENST00000372508; ENST00000397034; ENST00000630961; BC000157; OTTHUMT00000020189; OTTHUMT00000020190; OTTHUMT00000020192; OTTHUMT00000020193; OTTHUMT00000097215; OTTHUMT00000468289	ZNF691	zinc finger protein 691	ZNF691
TC0100008052.hg.1	CFAP57	cilia and flagella associated protein 57	0.3524	0.5541	2.14	2.47	F	F	-1.26	0.2276	0.6762	2.61	2.48	F	F	1.09	0.636	0.9091	2.14	2.61	F	F	-1.39	0.0995	0.2973	2.47	2.48	F	F	-1.01	0.9577	0.9848	TC0100008052.hg.1	NM_001167965; NM_001195831; NM_152498; ENST00000372492; ENST00000428122; ENST00000525227; ENST00000528956; ENST00000529956; ENST00000533339; ENST00000534615; ENST00000610710; BC117280; BC117306; OTTHUMT00000019014; OTTHUMT00000019023; OTTHUMT00000384325; OTTHUMT00000384326; OTTHUMT00000384327; OTTHUMT00000384328; OTTHUMT00000384329	CFAP57	cilia and flagella associated protein 57	CFAP57
TC0100008054.hg.1	TMEM125	transmembrane protein 125	0.6906	0.8103	3.61	3.67	F	F	-1.05	0.8253	0.9579	3.37	3.4	F	F	-1.01	0.9475	0.9881	3.61	3.37	F	F	1.17	0.4608	0.7022	3.67	3.4	F	F	1.21	0.3768	0.6503	TC0100008054.hg.1	NM_144626; ENST00000432792; ENST00000439858; ENST00000442284; ENST00000456751; BC016858; OTTHUMT00000019031; OTTHUMT00000019032; OTTHUMT00000019033; OTTHUMT00000019034; uc021oml.1	TMEM125	transmembrane protein 125	TMEM125
TC0100008055.hg.1	TIE1	tyrosine kinase with immunoglobulin-like and EGF-like domains 1	0.1575	0.3443	7.82	8.36	T	T	-1.46	0.0829	0.5158	8.16	8.49	T	T	-1.26	0.2647	0.722	7.82	8.16	T	T	-1.27	0.2544	0.5131	8.36	8.49	T	T	-1.09	0.6607	0.847	TC0100008055.hg.1	NM_001253357; NM_005424; ENST00000372476; ENST00000461061; ENST00000471187; ENST00000473014; ENST00000480269; ENST00000485125; ENST00000488437; ENST00000492599; ENST00000492874; ENST00000538015; BC038239; OTTHUMT00000019011; OTTHUMT00000019013; OTTHUMT00000019478; OTTHUMT00000019479; OTTHUMT00000019480; OTTHUMT00000019481; OTTHUMT00000019482; OTTHUMT00000019483; OTTHUMT00000019484	TIE1	tyrosine kinase with immunoglobulin-like and EGF-like domains 1	TIE1
TC0100008056.hg.1	MPL	MPL proto-oncogene, thrombopoietin receptor	0.9417	0.9669	2.64	2.74	F	F	-1.08	0.6722	0.921	2.77	2.68	F	F	1.07	0.7028	0.9289	2.64	2.77	F	F	-1.1	0.5991	0.7992	2.74	2.68	F	F	1.05	0.7811	0.9101	TC0100008056.hg.1	NM_005373; ENST00000372470; ENST00000413998; ENST00000612993; OTTHUMT00000019522; OTTHUMT00000019523	MPL	MPL proto-oncogene, thrombopoietin receptor	MPL
TC0100008057.hg.1	CDC20	cell division cycle 20	0.0003	0.0043	6.99	7.83	T	T	-1.78	0.0229	0.3475	8.98	8.96	T	T	1.02	0.9432	0.9874	6.99	8.98	T	T	-3.97	0.0001	0.0028	7.83	8.96	T	T	-2.2	0.0048	0.0415	TC0100008057.hg.1	NM_001255; ENST00000310955; ENST00000372462; ENST00000478882; ENST00000482046; BC000624; BC001088; BC006272; BC009425; BC009426; BC010044; BC012803; BC012827; BC013303; BC015998; BC024257; BC031294; BC110321; OTTHUMT00000019487; OTTHUMT00000019488; OTTHUMT00000019489; OTTHUMT00000019490	CDC20	cell division cycle 20	CDC20
TC0100008061.hg.1	SZT2	seizure threshold 2 homolog (mouse)	0.0229	0.1028	11.26	10.58	T	T	1.6	0.0129	0.2851	11.39	11.04	T	T	1.28	0.1416	0.6146	11.26	11.39	T	T	-1.1	0.5621	0.7739	10.58	11.04	T	T	-1.38	0.0659	0.2435	TC0100008061.hg.1	NM_015284; ENST00000357658; ENST00000372450; ENST00000406439; ENST00000460536; ENST00000470139; ENST00000470897; ENST00000471177; ENST00000478140; ENST00000562955; BC151232; OTTHUMT00000019510; OTTHUMT00000019511; OTTHUMT00000019512; OTTHUMT00000019517; OTTHUMT00000019519; OTTHUMT00000091288; OTTHUMT00000334862; OTTHUMT00000334863; OTTHUMT00000334864	SZT2	seizure threshold 2 homolog (mouse)	SZT2
TC0100008066.hg.1	PTPRF	protein tyrosine phosphatase, receptor type, F	0.0254	0.1093	6.53	6.82	T	T	-1.23	0.2427	0.6897	6.09	6.93	T	T	-1.79	0.0062	0.2702	6.53	6.09	T	T	1.36	0.0952	0.2896	6.82	6.93	T	T	-1.08	0.6599	0.8465	TC0100008066.hg.1	NM_002840; NM_130440; ENST00000359947; ENST00000372405; ENST00000372407; ENST00000412568; ENST00000414879; ENST00000429895; ENST00000436724; ENST00000437607; ENST00000438120; ENST00000463041; ENST00000467464; ENST00000477970; ENST00000481019; ENST00000496043; ENST00000496447; ENST00000617451; BC048768; OTTHUMT00000019710; OTTHUMT00000019711; OTTHUMT00000019712; OTTHUMT00000019713; OTTHUMT00000019…	PTPRF	protein tyrosine phosphatase, receptor type, F	PTPRF
TC0100008073.hg.1	KDM4A	lysine (K)-specific demethylase 4A	0.0021	0.0188	9.9	10.32	T	T	-1.34	0.097	0.5366	10.64	11.2	T	T	-1.48	0.0358	0.4215	9.9	10.64	T	T	-1.67	0.0106	0.0691	10.32	11.2	T	T	-1.84	0.0041	0.0372	TC0100008073.hg.1	NM_014663; ENST00000372396; ENST00000463151; ENST00000472265; ENST00000481296; ENST00000485249; BC002558; OTTHUMT00000019960; OTTHUMT00000019961; OTTHUMT00000019962; OTTHUMT00000019963; OTTHUMT00000091287	KDM4A	lysine (K)-specific demethylase 4A	KDM4A
TC0100008075.hg.1	ST3GAL3; MIR6079	ST3 beta-galactoside alpha-2,3-sialyltransferase 3; microRNA 6079	0.067	0.2038	7.14	7.83	T	T	-1.61	0.1288	0.5795	7.99	8.44	T	T	-1.36	0.3077	0.7504	7.14	7.99	T	T	-1.8	0.0687	0.2374	7.83	8.44	T	T	-1.52	0.1738	0.4302	TC0100008075.hg.1	NM_001270459; NM_001270460; NM_001270461; NM_001270462; NM_001270463; NM_001270464; NM_001270465; NM_001270466; NM_006279; NM_174963; NM_174964; NM_174965; NM_174966; NM_174967; NM_174968; NM_174969; NM_174970; NM_174971; NR_073016; NR_073017; NR_073018; NR_073019; NR_073020; NR_073021; NR_073023; NR_106727; ENST00000262915; ENST00000330208; ENST00000332628; ENST00000335430; ENST00000347631; ENST…	ST3GAL3; MIR6079	ST3 beta-galactoside alpha-2,3-sialyltransferase 3; microRNA 6079	ST3GAL3	MIR6079
TC0100008078.hg.1	ARTN	artemin	0.6127	0.7567	5.09	5.27	T	T	-1.13	0.6132	0.9026	4.91	5.33	T	T	-1.33	0.2444	0.711	5.09	4.91	T	T	1.13	0.5997	0.7995	5.27	5.33	T	T	-1.04	0.8618	0.9462	TC0100008078.hg.1	NM_001136215; NM_057090; NM_057091; ENST00000372354; ENST00000372359; ENST00000414809; ENST00000438616; ENST00000471394; ENST00000472435; ENST00000474592; ENST00000477048; ENST00000479128; ENST00000491846; ENST00000498139; BC062375; OTTHUMT00000020713; OTTHUMT00000020714; OTTHUMT00000020715; OTTHUMT00000020716; OTTHUMT00000020717; OTTHUMT00000020718; OTTHUMT00000020719; OTTHUMT00000020720; OTTHUM…	ARTN	artemin	ARTN
TC0100008079.hg.1	IPO13	importin 13	0.0827	0.2323	8.25	8.04	T	T	1.15	0.5562	0.8805	8.95	8.69	T	T	1.2	0.4508	0.8317	8.25	8.95	T	T	-1.63	0.0627	0.225	8.04	8.69	T	T	-1.57	0.0833	0.2825	TC0100008079.hg.1	NM_014652; ENST00000372339; ENST00000372343; ENST00000480902; ENST00000486876; ENST00000489061; ENST00000489773; ENST00000492152; BC008194; OTTHUMT00000022846; OTTHUMT00000022847; OTTHUMT00000022848; OTTHUMT00000022849; OTTHUMT00000022850; OTTHUMT00000022851; OTTHUMT00000022853	IPO13	importin 13	IPO13
TC0100008080.hg.1	DPH2	DPH2 homolog	0.0211	0.0969	9.19	9.19	T	T	-1	0.9901	0.9984	9.17	8.19	T	T	1.98	0.0099	0.3032	9.19	9.17	T	T	1.01	0.9641	0.9846	9.19	8.19	T	T	2	0.009	0.064	TC0100008080.hg.1	NM_001039589; NM_001384; ENST00000255108; ENST00000396758; ENST00000459879; ENST00000471934; ENST00000476260; ENST00000477294; ENST00000490861; ENST00000492306; ENST00000495421; ENST00000524776; ENST00000527319; ENST00000527567; ENST00000529729; ENST00000530988; ENST00000532140; ENST00000534655; ENST00000534786; BC001389; BC003181; BC016956; OTTHUMT00000022832; OTTHUMT00000022833; OTTHUMT00000022…	DPH2	DPH2 homolog	DPH2
TC0100008081.hg.1	ATP6V0B	ATPase, H+ transporting, lysosomal 21kDa, V0 subunit b	0.133	0.3124	12.94	13.33	T	T	-1.31	0.113	0.5566	13.4	13.5	T	T	-1.07	0.674	0.9201	12.94	13.4	T	T	-1.38	0.0678	0.2356	13.33	13.5	T	T	-1.12	0.4689	0.7257	TC0100008081.hg.1	NM_001039457; NM_001294333; NM_004047; ENST00000236067; ENST00000461670; ENST00000468183; ENST00000471859; ENST00000472174; ENST00000472277; ENST00000472505; ENST00000473485; ENST00000496131; ENST00000498208; ENST00000498664; ENST00000532072; ENST00000532642; BC000423; BC005876; OTTHUMT00000022854; OTTHUMT00000022855; OTTHUMT00000022856; OTTHUMT00000022857; OTTHUMT00000022859; OTTHUMT00000022860;…	ATP6V0B	ATPase, H+ transporting, lysosomal 21kDa, V0 subunit b	ATP6V0B
TC0100008082.hg.1	B4GALT2	UDP-Gal:betaGlcNAc beta 1,4- galactosyltransferase, polypeptide 2	0.0005	0.0068	8.11	8.05	T	T	1.04	0.8266	0.9579	6.63	7.42	T	T	-1.73	0.0085	0.29	8.11	6.63	T	T	2.79	0.0002	0.0035	8.05	7.42	T	T	1.55	0.0251	0.1304	TC0100008082.hg.1	NM_001005417; NM_003780; NM_030587; ENST00000309519; ENST00000356836; ENST00000372324; ENST00000434555; ENST00000481924; ENST00000485678; ENST00000497866; ENST00000498543; BC096821; OTTHUMT00000022840; OTTHUMT00000022841; OTTHUMT00000022842; OTTHUMT00000022843; OTTHUMT00000022844; OTTHUMT00000022845	B4GALT2	UDP-Gal:betaGlcNAc beta 1,4- galactosyltransferase, polypeptide 2	B4GALT2
TC0100008084.hg.1	CCDC24	coiled-coil domain containing 24	0.0087	0.0524	4.43	4.83	T	T	-1.32	0.17	0.6222	5.55	5.4	T	T	1.11	0.5881	0.8914	4.43	5.55	T	T	-2.17	0.0025	0.026	4.83	5.4	T	T	-1.48	0.0637	0.2389	TC0100008084.hg.1	NM_152499; ENST00000372318; ENST00000460543; ENST00000463846; ENST00000466180; ENST00000472562; ENST00000479055; ENST00000485811; ENST00000486064; ENST00000486504; ENST00000490064; ENST00000490563; BC033868; OTTHUMT00000022865; OTTHUMT00000022866; OTTHUMT00000022867; OTTHUMT00000022868; OTTHUMT00000022869; OTTHUMT00000022870; OTTHUMT00000022871; OTTHUMT00000022872; OTTHUMT00000022873; OTTHUMT0000…	CCDC24	coiled-coil domain containing 24	CCDC24
TC0100008088.hg.1	KLF17	Kruppel-like factor 17	0.4421	0.6288	3.46	3.1	F	F	1.29	0.2963	0.7346	3.13	2.91	F	F	1.17	0.5191	0.8618	3.46	3.13	F	F	1.26	0.3353	0.5952	3.1	2.91	F	F	1.14	0.5761	0.7984	TC0100008088.hg.1	NM_173484; ENST00000372299; ENST00000476802; BC049844; OTTHUMT00000026646; OTTHUMT00000026647	KLF17	Kruppel-like factor 17	KLF17
TC0100008090.hg.1	DMAP1	DNA methyltransferase 1 associated protein 1	0.2547	0.4597	9.76	9.62	T	T	1.1	0.618	0.9046	10.04	10.13	T	T	-1.06	0.7546	0.9434	9.76	10.04	T	T	-1.22	0.3102	0.5713	9.62	10.13	T	T	-1.42	0.0885	0.2922	TC0100008090.hg.1	NM_001034023; NM_001034024; NM_019100; ENST00000315913; ENST00000361745; ENST00000372289; ENST00000372290; ENST00000436069; ENST00000437511; ENST00000440641; ENST00000446292; ENST00000463950; ENST00000471829; ENST00000475794; ENST00000483741; ENST00000487922; ENST00000488433; ENST00000494092; BC002855; BC008053; OTTHUMT00000020025; OTTHUMT00000020026; OTTHUMT00000020027; OTTHUMT00000020028; OTTHU…	DMAP1	DNA methyltransferase 1 associated protein 1	DMAP1
TC0100008094.hg.1	RNF220	ring finger protein 220	0.0009	0.0105	11.5	12.07	T	T	-1.49	0.0449	0.4293	12.65	13.02	T	T	-1.3	0.1633	0.6406	11.5	12.65	T	T	-2.22	0.0013	0.0157	12.07	13.02	T	T	-1.93	0.0041	0.0375	TC0100008094.hg.1	NM_018150; ENST00000335497; ENST00000355387; ENST00000361799; ENST00000372247; ENST00000440132; ENST00000453863; ENST00000470498; ENST00000471494; ENST00000474064; ENST00000474394; ENST00000474956; ENST00000475378; ENST00000480686; ENST00000484745; ENST00000487332; ENST00000488865; ENST00000496262; ENST00000497469; BC034221; BC098266; BC098300; OTTHUMT00000020683; OTTHUMT00000021572; OTTHUMT00000…	RNF220	ring finger protein 220	RNF220
TC0100008100.hg.1	C1orf228	chromosome 1 open reading frame 228	0.0307	0.1242	6.2	5.23	T	T	1.97	0.0209	0.3398	6.44	5.72	T	T	1.64	0.0708	0.5033	6.2	6.44	T	T	-1.17	0.5225	0.7469	5.23	5.72	T	T	-1.41	0.1903	0.4538	TC0100008100.hg.1	NM_001145636; ENST00000357508; ENST00000418644; ENST00000418779; ENST00000421398; ENST00000424484; ENST00000427321; ENST00000427336; ENST00000434068; ENST00000434520; ENST00000440383; ENST00000441519; ENST00000444525; ENST00000444751; ENST00000445071; ENST00000446792; ENST00000453711; ENST00000455805; ENST00000458657; ENST00000535358; ENST00000568406; BC026115; OTTHUMT00000021608; OTTHUMT00000021…	C1orf228	chromosome 1 open reading frame 228	C1orf228
TC0100008101.hg.1	KIF2C	kinesin family member 2C	0.0524	0.1746	5.63	7.08	T	T	-2.75	0.0229	0.3475	7.23	6.86	T	T	1.29	0.501	0.8546	5.63	7.23	T	T	-3.05	0.0146	0.0866	7.08	6.86	T	T	1.17	0.6841	0.8586	TC0100008101.hg.1	NM_001297655; NM_001297656; NM_001297657; NM_006845; ENST00000372217; ENST00000372224; ENST00000423289; ENST00000452259; ENST00000455186; ENST00000472235; ENST00000480574; ENST00000493027; BC008764; BC014924; OTTHUMT00000023180; OTTHUMT00000023181; OTTHUMT00000023182; OTTHUMT00000023183; OTTHUMT00000023184; OTTHUMT00000023415; OTTHUMT00000023416; OTTHUMT00000090772	KIF2C	kinesin family member 2C	KIF2C
TC0100008102.hg.1	KIF2C	Jeck2013 ALT_DONOR, coding, INTERNAL, intronic best transcript NM_006845	0.1324	0.3115	4.3	3.88	F	F	1.34	0.1882	0.6433	3.87	4.53	F	F	-1.58	0.0526	0.4656	4.3	3.87	F	F	1.35	0.1796	0.4213	3.88	4.53	F	F	-1.57	0.0553	0.2173	TC0100008102.hg.1	hsa_circ_0006145	KIF2C	Jeck2013 ALT_DONOR, coding, INTERNAL, intronic best transcript NM_006845	KIF2C
TC0100008103.hg.1	RPS8; SNORD55; SNORD46; SNORD38A; SNORD38B	ribosomal protein S8; small nucleolar RNA, C/D box 55; small nucleolar RNA, C/D box 46; small nucleolar RNA, C/D box 38A; small nucleolar RNA, C/D box 38B	0.8869	0.9332	16.35	16.27	T	T	1.06	0.7323	0.9367	16.44	16.4	T	T	1.03	0.8406	0.9634	16.35	16.44	T	T	-1.06	0.6933	0.8547	16.27	16.4	T	T	-1.09	0.5936	0.8074	TC0100008103.hg.1	NM_001012; NR_000015; NR_000024; NR_001456; NR_001457; ENST00000364043; ENST00000365161; ENST00000372209; ENST00000396651; ENST00000464658; ENST00000470475; ENST00000474582; ENST00000484599; ENST00000485390; ENST00000497035; ENST00000581525; ENST00000625943; BC070875; OTTHUMT00000023439; OTTHUMT00000023440; OTTHUMT00000023441; OTTHUMT00000023442; OTTHUMT00000023443; OTTHUMT00000023444; OTTHUMT000…	RPS8; SNORD55; SNORD46; SNORD38A; SNORD38B	ribosomal protein S8; small nucleolar RNA, C/D box 55; small nucleolar RNA, C/D box 46; small nucleolar RNA, C/D box 38A; small nucleolar RNA, C/D box 38B	RPS8	SNORD55	SNORD46	SNORD38A	SNORD38B
TC0100008105.hg.1	PLK3	polo-like kinase 3	8.03e-05	0.0018	8.75	8.58	T	T	1.12	0.5665	0.8834	6.73	7.06	T	T	-1.25	0.2699	0.7268	8.75	6.73	T	T	4.04	5.29e-05	0.0016	8.58	7.06	T	T	2.88	0.0004	0.0071	TC0100008105.hg.1	NM_004073; ENST00000372201; ENST00000461358; ENST00000461769; ENST00000465443; ENST00000476731; ENST00000492398; ENST00000493100; BC013899; OTTHUMT00000023429; OTTHUMT00000023430; OTTHUMT00000023431; OTTHUMT00000023432; OTTHUMT00000023433; OTTHUMT00000090770; OTTHUMT00000090771	PLK3	polo-like kinase 3	PLK3
TC0100008106.hg.1	BTBD19	BTB (POZ) domain containing 19	0.7093	0.8226	4.04	3.77	F	F	1.21	0.2992	0.7369	4	3.97	T	F	1.02	0.8924	0.9754	4.04	4	F	T	1.03	0.8595	0.9402	3.77	3.97	F	F	-1.14	0.4549	0.7148	TC0100008106.hg.1	NM_001136537; ENST00000409335; ENST00000439563; ENST00000450269; ENST00000464114; ENST00000475105; ENST00000482715; ENST00000485668; ENST00000489976; ENST00000495433; OTTHUMT00000023435; OTTHUMT00000023436; OTTHUMT00000023437; OTTHUMT00000023438; OTTHUMT00000331101; OTTHUMT00000331102; OTTHUMT00000331103; OTTHUMT00000371448; uc010ole.1	BTBD19	BTB (POZ) domain containing 19	BTBD19
TC0100008114.hg.1	UROD	uroporphyrinogen decarboxylase	0.0384	0.1439	11.74	11.28	T	T	1.37	0.1009	0.54	11.83	11.05	T	T	1.71	0.0134	0.3238	11.74	11.83	T	T	-1.06	0.7488	0.8849	11.28	11.05	T	T	1.17	0.38	0.6533	TC0100008114.hg.1	NM_000374; NR_036510; ENST00000246337; ENST00000428106; ENST00000434478; ENST00000460334; ENST00000460906; ENST00000461035; ENST00000462688; ENST00000463092; ENST00000465678; ENST00000466193; ENST00000469548; ENST00000472254; ENST00000473012; ENST00000478467; ENST00000486699; ENST00000490385; ENST00000491300; ENST00000491773; ENST00000494399; ENST00000496439; BC001778; OTTHUMT00000024803; OTTHUMT…	UROD	uroporphyrinogen decarboxylase	UROD
TC0100008120.hg.1	HPDL	4-hydroxyphenylpyruvate dioxygenase-like	0.3705	0.5698	3.18	2.84	F	F	1.26	0.421	0.8167	2.55	3.19	F	F	-1.57	0.1418	0.6147	3.18	2.55	F	F	1.55	0.1514	0.3813	2.84	3.19	F	F	-1.28	0.3988	0.6686	TC0100008120.hg.1	NM_032756; ENST00000334815; BC007293; OTTHUMT00000020527	HPDL	4-hydroxyphenylpyruvate dioxygenase-like	HPDL
TC0100008121.hg.1	TOE1	target of EGR1, member 1 (nuclear)	0.2131	0.4135	9	9.48	T	T	-1.4	0.1084	0.5481	9.12	8.89	T	T	1.18	0.401	0.8036	9	9.12	T	T	-1.09	0.6554	0.8323	9.48	8.89	T	T	1.51	0.0554	0.2175	TC0100008121.hg.1	NM_025077; ENST00000372090; ENST00000460057; ENST00000471337; ENST00000477731; ENST00000495703; BC009364; OTTHUMT00000020517; OTTHUMT00000020518; OTTHUMT00000020519; OTTHUMT00000020520; OTTHUMT00000020521	TOE1	target of EGR1, member 1 (nuclear)	TOE1
TC0100008124.hg.1	MMACHC	methylmalonic aciduria (cobalamin deficiency) cblC type, with homocystinuria	0.0077	0.0482	6.33	5.99	T	T	1.27	0.3956	0.8006	7.58	7.28	T	T	1.23	0.4511	0.8317	6.33	7.58	T	T	-2.37	0.0104	0.0682	5.99	7.28	T	T	-2.44	0.0088	0.0629	TC0100008124.hg.1	NM_015506; ENST00000401061; ENST00000477188; ENST00000616135; BC006122; OTTHUMT00000020864; OTTHUMT00000020867	MMACHC	methylmalonic aciduria (cobalamin deficiency) cblC type, with homocystinuria	MMACHC
TC0100008126.hg.1	AKR1A1	aldo-keto reductase family 1, member A1 (aldehyde reductase)	0.1704	0.362	11.77	11.58	T	T	1.14	0.4536	0.8363	11.51	11.19	T	T	1.25	0.2068	0.6802	11.77	11.51	T	T	1.2	0.2999	0.5617	11.58	11.19	T	T	1.31	0.128	0.3623	TC0100008126.hg.1	NM_001202413; NM_001202414; NM_006066; NM_153326; ENST00000351829; ENST00000372070; ENST00000434299; ENST00000471651; ENST00000473038; ENST00000475919; ENST00000475985; ENST00000476957; ENST00000481885; ENST00000487654; ENST00000495913; ENST00000496999; ENST00000497973; ENST00000621846; BC000670; BC005394; OTTHUMT00000020851; OTTHUMT00000020852; OTTHUMT00000020853; OTTHUMT00000020854; OTTHUMT0000…	AKR1A1	aldo-keto reductase family 1, member A1 (aldehyde reductase)	AKR1A1
TC0100008127.hg.1	NASP	nuclear autoantigenic sperm protein (histone-binding)	0.0362	0.1388	8.13	8.74	T	T	-1.53	0.0929	0.5286	9.29	8.93	T	T	1.29	0.295	0.7421	8.13	9.29	T	T	-2.25	0.0063	0.0486	8.74	8.93	T	T	-1.14	0.581	0.8014	TC0100008127.hg.1	NM_001195193; NM_002482; NM_152298; ENST00000350030; ENST00000351223; ENST00000372052; ENST00000437362; ENST00000437901; ENST00000453748; ENST00000464190; ENST00000470768; ENST00000472408; ENST00000481782; ENST00000525515; ENST00000527359; ENST00000527470; ENST00000527932; ENST00000528084; ENST00000528238; ENST00000529333; ENST00000530073; ENST00000530840; ENST00000531532; ENST00000531612; ENST00…	NASP	nuclear autoantigenic sperm protein (histone-binding)	NASP
TC0100008129.hg.1	NASP	Zhang2013 ALT_ACCEPTOR, ALT_DONOR, coding, INTERNAL, intronic best transcript NM_002482	0.254	0.4592	4.88	4.76	F	F	1.08	0.6195	0.9046	4.72	5.16	F	F	-1.36	0.0773	0.5159	4.88	4.72	F	F	1.12	0.4944	0.7271	4.76	5.16	F	F	-1.32	0.1059	0.3246	TC0100008129.hg.1	hsa_circ_0092340	NASP	Zhang2013 ALT_ACCEPTOR, ALT_DONOR, coding, INTERNAL, intronic best transcript NM_002482	NASP
TC0100008130.hg.1	NASP	Zhang2013 ALT_DONOR, coding, INTERNAL, intronic best transcript NM_002482	0.4596	0.6429	3.42	3.22	F	F	1.15	0.5692	0.8843	2.96	2.9	F	F	1.04	0.8671	0.9701	3.42	2.96	F	F	1.38	0.221	0.4746	3.22	2.9	F	F	1.24	0.3927	0.6632	TC0100008130.hg.1	hsa_circ_0092293	NASP	Zhang2013 ALT_DONOR, coding, INTERNAL, intronic best transcript NM_002482	NASP
TC0100008132.hg.1	TMEM69	transmembrane protein 69	0.0561	0.1826	10.74	10.29	T	T	1.37	0.1192	0.5648	11.1	10.98	T	T	1.09	0.6406	0.9092	10.74	11.1	T	T	-1.29	0.2046	0.4546	10.29	10.98	T	T	-1.61	0.0287	0.1424	TC0100008132.hg.1	NM_016486; ENST00000372025; ENST00000496366; BC013608; BC034147; BC039718; BC046130; BC064539; BC073836; BC121117; BC133692; OTTHUMT00000098390; OTTHUMT00000098391	TMEM69	transmembrane protein 69	TMEM69
TC0100008139.hg.1	MAST2	microtubule associated serine/threonine kinase 2	0.0604	0.1909	7.15	7.6	T	T	-1.37	0.2083	0.6586	8.22	7.84	T	T	1.3	0.279	0.7326	7.15	8.22	T	T	-2.09	0.0111	0.0711	7.6	7.84	T	T	-1.17	0.5046	0.75	TC0100008139.hg.1	NM_015112; ENST00000361297; ENST00000372008; ENST00000372009; ENST00000467367; ENST00000470809; ENST00000477968; ENST00000482881; ENST00000488619; ENST00000492813; ENST00000498668; BC065499; OTTHUMT00000021977; OTTHUMT00000021982; OTTHUMT00000021983; OTTHUMT00000021984; OTTHUMT00000021985; OTTHUMT00000021986; OTTHUMT00000021987; OTTHUMT00000021988; OTTHUMT00000472429; uc001cov.3	MAST2	microtubule associated serine/threonine kinase 2	MAST2
TC0100008145.hg.1	TSPAN1	tetraspanin 1	0.4008	0.5956	3.49	3.51	F	F	-1.01	0.9632	0.992	3.98	3.4	T	F	1.5	0.1355	0.6101	3.49	3.98	F	T	-1.41	0.1999	0.4486	3.51	3.4	F	F	1.08	0.7674	0.9032	TC0100008145.hg.1	NM_005727; ENST00000372003; ENST00000464786; ENST00000469330; ENST00000470318; ENST00000472170; ENST00000475163; ENST00000482143; ENST00000482928; ENST00000498443; BC007290; BC013404; OTTHUMT00000020135; OTTHUMT00000020136; OTTHUMT00000020137; OTTHUMT00000020138; OTTHUMT00000020139; OTTHUMT00000020141; OTTHUMT00000020142; OTTHUMT00000020143; OTTHUMT00000020144	TSPAN1	tetraspanin 1	TSPAN1
TC0100008146.hg.1	LURAP1	leucine rich adaptor protein 1	0.2577	0.4625	4.58	5.14	F	T	-1.48	0.0698	0.489	5.03	4.88	T	F	1.11	0.6058	0.8978	4.58	5.03	F	T	-1.37	0.1319	0.3506	5.14	4.88	T	F	1.19	0.3733	0.6471	TC0100008146.hg.1	NM_001013615; ENST00000371980; BC034422; OTTHUMT00000020154	LURAP1	leucine rich adaptor protein 1	LURAP1
TC0100008150.hg.1	RAD54L	RAD54-like (S. cerevisiae)	0.5377	0.7027	5.26	5.42	T	T	-1.12	0.7629	0.9435	6	5.56	T	T	1.36	0.4129	0.8102	5.26	6	T	T	-1.68	0.1825	0.425	5.42	5.56	T	T	-1.1	0.7883	0.914	TC0100008150.hg.1	NM_001142548; NM_003579; ENST00000371975; ENST00000442598; ENST00000459678; ENST00000463715; ENST00000469835; ENST00000472889; ENST00000473251; ENST00000476687; ENST00000487700; ENST00000488942; ENST00000493032; ENST00000493985; BC121059; BC121060; OTTHUMT00000021272; OTTHUMT00000021273; OTTHUMT00000021274; OTTHUMT00000021275; OTTHUMT00000021276; OTTHUMT00000021277; OTTHUMT00000021278; OTTHUMT000…	RAD54L	RAD54-like (S. cerevisiae)	RAD54L
TC0100008151.hg.1	RAD54L	Transcript Identified by AceView, Entrez Gene ID(s) 8438	0.4852	0.6627	3.79	3.54	T	F	1.19	0.4992	0.857	3.26	3.34	F	F	-1.06	0.8254	0.9601	3.79	3.26	T	F	1.44	0.1705	0.4086	3.54	3.34	F	F	1.15	0.5888	0.8055	TC0100008151.hg.1	RAD54L.iAug10-unspliced	RAD54L	Transcript Identified by AceView, Entrez Gene ID(s) 8438	RAD54L
TC0100008152.hg.1	UQCRH	ubiquinol-cytochrome c reductase hinge protein	0.5665	0.724	11.61	11.89	T	T	-1.22	0.2487	0.6946	11.63	11.61	T	T	1.01	0.956	0.9902	11.61	11.63	T	T	-1.01	0.9319	0.9708	11.89	11.61	T	T	1.21	0.2599	0.5376	TC0100008152.hg.1	NM_001297565; NM_001297566; NM_006004; ENST00000311672; ENST00000460947; ENST00000486951; ENST00000489056; ENST00000496387; BC001426; BC001934; BC015177; BC093060; BC107703; OTTHUMT00000021451; OTTHUMT00000021452; OTTHUMT00000021453; OTTHUMT00000021454; OTTHUMT00000091329	UQCRH	ubiquinol-cytochrome c reductase hinge protein	UQCRH
TC0100008156.hg.1	NSUN4	NOP2/Sun domain family, member 4	0.0594	0.1892	9.49	9.56	T	T	-1.05	0.7944	0.9513	8.75	9.19	T	T	-1.35	0.1439	0.617	9.49	8.75	T	T	1.67	0.0251	0.1238	9.56	9.19	T	T	1.29	0.2076	0.4771	TC0100008156.hg.1	NM_001256127; NM_001256128; NM_199044; NR_045789; NR_045790; NR_045791; ENST00000307089; ENST00000469918; ENST00000472157; ENST00000474844; ENST00000475281; ENST00000486270; ENST00000495427; ENST00000498008; ENST00000537428; BC014441; OTTHUMT00000021427; OTTHUMT00000021429; OTTHUMT00000021430; OTTHUMT00000021431; OTTHUMT00000021432; OTTHUMT00000021433; OTTHUMT00000021434; OTTHUMT00000021435; OTTH…	NSUN4	NOP2/Sun domain family, member 4	NSUN4
TC0100008158.hg.1	FAAH	fatty acid amide hydrolase	0.1628	0.3519	4.87	4.42	T	T	1.37	0.259	0.7043	4.9	4.08	T	T	1.77	0.0587	0.4804	4.87	4.9	T	T	-1.02	0.9467	0.9771	4.42	4.08	T	T	1.27	0.3938	0.6639	TC0100008158.hg.1	NM_001441; ENST00000243167; ENST00000468718; ENST00000484697; ENST00000489366; ENST00000493636; ENST00000493735; BC093632; BC110404; BC111941; OTTHUMT00000021443; OTTHUMT00000021444; OTTHUMT00000021445; OTTHUMT00000021446; OTTHUMT00000021447; OTTHUMT00000021448	FAAH	fatty acid amide hydrolase	FAAH
TC0100008163.hg.1	DMBX1	diencephalon/mesencephalon homeobox 1	0.1403	0.3229	2.76	2.51	F	F	1.19	0.3409	0.7668	3.14	2.99	F	F	1.11	0.5773	0.8878	2.76	3.14	F	F	-1.3	0.1733	0.4124	2.51	2.99	F	F	-1.4	0.0893	0.2939	TC0100008163.hg.1	NM_147192; NM_172225; ENST00000360032; ENST00000371956; OTTHUMT00000021895	DMBX1	diencephalon/mesencephalon homeobox 1	DMBX1
TC0100008170.hg.1	TEX38	testis expressed 38	0.0113	0.0635	3.78	4.69	T	T	-1.89	0.0045	0.1959	4.22	4.72	F	T	-1.41	0.0691	0.5017	3.78	4.22	T	F	-1.36	0.1032	0.3038	4.69	4.72	T	T	-1.02	0.9228	0.9721	TC0100008170.hg.1	NM_001145474; NM_001300863; NM_001300864; ENST00000334122; ENST00000415500; ENST00000564071; ENST00000564373; BC144026; BC144027; OTTHUMT00000021929; OTTHUMT00000021930; OTTHUMT00000430542; OTTHUMT00000430543	TEX38	testis expressed 38	TEX38
TC0100008182.hg.1	CYP4X1	cytochrome P450, family 4, subfamily X, polypeptide 1	0.7013	0.8167	2.63	2.44	F	F	1.15	0.4889	0.8524	2.35	2.6	F	F	-1.19	0.3866	0.7954	2.63	2.35	F	F	1.22	0.3247	0.5856	2.44	2.6	F	F	-1.12	0.57	0.7946	TC0100008182.hg.1	NM_178033; ENST00000371901; ENST00000466294; BC028102; OTTHUMT00000022017; OTTHUMT00000022018; uc001cqt.3	CYP4X1	cytochrome P450, family 4, subfamily X, polypeptide 1	CYP4X1
TC0100008183.hg.1	CYP4Z1	cytochrome P450, family 4, subfamily Z, polypeptide 1	0.421	0.6123	3.43	4.03	F	T	-1.51	0.1585	0.6101	3.46	3.55	F	T	-1.07	0.8103	0.9568	3.43	3.46	F	F	-1.02	0.953	0.9804	4.03	3.55	T	T	1.39	0.2494	0.5273	TC0100008183.hg.1	NM_178134; ENST00000334194; ENST00000471598; OTTHUMT00000022020; OTTHUMT00000022021	CYP4Z1	cytochrome P450, family 4, subfamily Z, polypeptide 1	CYP4Z1
TC0100008185.hg.1	CYP4A22	cytochrome P450, family 4, subfamily A, polypeptide 22	0.9301	0.9601	3.22	3.26	F	F	-1.03	0.8963	0.9748	3.38	3.2	F	F	1.13	0.5592	0.8814	3.22	3.38	F	F	-1.11	0.6109	0.8071	3.26	3.2	F	F	1.04	0.8357	0.9351	TC0100008185.hg.1	NM_001010969; NM_001308102; BC142607; BC142690; BC148248; OTTHUMT00000021635; OTTHUMT00000021636; OTTHUMT00000021637; OTTHUMT00000091331; OTTHUMT00000091332	CYP4A22	cytochrome P450, family 4, subfamily A, polypeptide 22	CYP4A22
TC0100008190.hg.1	CMPK1	cytidine monophosphate (UMP-CMP) kinase 1, cytosolic	0.0906	0.2463	10.64	10.79	T	T	-1.11	0.5056	0.8606	11.25	11.04	T	T	1.16	0.3528	0.776	10.64	11.25	T	T	-1.53	0.0222	0.1143	10.79	11.04	T	T	-1.18	0.3014	0.5802	TC0100008190.hg.1	NM_001136140; NM_016308; NR_046394; NR_046395; ENST00000371870; ENST00000371871; ENST00000371873; ENST00000450808; ENST00000471289; BC014961; OTTHUMT00000021646; OTTHUMT00000021647; OTTHUMT00000021826; OTTHUMT00000100397; OTTHUMT00000387233; uc001cri.3	CMPK1	cytidine monophosphate (UMP-CMP) kinase 1, cytosolic	CMPK1
TC0100008193.hg.1	FOXE3	forkhead box E3	0.1772	0.3706	4.86	4.54	T	T	1.25	0.3203	0.7527	4.24	4.2	T	T	1.02	0.9104	0.9805	4.86	4.24	T	T	1.54	0.0702	0.2404	4.54	4.2	T	T	1.27	0.2911	0.5705	TC0100008193.hg.1	NM_012186; ENST00000335071; OTTHUMT00000021836; uc001crk.3	FOXE3	forkhead box E3	FOXE3
TC0100008194.hg.1	FOXD2	forkhead box D2	0.8028	0.8826	2.6	2.72	F	F	-1.09	0.6637	0.9189	2.83	2.84	F	F	-1.01	0.9553	0.99	2.6	2.83	F	F	-1.17	0.4317	0.6806	2.72	2.84	F	F	-1.09	0.6761	0.8556	TC0100008194.hg.1	NM_004474; ENST00000334793; OTTHUMT00000021831; uc001crm.3	FOXD2	forkhead box D2	FOXD2
TC0100008216.hg.1	SLC5A9	solute carrier family 5 (sodium/sugar cotransporter), member 9	0.8935	0.937	2.59	2.39	F	F	1.15	0.4754	0.8464	2.48	2.44	F	F	1.02	0.908	0.9799	2.59	2.48	F	F	1.08	0.6722	0.8419	2.39	2.44	F	F	-1.04	0.8543	0.9431	TC0100008216.hg.1	NM_001011547; NM_001135181; ENST00000236495; ENST00000425816; ENST00000438567; ENST00000441260; ENST00000471020; ENST00000493837; ENST00000525901; ENST00000527929; ENST00000532322; ENST00000533824; BC104857; BC104863; BC143570; BC143572; OTTHUMT00000021841; OTTHUMT00000022059; OTTHUMT00000022060; OTTHUMT00000022061; OTTHUMT00000346643; OTTHUMT00000346644; OTTHUMT00000383548; OTTHUMT00000383549; O…	SLC5A9	solute carrier family 5 (sodium/sugar cotransporter), member 9	SLC5A9
TC0100008243.hg.1	ELAVL4	ELAV like neuron-specific RNA binding protein 4	0.7086	0.8222	2.92	2.66	F	F	1.2	0.3086	0.7439	2.74	2.68	F	F	1.04	0.8338	0.9619	2.92	2.74	F	F	1.14	0.4714	0.7109	2.66	2.68	F	F	-1.02	0.9133	0.9686	TC0100008243.hg.1	NM_001144774; NM_001144775; NM_001144776; NM_001144777; NM_001294348; NM_021952; ENST00000357083; ENST00000371819; ENST00000371821; ENST00000371823; ENST00000371824; ENST00000371827; ENST00000448907; ENST00000463650; ENST00000474675; ENST00000492299; ENST00000494555; BC036071; OTTHUMT00000021709; OTTHUMT00000021710; OTTHUMT00000021711; OTTHUMT00000021712; OTTHUMT00000021713; OTTHUMT00000021714; O…	ELAVL4	ELAV like neuron-specific RNA binding protein 4	ELAVL4
TC0100008260.hg.1	CDKN2C	cyclin-dependent kinase inhibitor 2C (p18, inhibits CDK4)	2.11e-05	0.0007	8.21	8.03	T	T	1.13	0.6194	0.9046	10.74	10.78	T	T	-1.03	0.9025	0.9777	8.21	10.74	T	T	-5.79	5.1e-05	0.0015	8.03	10.78	T	T	-6.75	2.67e-05	0.001	TC0100008260.hg.1	NM_001262; NM_078626; ENST00000262662; ENST00000371761; ENST00000396148; BC000598; BC005041; BC016173; OTTHUMT00000022057; OTTHUMT00000022058	CDKN2C	cyclin-dependent kinase inhibitor 2C (p18, inhibits CDK4)	CDKN2C
TC0100008266.hg.1	C1orf185	chromosome 1 open reading frame 185	0.1167	0.2883	3.39	3.65	F	F	-1.2	0.3578	0.7782	3.45	4.07	F	F	-1.54	0.0466	0.4521	3.39	3.45	F	F	-1.04	0.839	0.9311	3.65	4.07	F	F	-1.34	0.1555	0.4035	TC0100008266.hg.1	NM_001136508; ENST00000371759; ENST00000467127; ENST00000474016; ENST00000612209; OTTHUMT00000022123; OTTHUMT00000022124; OTTHUMT00000022125	C1orf185	chromosome 1 open reading frame 185	C1orf185
TC0100008271.hg.1	RNF11	ring finger protein 11	0.0218	0.0992	11.28	11.22	T	T	1.05	0.7856	0.9493	10.52	10.63	T	T	-1.07	0.6723	0.9198	11.28	10.52	T	T	1.69	0.0114	0.0726	11.22	10.63	T	T	1.5	0.0363	0.1663	TC0100008271.hg.1	NM_014372; ENST00000242719; ENST00000486691; ENST00000494873; BC020964; BC047654; OTTHUMT00000022419; OTTHUMT00000022420; OTTHUMT00000091259	RNF11	ring finger protein 11	RNF11
TC0100008289.hg.1	OSBPL9	oxysterol binding protein-like 9	0.8812	0.9301	12.66	12.5	T	T	1.12	0.5845	0.8907	12.49	12.65	T	T	-1.12	0.5794	0.8883	12.66	12.49	T	T	1.12	0.5655	0.7758	12.5	12.65	T	T	-1.11	0.5987	0.8108	TC0100008289.hg.1	NM_024586; NM_148904; NM_148905; NM_148906; NM_148907; NM_148908; NM_148909; NR_036662; ENST00000361556; ENST00000371714; ENST00000428468; ENST00000435274; ENST00000447887; ENST00000453295; ENST00000462759; ENST00000467064; ENST00000473207; ENST00000475697; ENST00000481937; ENST00000484890; ENST00000486942; ENST00000489990; ENST00000495776; ENST00000524620; ENST00000526917; ENST00000527631; ENST0…	OSBPL9	oxysterol binding protein-like 9	OSBPL9
TC0100008306.hg.1	BTF3L4	basic transcription factor 3-like 4	0.2948	0.5005	11.61	11.93	T	T	-1.24	0.177	0.6322	11.88	12.04	T	T	-1.12	0.4593	0.8346	11.61	11.88	T	T	-1.2	0.2484	0.5055	11.93	12.04	T	T	-1.08	0.6012	0.8128	TC0100008306.hg.1	NM_001136497; NM_001243767; NM_152265; ENST00000313334; ENST00000472944; ENST00000477828; ENST00000484036; ENST00000489308; ENST00000524414; ENST00000526132; ENST00000533836; BC022371; BC070378; OTTHUMT00000024848; OTTHUMT00000024849; OTTHUMT00000024850; OTTHUMT00000024851; OTTHUMT00000024852; OTTHUMT00000024853; OTTHUMT00000387583; OTTHUMT00000387584	BTF3L4	basic transcription factor 3-like 4	BTF3L4
TC0100008308.hg.1	ZFYVE9	zinc finger, FYVE domain containing 9	0.0014	0.0142	5.04	6.16	T	T	-2.17	0.0073	0.2405	6.78	6.79	T	T	-1.01	0.9691	0.9941	5.04	6.78	T	T	-3.33	0.0005	0.0077	6.16	6.79	T	T	-1.55	0.0832	0.2823	TC0100008308.hg.1	NM_004799; NM_007324; ENST00000287727; ENST00000357206; ENST00000361625; ENST00000371591; ENST00000469134; BC032680; OTTHUMT00000022083; OTTHUMT00000022084; OTTHUMT00000022085; OTTHUMT00000022086	ZFYVE9	zinc finger, FYVE domain containing 9	ZFYVE9
TC0100008315.hg.1	PRPF38A	pre-mRNA processing factor 38A	0.0269	0.1139	11.9	12	T	T	-1.07	0.6521	0.9148	12.56	12.48	T	T	1.06	0.6864	0.9242	11.9	12.56	T	T	-1.58	0.0122	0.0759	12	12.48	T	T	-1.39	0.0506	0.206	TC0100008315.hg.1	NM_032864; ENST00000257181; ENST00000474048; ENST00000487160; BC105004; BC105006; OTTHUMT00000022459; OTTHUMT00000022460; OTTHUMT00000022461	PRPF38A	pre-mRNA processing factor 38A	PRPF38A
TC0100008321.hg.1	GPX7	glutathione peroxidase 7	0.0124	0.0677	9.27	10.44	T	T	-2.24	0.0064	0.2319	10.15	10.62	T	T	-1.38	0.192	0.667	9.27	10.15	T	T	-1.84	0.0256	0.1257	10.44	10.62	T	T	-1.13	0.6035	0.8145	TC0100008321.hg.1	NM_015696; ENST00000361314; ENST00000459779; BC032788; OTTHUMT00000022913; OTTHUMT00000022914	GPX7	glutathione peroxidase 7	GPX7
TC0100008326.hg.1	FAM159A	family with sequence similarity 159, member A	0.0092	0.0547	5.29	4.68	T	T	1.52	0.1112	0.5534	6.26	5.33	T	T	1.91	0.0234	0.3791	5.29	6.26	T	T	-1.96	0.0192	0.1043	4.68	5.33	T	T	-1.56	0.0916	0.298	TC0100008326.hg.1	NM_001042693; ENST00000401050; ENST00000424164; ENST00000440303; ENST00000517870; OTTHUMT00000022931; OTTHUMT00000022932; OTTHUMT00000022933; OTTHUMT00000022934	FAM159A	family with sequence similarity 159, member A	FAM159A
TC0100008332.hg.1	ZYG11B	zyg-11 family member B, cell cycle regulator	2.38e-06	0.0001	8.21	8.73	T	T	-1.44	0.1133	0.5571	11.05	11.71	T	T	-1.59	0.0525	0.4652	8.21	11.05	T	T	-7.15	6.44e-06	0.0003	8.73	11.71	T	T	-7.89	4.32e-06	0.0002	TC0100008332.hg.1	NM_024646; ENST00000294353; ENST00000545132; OTTHUMT00000024749	ZYG11B	zyg-11 family member B, cell cycle regulator	ZYG11B
TC0100008334.hg.1	ZYG11A	zyg-11 family member A, cell cycle regulator	0.0129	0.0695	4.1	4.75	T	T	-1.57	0.1452	0.5981	5.86	5.16	T	T	1.63	0.1189	0.588	4.1	5.86	T	T	-3.39	0.0021	0.0223	4.75	5.16	T	T	-1.32	0.3491	0.6253	TC0100008334.hg.1	NM_001004339; NM_001307931; ENST00000371528; ENST00000371532; ENST00000612017; OTTHUMT00000024856; OTTHUMT00000157345	ZYG11A	zyg-11 family member A, cell cycle regulator	ZYG11A
TC0100008336.hg.1	SCP2	sterol carrier protein 2	0.8072	0.8855	12.92	12.81	T	T	1.07	0.6784	0.923	13.04	12.88	T	T	1.12	0.5107	0.8574	12.92	13.04	T	T	-1.09	0.6095	0.8057	12.81	12.88	T	T	-1.05	0.7913	0.9153	TC0100008336.hg.1	NM_001007098; NM_001007099; NM_001007100; NM_001007250; NM_001193599; NM_001193600; NM_001193617; NM_002979; ENST00000371509; ENST00000371513; ENST00000371514; ENST00000407246; ENST00000408941; ENST00000430330; ENST00000435345; ENST00000473584; ENST00000478274; ENST00000478631; ENST00000484100; ENST00000488965; ENST00000528311; ENST00000528809; ENST00000529363; ENST00000533119; BC067108; OTTHUMT0…	SCP2	sterol carrier protein 2	SCP2
TC0100008341.hg.1	PODN	podocan	0.7889	0.8731	4.12	4.12	F	T	1	0.9989	0.9995	3.9	4.22	F	T	-1.25	0.3472	0.7725	4.12	3.9	F	F	1.16	0.5119	0.7386	4.12	4.22	T	T	-1.07	0.7629	0.9008	TC0100008341.hg.1	NM_001199080; NM_001199081; NM_001199082; NM_153703; ENST00000312553; ENST00000371500; ENST00000395871; ENST00000471210; ENST00000471285; ENST00000490650; ENST00000618387; BC028292; BC030608; OTTHUMT00000024735; OTTHUMT00000024736; OTTHUMT00000024737; OTTHUMT00000024738; OTTHUMT00000092205	PODN	podocan	PODN
TC0100008342.hg.1	PODN	Transcript Identified by AceView, Entrez Gene ID(s) 127435	0.8063	0.8848	2.58	2.28	F	F	1.23	0.5044	0.8601	2.67	2.62	F	F	1.03	0.9176	0.9818	2.58	2.67	F	F	-1.06	0.8483	0.9351	2.28	2.62	F	F	-1.26	0.4522	0.713	TC0100008342.hg.1	PODN.kAug10-unspliced	PODN	Transcript Identified by AceView, Entrez Gene ID(s) 127435	PODN
TC0100008347.hg.1	CPT2	carnitine palmitoyltransferase 2	0.0108	0.0614	9.56	9.19	T	T	1.29	0.1857	0.6394	10.31	9.83	T	T	1.4	0.0877	0.5332	9.56	10.31	T	T	-1.69	0.0158	0.0914	9.19	9.83	T	T	-1.55	0.0345	0.1612	TC0100008347.hg.1	NM_000098; ENST00000371486; ENST00000468572; BC002445; BC005172; OTTHUMT00000024757; OTTHUMT00000024758; uc001cvb.4	CPT2	carnitine palmitoyltransferase 2	CPT2
TC0100008358.hg.1	DMRTB1	DMRT-like family B with proline-rich C-terminal, 1	0.3772	0.5756	3.47	3.51	F	F	-1.03	0.8584	0.9661	3.89	3.58	T	F	1.24	0.2534	0.7167	3.47	3.89	F	T	-1.34	0.1254	0.34	3.51	3.58	F	F	-1.05	0.78	0.9096	TC0100008358.hg.1	NM_033067; ENST00000371445; ENST00000463126; BC029566; OTTHUMT00000022110; OTTHUMT00000022111	DMRTB1	DMRT-like family B with proline-rich C-terminal, 1	DMRTB1
TC0100008366.hg.1	DIO1	deiodinase, iodothyronine, type I	0.1484	0.3335	3.58	3.19	F	F	1.31	0.1182	0.5635	3.04	3.1	F	F	-1.04	0.8202	0.9586	3.58	3.04	F	F	1.45	0.0429	0.1763	3.19	3.1	F	F	1.07	0.6985	0.8667	TC0100008366.hg.1	NM_000792; NM_001039715; NM_001039716; NM_213593; ENST00000322679; ENST00000361921; ENST00000388876; ENST00000524406; ENST00000525044; ENST00000525202; ENST00000526329; ENST00000527060; ENST00000528946; ENST00000529329; ENST00000529589; ENST00000530084; ENST00000532493; ENST00000534069; ENST00000610607; ENST00000613679; ENST00000617230; BC017955; BC107170; BC107171; OTTHUMT00000023247; OTTHUMT000…	DIO1	deiodinase, iodothyronine, type I	DIO1
TC0100008369.hg.1	LRRC42	leucine rich repeat containing 42	0.003	0.0245	8.68	7.81	T	T	1.83	0.0067	0.235	7.88	7.33	T	T	1.47	0.052	0.4639	8.68	7.88	T	T	1.74	0.0103	0.0679	7.81	7.33	T	T	1.4	0.0804	0.2767	TC0100008369.hg.1	NM_001256409; NM_052940; ENST00000319223; ENST00000371368; ENST00000371370; ENST00000444987; ENST00000477905; BC013101; OTTHUMT00000023249; OTTHUMT00000023250; OTTHUMT00000023251; OTTHUMT00000023252; OTTHUMT00000023253	LRRC42	leucine rich repeat containing 42	LRRC42
TC0100008375.hg.1	TCEANC2; MIR4781	transcription elongation factor A (SII) N-terminal and central domain containing 2; microRNA 4781	0.0793	0.2265	5.86	6.39	T	T	-1.45	0.2646	0.7088	7.17	6.83	T	T	1.26	0.4718	0.8407	5.86	7.17	T	T	-2.47	0.0177	0.0989	6.39	6.83	T	T	-1.35	0.3578	0.6323	TC0100008375.hg.1	NM_153035; NR_039942; NR_130900; ENST00000234827; ENST00000371331; ENST00000391366; ENST00000498272; ENST00000585250; BC035374; OTTHUMT00000023245; OTTHUMT00000023246; OTTHUMT00000023300; uc021ons.1	TCEANC2; MIR4781	transcription elongation factor A (SII) N-terminal and central domain containing 2; microRNA 4781	TCEANC2	MIR4781
TC0100008383.hg.1	MRPL37	mitochondrial ribosomal protein L37	0.0022	0.0196	12.84	13.17	T	T	-1.26	0.1652	0.618	13.85	13.9	T	T	-1.03	0.8482	0.9652	12.84	13.85	T	T	-2.02	0.0013	0.0158	13.17	13.9	T	T	-1.65	0.0091	0.0643	TC0100008383.hg.1	NM_016491; ENST00000336230; ENST00000360840; ENST00000398219; ENST00000487096; ENST00000490670; ENST00000605337; BC000041; OTTHUMT00000022224; OTTHUMT00000022225; OTTHUMT00000023015; OTTHUMT00000339689; OTTHUMT00000468412; uc001cxa.4	MRPL37	mitochondrial ribosomal protein L37	MRPL37
TC0100008398.hg.1	ACOT11	acyl-CoA thioesterase 11	0.0229	0.1028	4.55	4.21	T	F	1.26	0.3892	0.7964	5.63	4.94	T	T	1.61	0.097	0.5557	4.55	5.63	T	T	-2.11	0.0183	0.1009	4.21	4.94	F	T	-1.65	0.085	0.2855	TC0100008398.hg.1	NM_015547; NM_147161; ENST00000343744; ENST00000371316; ENST00000479837; ENST00000481208; ENST00000498228; BC093844; BC093846; OTTHUMT00000027351; OTTHUMT00000027352; OTTHUMT00000027353; OTTHUMT00000027354; OTTHUMT00000027356	ACOT11	acyl-CoA thioesterase 11	ACOT11
TC0100008402.hg.1	MROH7; TTC4; MROH7-TTC4	maestro heat-like repeat family member 7; tetratricopeptide repeat domain 4; MROH7-TTC4 readthrough (NMD candidate)	0.2486	0.4543	2.7	3.22	F	F	-1.44	0.3222	0.754	3.77	2.97	T	F	1.73	0.1493	0.6216	2.7	3.77	F	T	-2.1	0.0626	0.2248	3.22	2.97	F	F	1.19	0.6314	0.8313	TC0100008402.hg.1	NM_001039464; NM_001291332; NM_001291333; NM_004623; NR_026782; NR_037639; NR_037640; NR_037641; NR_111931; ENST00000339553; ENST00000371281; ENST00000371284; ENST00000371287; ENST00000395690; ENST00000409996; ENST00000413188; ENST00000421030; ENST00000422659; ENST00000438846; ENST00000440047; ENST00000440217; ENST00000472987; ENST00000478097; ENST00000486091; ENST00000486621; ENST00000493533; BC…	MROH7; TTC4; MROH7-TTC4	maestro heat-like repeat family member 7; tetratricopeptide repeat domain 4; MROH7-TTC4 readthrough (NMD candidate)	MROH7	TTC4	MROH7-TTC4
TC0100008410.hg.1	LEXM	lymphocyte expansion molecule	0.5142	0.6848	3.42	3.22	F	F	1.15	0.4966	0.856	3.34	3.01	F	F	1.26	0.2648	0.7221	3.42	3.34	F	F	1.06	0.7847	0.9049	3.22	3.01	F	F	1.16	0.465	0.7227	TC0100008410.hg.1	NM_001110533; NM_152607; ENST00000358193; ENST00000371273; BC039109; BC064142; OTTHUMT00000027673; OTTHUMT00000027674	LEXM	lymphocyte expansion molecule	LEXM
TC0100008411.hg.1	RP11-67L3.5; RP11-67L3.4; TMEM61	novel transcript; Transcript Identified by AceView, Entrez Gene ID(s) 199964	0.2507	0.4562	3.11	3	F	F	1.08	0.774	0.9456	3	3.69	F	F	-1.61	0.0928	0.5454	3.11	3	F	F	1.08	0.7733	0.8986	3	3.69	F	F	-1.61	0.0929	0.3006	TC0100008411.hg.1	ENST00000415336.1; ENST00000433690.1; ENST00000436033.1; ENST00000443284.1; ENST00000455380.1; OTTHUMT00000027676; OTTHUMT00000027677; OTTHUMT00000027678; OTTHUMT00000027679; OTTHUMT00000027682; TMEM61.dAug10; TMEM61.eAug10; uc021onu.2; uc057gvx.1; uc057gvy.1; uc057gvz.1; uc057gwa.1	RP11-67L3.5; RP11-67L3.4; TMEM61	novel transcript; Transcript Identified by AceView, Entrez Gene ID(s) 199964	RP11-67L3.5	RP11-67L3.4	TMEM61
TC0100008414.hg.1	TMEM61	transmembrane protein 61	0.7991	0.8799	4.78	4.48	T	T	1.23	0.4519	0.835	4.75	4.82	T	T	-1.05	0.8458	0.9647	4.78	4.75	T	T	1.02	0.9421	0.9751	4.48	4.82	T	T	-1.27	0.3857	0.6579	TC0100008414.hg.1	NM_182532; ENST00000371268; BC029775; OTTHUMT00000027683; uc001cyd.3	TMEM61	transmembrane protein 61	TMEM61
TC0100008416.hg.1	BSND	barttin CLCNK-type chloride channel accessory beta subunit	0.77	0.8608	3.3	3.26	F	F	1.03	0.8728	0.97	3.37	3.47	F	F	-1.07	0.6553	0.9144	3.3	3.37	F	F	-1.06	0.7296	0.8749	3.26	3.47	F	F	-1.16	0.3516	0.6275	TC0100008416.hg.1	NM_057176; ENST00000371265; BC103898; BC103899; BC103900; OTTHUMT00000022213	BSND	barttin CLCNK-type chloride channel accessory beta subunit	BSND
TC0100008417.hg.1	PCSK9	proprotein convertase subtilisin/kexin type 9	0.337	0.5419	4.24	3.6	F	F	1.56	0.1429	0.5944	3.53	3.73	F	F	-1.15	0.6231	0.9042	4.24	3.53	F	F	1.63	0.1106	0.316	3.6	3.73	F	F	-1.1	0.739	0.8886	TC0100008417.hg.1	NM_174936; NR_110451; ENST00000302118; ENST00000490692; OTTHUMT00000022279; OTTHUMT00000022280	PCSK9	proprotein convertase subtilisin/kexin type 9	PCSK9
TC0100008450.hg.1	PRKAA2	protein kinase, AMP-activated, alpha 2 catalytic subunit	0.3896	0.5864	3.44	3.15	F	F	1.22	0.2658	0.7095	3.13	3.47	F	F	-1.26	0.195	0.6705	3.44	3.13	F	F	1.23	0.2386	0.4941	3.15	3.47	F	F	-1.25	0.218	0.4897	TC0100008450.hg.1	NM_006252; ENST00000371244; ENST00000610361; BC069680; BC069740; BC069823; OTTHUMT00000022753	PRKAA2	protein kinase, AMP-activated, alpha 2 catalytic subunit	PRKAA2
TC0100008454.hg.1	C8A	complement component 8, alpha polypeptide	0.3055	0.511	3.32	3.16	F	F	1.12	0.6493	0.9143	2.66	2.92	F	F	-1.19	0.4765	0.8425	3.32	2.66	F	F	1.58	0.0882	0.2769	3.16	2.92	F	F	1.18	0.4999	0.7461	TC0100008454.hg.1	NM_000562; ENST00000361249; BC132911; BC132913; OTTHUMT00000022890	C8A	complement component 8, alpha polypeptide	C8A
TC0100008496.hg.1	FGGY	FGGY carbohydrate kinase domain containing	0.0504	0.17	7.05	6.2	T	T	1.8	0.0241	0.3542	6.58	7.13	T	T	-1.47	0.1079	0.5717	7.05	6.58	T	T	1.39	0.1621	0.3971	6.2	7.13	T	T	-1.91	0.0158	0.0949	TC0100008496.hg.1	NM_001113411; NM_001244714; NM_001278224; NM_018291; NR_103473; ENST00000303721; ENST00000371210; ENST00000371212; ENST00000371218; ENST00000413489; ENST00000430447; ENST00000462744; ENST00000466791; ENST00000471169; ENST00000472783; ENST00000474476; ENST00000475949; ENST00000476939; ENST00000480847; ENST00000485720; ENST00000493891; ENST00000495718; ENST00000582567; ENST00000583635; BC014947; OT…	FGGY	FGGY carbohydrate kinase domain containing	FGGY
TC0100008503.hg.1	HOOK1	hook microtubule-tethering protein 1	0.0549	0.1803	5.1	5.38	F	T	-1.22	0.3105	0.7451	5.84	5.06	T	T	1.71	0.0161	0.3413	5.1	5.84	F	T	-1.67	0.0206	0.1092	5.38	5.06	T	T	1.25	0.2512	0.5294	TC0100008503.hg.1	NM_015888; ENST00000371208; ENST00000455990; ENST00000465876; ENST00000466803; ENST00000474695; ENST00000491135; BC011621; OTTHUMT00000024934; OTTHUMT00000024935; OTTHUMT00000024936; OTTHUMT00000024937; OTTHUMT00000024938; OTTHUMT00000024939; uc001czo.3	HOOK1	hook microtubule-tethering protein 1	HOOK1
TC0100008517.hg.1	NFIA	nuclear factor I/A	0.4105	0.6042	3.42	4.05	T	T	-1.55	0.1543	0.6078	3.45	3.76	T	T	-1.24	0.467	0.8384	3.42	3.45	T	T	-1.02	0.9361	0.9727	4.05	3.76	T	T	1.22	0.4924	0.7415	TC0100008517.hg.1	NM_001134673; NM_001145511; NM_001145512; NM_005595; ENST00000357977; ENST00000371184; ENST00000371185; ENST00000371187; ENST00000371189; ENST00000371191; ENST00000403491; ENST00000407417; ENST00000476646; ENST00000479364; ENST00000482020; ENST00000485903; ENST00000493627; ENST00000496712; BC022264; OTTHUMT00000023191; OTTHUMT00000023799; OTTHUMT00000023800; OTTHUMT00000023801; OTTHUMT00000023802…	NFIA	nuclear factor I/A	NFIA
TC0100008536.hg.1	INADL	InaD-like (Drosophila)	0.2487	0.4543	3.24	3.87	F	F	-1.55	0.1187	0.5636	3.12	3.35	F	F	-1.17	0.5484	0.876	3.24	3.12	F	F	1.09	0.7497	0.8855	3.87	3.35	F	F	1.44	0.186	0.448	TC0100008536.hg.1	NM_176877; ENST00000307297; ENST00000316485; ENST00000371158; ENST00000459752; ENST00000465798; ENST00000472512; ENST00000484562; ENST00000484937; ENST00000488913; ENST00000490547; ENST00000493967; ENST00000494842; ENST00000613764; BC142661; BC142723; OTTHUMT00000023639; OTTHUMT00000023640; OTTHUMT00000023641; OTTHUMT00000023642; OTTHUMT00000023643; OTTHUMT00000024678; OTTHUMT00000024679; OTTHUMT…	INADL	InaD-like (Drosophila)	INADL
TC0100008549.hg.1	L1TD1	LINE-1 type transposase domain containing 1	0.5395	0.7041	2.63	2.21	F	F	1.34	0.2963	0.7346	2.21	2.09	F	F	1.08	0.7662	0.9455	2.63	2.21	F	F	1.34	0.2992	0.5609	2.21	2.09	F	F	1.08	0.7715	0.9054	TC0100008549.hg.1	NM_001164835; NM_019079; ENST00000498273; BC111559; OTTHUMT00000024688	L1TD1	LINE-1 type transposase domain containing 1	L1TD1
TC0100008554.hg.1	USP1	ubiquitin specific peptidase 1	0.0342	0.1336	9.08	9.27	T	T	-1.13	0.4227	0.8171	9.8	9.62	T	T	1.13	0.4311	0.8213	9.08	9.8	T	T	-1.65	0.0094	0.0637	9.27	9.62	T	T	-1.28	0.1347	0.3727	TC0100008554.hg.1	NM_001017415; NM_001017416; NM_003368; ENST00000339950; ENST00000371146; ENST00000442679; ENST00000452143; BC050525; OTTHUMT00000024881; OTTHUMT00000025014; OTTHUMT00000025015	USP1	ubiquitin specific peptidase 1	USP1
TC0100008559.hg.1	ANGPTL3	angiopoietin like 3	0.0805	0.2288	5.38	4.48	T	T	1.86	0.0139	0.2938	5	4.97	T	T	1.02	0.9346	0.9846	5.38	5	T	T	1.31	0.2226	0.4762	4.48	4.97	T	T	-1.4	0.1306	0.3664	TC0100008559.hg.1	NM_014495; ENST00000371129; ENST00000482591; ENST00000493994; BC058287; OTTHUMT00000025344; OTTHUMT00000025345; OTTHUMT00000096778	ANGPTL3	angiopoietin like 3	ANGPTL3
TC0100008564.hg.1	ATG4C	autophagy related 4C, cysteine peptidase	1.23e-06	8.62e-05	6.42	6.77	T	T	-1.27	0.1566	0.6101	9.21	8.82	T	T	1.31	0.1191	0.5884	6.42	9.21	T	T	-6.89	7.94e-07	7.92e-05	6.77	8.82	T	T	-4.13	9.89e-06	0.0005	TC0100008564.hg.1	NM_032852; NM_178221; ENST00000317868; ENST00000371118; ENST00000371120; ENST00000414558; ENST00000443289; BC033024; OTTHUMT00000025332; OTTHUMT00000025333; OTTHUMT00000025334; OTTHUMT00000025335; OTTHUMT00000025336	ATG4C	autophagy related 4C, cysteine peptidase	ATG4C
TC0100008582.hg.1	FOXD3	forkhead box D3	0.6947	0.812	2.9	3.16	F	F	-1.2	0.3426	0.7673	3.03	2.88	F	F	1.11	0.578	0.8879	2.9	3.03	F	F	-1.1	0.6154	0.8098	3.16	2.88	F	F	1.21	0.3174	0.5965	TC0100008582.hg.1	NM_012183; ENST00000371116; OTTHUMT00000025331	FOXD3	forkhead box D3	FOXD3
TC0100008584.hg.1	ALG6	ALG6, alpha-1,3-glucosyltransferase	0.0021	0.0188	4.15	3.39	F	F	1.69	0.0434	0.4269	5.18	4.76	T	T	1.34	0.2229	0.6961	4.15	5.18	F	T	-2.04	0.0115	0.0728	3.39	4.76	F	T	-2.57	0.0023	0.0252	TC0100008584.hg.1	NM_013339; ENST00000263440; ENST00000371108; ENST00000462390; ENST00000465969; ENST00000487136; ENST00000494765; ENST00000603108; BC001253; OTTHUMT00000025330; OTTHUMT00000037172; OTTHUMT00000037173; OTTHUMT00000037174; OTTHUMT00000096786; OTTHUMT00000252852; OTTHUMT00000468470; uc021oof.1	ALG6	ALG6, alpha-1,3-glucosyltransferase	ALG6
TC0100008588.hg.1	EFCAB7; DLEU2L	EF-hand calcium binding domain 7; deleted in lymphocytic leukemia 2-like	0.0247	0.1078	2.97	3	F	F	-1.03	0.9082	0.9776	4.08	3.41	T	F	1.59	0.068	0.4995	2.97	4.08	F	T	-2.16	0.0074	0.0544	3	3.41	F	F	-1.32	0.2388	0.516	TC0100008588.hg.1	NM_032437; NR_002771; ENST00000371088; ENST00000460678; ENST00000461039; ENST00000480886; ENST00000493605; ENST00000496956; BC015814; OTTHUMT00000024910; OTTHUMT00000024911; OTTHUMT00000024912; OTTHUMT00000024913; OTTHUMT00000024914; OTTHUMT00000024915	EFCAB7; DLEU2L	EF-hand calcium binding domain 7; deleted in lymphocytic leukemia 2-like	EFCAB7	DLEU2L
TC0100008591.hg.1	PGM1	phosphoglucomutase 1	0.0216	0.0987	6.11	5.22	T	T	1.86	0.0299	0.3811	6.36	5.31	T	T	2.06	0.015	0.3354	6.11	6.36	T	T	-1.19	0.4946	0.7271	5.22	5.31	T	T	-1.07	0.782	0.9103	TC0100008591.hg.1	NM_001172818; NM_001172819; NM_002633; ENST00000371083; ENST00000371084; ENST00000473117; ENST00000483707; ENST00000540265; BC001756; BC019920; BC067763; OTTHUMT00000024868; OTTHUMT00000024869; OTTHUMT00000024870; OTTHUMT00000024871	PGM1	phosphoglucomutase 1	PGM1
TC0100008594.hg.1	ROR1	receptor tyrosine kinase-like orphan receptor 1	0.9328	0.9617	3.84	3.97	T	T	-1.09	0.7199	0.933	4.06	3.9	T	F	1.11	0.6674	0.9186	3.84	4.06	T	T	-1.16	0.5527	0.7676	3.97	3.9	T	F	1.05	0.8479	0.94	TC0100008594.hg.1	NM_001083592; NM_005012; ENST00000371079; ENST00000371080; ENST00000482426; ENST00000545203; OTTHUMT00000025002; OTTHUMT00000025003; OTTHUMT00000025004	ROR1	receptor tyrosine kinase-like orphan receptor 1	ROR1
TC0100008599.hg.1	UBE2U	ubiquitin-conjugating enzyme E2U (putative)	0.6583	0.7892	3.52	3.49	F	F	1.02	0.9056	0.9773	3.45	3.22	F	F	1.17	0.3909	0.7986	3.52	3.45	F	F	1.05	0.8043	0.9148	3.49	3.22	F	F	1.2	0.328	0.6067	TC0100008599.hg.1	NM_152489; ENST00000371076; ENST00000371077; ENST00000464349; ENST00000608020; ENST00000608956; ENST00000611228; BC029895; OTTHUMT00000025005; OTTHUMT00000025006; OTTHUMT00000025007; OTTHUMT00000473194; OTTHUMT00000473195; OTTHUMT00000474089; uc001dbn.1	UBE2U	ubiquitin-conjugating enzyme E2U (putative)	UBE2U
TC0100008602.hg.1	CACHD1	cache domain containing 1	0.2664	0.4704	5.15	4.99	T	T	1.11	0.7125	0.932	4.52	4.39	T	F	1.09	0.7607	0.9452	5.15	4.52	T	T	1.55	0.1626	0.3978	4.99	4.39	T	F	1.52	0.1797	0.4389	TC0100008602.hg.1	NM_001293274; NM_020925; ENST00000290039; ENST00000470527; ENST00000486580; ENST00000495994; BC039301; OTTHUMT00000025032; OTTHUMT00000025033; OTTHUMT00000025238; OTTHUMT00000313506	CACHD1	cache domain containing 1	CACHD1
TC0100008607.hg.1	RAVER2	ribonucleoprotein, PTB-binding 2	0.0666	0.2031	4.7	4.98	F	T	-1.22	0.5406	0.8743	4.45	5.8	T	T	-2.56	0.0149	0.3342	4.7	4.45	F	T	1.19	0.5868	0.7913	4.98	5.8	T	T	-1.76	0.1027	0.3198	TC0100008607.hg.1	NM_018211; ENST00000294428; ENST00000371072; ENST00000418058; OTTHUMT00000025240; OTTHUMT00000025241	RAVER2	ribonucleoprotein, PTB-binding 2	RAVER2
TC0100008618.hg.1	AK4	adenylate kinase 4	0.0001	0.0027	7.56	7.41	T	T	1.11	0.6656	0.9195	5.51	5.56	T	T	-1.04	0.8789	0.9729	7.56	5.51	T	T	4.15	0.0002	0.0035	7.41	5.56	T	T	3.62	0.0003	0.0061	TC0100008618.hg.1	NM_001005353; NM_013410; NM_203464; ENST00000327299; ENST00000395334; ENST00000470888; ENST00000474968; ENST00000479060; ENST00000497030; ENST00000545314; ENST00000546702; BC016180; BC040224; BC066944; BC136886; BC136887; BC146653; BC148270; OTTHUMT00000025040; OTTHUMT00000025041; OTTHUMT00000025042; OTTHUMT00000025043; OTTHUMT00000025044; OTTHUMT00000404161; uc001dby.3; uc001dbz.3	AK4	adenylate kinase 4	AK4
TC0100008620.hg.1	DNAJC6	DnaJ (Hsp40) homolog, subfamily C, member 6	0.01	0.0581	4.28	4.43	T	T	-1.11	0.5776	0.8885	3.41	3.74	F	F	-1.25	0.2264	0.6979	4.28	3.41	T	F	1.83	0.0073	0.0541	4.43	3.74	T	F	1.61	0.0231	0.1234	TC0100008620.hg.1	NM_001256864; NM_001256865; NM_014787; ENST00000263441; ENST00000371069; ENST00000395325; ENST00000463018; ENST00000472787; ENST00000483402; ENST00000494710; ENST00000498720; BC109279; BC109280; OTTHUMT00000025134; OTTHUMT00000025135; OTTHUMT00000025137; OTTHUMT00000025138; OTTHUMT00000025139; OTTHUMT00000025140; OTTHUMT00000468472	DNAJC6	DnaJ (Hsp40) homolog, subfamily C, member 6	DNAJC6
TC0100008621.hg.1	LEPR; LEPROT	leptin receptor; leptin receptor overlapping transcript	0.093	0.25	8.68	7.97	T	T	1.63	0.0347	0.4002	8.71	8.35	T	T	1.28	0.2474	0.7137	8.68	8.71	T	T	-1.02	0.9268	0.9683	7.97	8.35	T	T	-1.3	0.2098	0.4798	TC0100008621.hg.1	NM_001003679; NM_001003680; NM_001198681; NM_001198683; NM_001198687; NM_001198688; NM_001198689; NM_002303; NM_017526; ENST00000344610; ENST00000349533; ENST00000371058; ENST00000371059; ENST00000371060; ENST00000371065; ENST00000406510; ENST00000462765; ENST00000471762; ENST00000475108; ENST00000484243; ENST00000488747; ENST00000497874; ENST00000613538; ENST00000616738; BC056250; OTTHUMT0000002…	LEPR; LEPROT	leptin receptor; leptin receptor overlapping transcript	LEPR	LEPROT
TC0100008622.hg.1	boyboy; RP4-630A11.3; LEPR	Transcript Identified by AceView; Jeck2013 ALT_ACCEPTOR, ALT_DONOR, coding, INTERNAL, intronic best transcript NM_001003679; putative novel transcript	0.6916	0.8108	3.01	2.71	F	F	1.23	0.4637	0.8411	3.18	2.96	F	F	1.16	0.5944	0.8933	3.01	3.18	F	F	-1.13	0.6673	0.8393	2.71	2.96	F	F	-1.2	0.5272	0.7661	TC0100008622.hg.1	boyboy.aAug10; ENST00000429871.1; hsa_circ_0008632; OTTHUMT00000025274; uc057hhe.1	boyboy; RP4-630A11.3; LEPR	Transcript Identified by AceView; Jeck2013 ALT_ACCEPTOR, ALT_DONOR, coding, INTERNAL, intronic best transcript NM_001003679; putative novel transcript	boyboy	RP4-630A11.3	LEPR
TC0100008625.hg.1	PDE4B	phosphodiesterase 4B, cAMP-specific	3.02e-09	1.44e-06	11.57	11.61	T	T	-1.03	0.8577	0.9661	6.43	6.46	T	T	-1.02	0.8835	0.974	11.57	6.43	T	T	35.21	6.29e-09	3.23e-06	11.61	6.46	T	T	35.41	6.2e-09	2.76e-06	TC0100008625.hg.1	NM_001037339; NM_001037340; NM_001037341; NM_001297440; NM_001297441; NM_001297442; NM_002600; ENST00000329654; ENST00000341517; ENST00000371045; ENST00000371048; ENST00000412480; ENST00000423207; ENST00000480109; ENST00000483863; ENST00000490695; ENST00000491340; ENST00000524999; ENST00000526197; ENST00000526666; ENST00000528771; ENST00000531025; ENST00000531358; ENST00000532040; ENST00000534463…	PDE4B	phosphodiesterase 4B, cAMP-specific	PDE4B
TC0100008631.hg.1	SGIP1	SH3-domain GRB2-like (endophilin) interacting protein 1	0.1026	0.2651	3.32	2.96	F	F	1.28	0.1257	0.5751	3.3	2.81	F	F	1.4	0.049	0.4572	3.32	3.3	F	F	1.02	0.9211	0.9662	2.96	2.81	F	F	1.11	0.5058	0.7504	TC0100008631.hg.1	NM_001308203; NM_032291; ENST00000237247; ENST00000320161; ENST00000371037; ENST00000371039; ENST00000424320; ENST00000435165; ENST00000468286; ENST00000468570; ENST00000480548; ENST00000483060; ENST00000484988; ENST00000487507; ENST00000493564; ENST00000497055; BC040516; OTTHUMT00000025395; OTTHUMT00000025396; OTTHUMT00000025397; OTTHUMT00000025398; OTTHUMT00000100219; OTTHUMT00000100220; OTTHUM…	SGIP1	SH3-domain GRB2-like (endophilin) interacting protein 1	SGIP1
TC0100008637.hg.1	TCTEX1D1	Tctex1 domain containing 1	0.0097	0.0566	8.46	8.58	T	T	-1.09	0.7238	0.9335	9.8	9.27	T	T	1.44	0.1426	0.6155	8.46	9.8	T	T	-2.52	0.003	0.0293	8.58	9.27	T	T	-1.61	0.0675	0.2479	TC0100008637.hg.1	NM_152665; ENST00000282670; ENST00000448074; ENST00000489510; ENST00000491611; ENST00000525663; ENST00000528352; BC106885; OTTHUMT00000025399; OTTHUMT00000025400; OTTHUMT00000025401; OTTHUMT00000386654; OTTHUMT00000386656; OTTHUMT00000470279	TCTEX1D1	Tctex1 domain containing 1	TCTEX1D1
TC0100008641.hg.1	MIER1	mesoderm induction early response 1, transcriptional regulator	0.8107	0.8876	9.4	9.38	T	T	1.01	0.9441	0.9876	9.36	9.18	T	T	1.13	0.4997	0.8538	9.4	9.36	T	T	1.03	0.8738	0.9456	9.38	9.18	T	T	1.15	0.4473	0.7087	TC0100008641.hg.1	NM_001077700; NM_001077701; NM_001077702; NM_001077703; NM_001077704; NM_001146110; NM_001146111; NM_001146112; NM_001146113; NM_001278215; NM_020948; ENST00000355356; ENST00000355977; ENST00000357692; ENST00000371012; ENST00000371014; ENST00000371016; ENST00000371018; ENST00000401041; ENST00000401042; ENST00000479067; ENST00000493357; BC108726; BC125217; BC125218; OTTHUMT00000025490; OTTHUMT0000…	MIER1	mesoderm induction early response 1, transcriptional regulator	MIER1
TC0100008648.hg.1	IL23R	interleukin 23 receptor	0.056	0.1824	4.96	4.41	T	F	1.46	0.1166	0.5616	4.33	3.92	T	F	1.33	0.224	0.6969	4.96	4.33	T	T	1.54	0.0765	0.254	4.41	3.92	F	F	1.41	0.1506	0.3959	TC0100008648.hg.1	NM_144701; ENST00000347310; ENST00000395227; ENST00000425614; ENST00000473881; OTTHUMT00000025199; OTTHUMT00000025200; OTTHUMT00000095781	IL23R	interleukin 23 receptor	IL23R
TC0100008653.hg.1	IL12RB2	interleukin 12 receptor, beta 2	0.698	0.8144	8.72	8.72	T	T	1	0.9862	0.9977	8.83	9.04	T	T	-1.15	0.5193	0.862	8.72	8.83	T	T	-1.08	0.7208	0.8704	8.72	9.04	T	T	-1.25	0.3182	0.5973	TC0100008653.hg.1	NM_001258214; NM_001258215; NM_001258216; NM_001559; NR_047583; NR_047584; ENST00000262345; ENST00000371000; ENST00000441640; ENST00000465396; ENST00000541374; ENST00000544434; BC104772; BC104774; BC143249; OTTHUMT00000025202; OTTHUMT00000095782; OTTHUMT00000095783; OTTHUMT00000487773; uc001ddu.3	IL12RB2	interleukin 12 receptor, beta 2	IL12RB2
TC0100008664.hg.1	GADD45A	growth arrest and DNA-damage-inducible, alpha	0.0292	0.1204	6.74	5.73	T	T	2.02	0.0344	0.3993	5.55	6.71	T	T	-2.23	0.0193	0.3588	6.74	5.55	T	T	2.27	0.0174	0.098	5.73	6.71	T	T	-1.98	0.0381	0.1718	TC0100008664.hg.1	NM_001199741; NM_001199742; NM_001924; ENST00000370985; ENST00000370986; ENST00000460575; ENST00000484245; ENST00000617962; BC011757; OTTHUMT00000025988; OTTHUMT00000025990; OTTHUMT00000025991; OTTHUMT00000095854; uc009wbc.2	GADD45A	growth arrest and DNA-damage-inducible, alpha	GADD45A
TC0100008686.hg.1	LRRC7	leucine rich repeat containing 7	0.4555	0.6394	2.34	2.48	F	F	-1.11	0.6077	0.9001	2.53	2.79	F	F	-1.2	0.3608	0.7816	2.34	2.53	F	F	-1.14	0.5062	0.7352	2.48	2.79	F	F	-1.24	0.2905	0.5698	TC0100008686.hg.1	NM_020794; ENST00000035383; ENST00000310961; ENST00000370958; ENST00000415775; ENST00000441830; ENST00000565615; ENST00000588515; ENST00000607936; ENST00000608470; ENST00000608744; ENST00000608815; ENST00000609072; ENST00000609498; BC128989; OTTHUMT00000025917; OTTHUMT00000131261; OTTHUMT00000131262; OTTHUMT00000131263; OTTHUMT00000431172; OTTHUMT00000447483; OTTHUMT00000472373; OTTHUMT0000047237…	LRRC7	leucine rich repeat containing 7	LRRC7
TC0100008692.hg.1	SRSF11	serine/arginine-rich splicing factor 11	0.1978	0.3955	11.34	11.23	T	T	1.08	0.6904	0.9271	10.9	10.82	T	T	1.06	0.7621	0.9454	11.34	10.9	T	T	1.35	0.1225	0.3356	11.23	10.82	T	T	1.33	0.1428	0.3838	TC0100008692.hg.1	NM_001190987; NM_004768; ENST00000370949; ENST00000370950; ENST00000370951; ENST00000395136; ENST00000460795; ENST00000461935; ENST00000463116; ENST00000463859; ENST00000463877; ENST00000469170; ENST00000473950; ENST00000475204; ENST00000481648; ENST00000484162; ENST00000486667; ENST00000489188; BC040436; OTTHUMT00000025889; OTTHUMT00000025890; OTTHUMT00000025891; OTTHUMT00000025892; OTTHUMT00000…	SRSF11	serine/arginine-rich splicing factor 11	SRSF11
TC0100008696.hg.1	HHLA3	HERV-H LTR-associating 3	0.1633	0.3527	6.9	6.28	T	T	1.54	0.0709	0.4902	6.96	6.84	T	T	1.09	0.6833	0.923	6.9	6.96	T	T	-1.04	0.8388	0.9311	6.28	6.84	T	T	-1.47	0.0994	0.3132	TC0100008696.hg.1	NM_001031693; NM_001036645; NM_001036646; NR_027404; ENST00000359875; ENST00000361764; ENST00000370940; ENST00000463058; ENST00000486110; ENST00000525653; ENST00000531950; BC010922; OTTHUMT00000025909; OTTHUMT00000025910; OTTHUMT00000025911; OTTHUMT00000025912; OTTHUMT00000388830; OTTHUMT00000388831; OTTHUMT00000388832	HHLA3	HERV-H LTR-associating 3	HHLA3
TC0100008697.hg.1	CTH	cystathionine gamma-lyase	0.6011	0.7481	3.69	3.99	F	T	-1.23	0.3621	0.7817	3.76	3.57	T	F	1.14	0.5523	0.8781	3.69	3.76	F	T	-1.05	0.8326	0.928	3.99	3.57	T	F	1.34	0.2073	0.4766	TC0100008697.hg.1	NM_001190463; NM_001902; NM_153742; ENST00000346806; ENST00000370938; ENST00000411986; ENST00000464926; ENST00000482383; BC015807; OTTHUMT00000025918; OTTHUMT00000025919; OTTHUMT00000025920; OTTHUMT00000025921; uc010oqq.2	CTH	cystathionine gamma-lyase	CTH
TC0100008752.hg.1	TYW3	tRNA-yW synthesizing protein 3 homolog (S. cerevisiae)	0.7647	0.8575	10.02	10.28	T	T	-1.2	0.3138	0.7478	10.16	10.18	T	T	-1.02	0.9263	0.9831	10.02	10.16	T	T	-1.1	0.5857	0.7903	10.28	10.18	T	T	1.07	0.6934	0.864	TC0100008752.hg.1	NM_001162916; NM_138467; NR_027962; ENST00000370867; ENST00000449696; ENST00000457880; ENST00000467646; ENST00000479111; ENST00000483990; ENST00000485401; ENST00000486467; BC071765; OTTHUMT00000026573; OTTHUMT00000026574; OTTHUMT00000026575; OTTHUMT00000026576; OTTHUMT00000026577; OTTHUMT00000026578; OTTHUMT00000026579	TYW3	tRNA-yW synthesizing protein 3 homolog (S. cerevisiae)	TYW3
TC0100008757.hg.1	LHX8	LIM homeobox 8	0.2213	0.4227	3.52	3.35	F	F	1.13	0.6001	0.8976	2.83	3.11	F	F	-1.21	0.4058	0.8059	3.52	2.83	F	F	1.61	0.0585	0.2154	3.35	3.11	F	F	1.18	0.4683	0.7254	TC0100008757.hg.1	NM_001001933; NM_001256114; ENST00000294638; ENST00000356261; ENST00000607240; BC040321; OTTHUMT00000026700; OTTHUMT00000026701; OTTHUMT00000470320; uc001dgo.3	LHX8	LIM homeobox 8	LHX8
TC0100008772.hg.1	RABGGTB	Zhang2013 ALT_ACCEPTOR, ALT_DONOR, coding, INTERNAL, intronic best transcript NM_004582	0.001	0.0109	6.12	5.86	T	T	1.2	0.2454	0.6928	7.15	6.2	T	T	1.93	0.0015	0.1722	6.12	7.15	T	T	-2.04	0.0009	0.0122	5.86	6.2	T	T	-1.27	0.1396	0.3792	TC0100008772.hg.1	hsa_circ_0092339	RABGGTB	Zhang2013 ALT_ACCEPTOR, ALT_DONOR, coding, INTERNAL, intronic best transcript NM_004582	RABGGTB
TC0100008773.hg.1	MSH4	mutS homolog 4	0.9616	0.9781	2.4	2.49	F	F	-1.06	0.7021	0.9294	2.41	2.38	F	F	1.02	0.8951	0.976	2.4	2.41	F	F	-1.01	0.9731	0.989	2.49	2.38	F	F	1.08	0.6319	0.8315	TC0100008773.hg.1	NM_002440; ENST00000263187; BC033030; OTTHUMT00000026983	MSH4	mutS homolog 4	MSH4
TC0100008779.hg.1	ST6GALNAC3	ST6 (alpha-N-acetyl-neuraminyl-2,3-beta-galactosyl-1,3)-N-acetylgalactosaminide alpha-2,6-sialyltransferase 3	0.827	0.8978	3.41	3.52	F	F	-1.08	0.7023	0.9294	3.44	3.26	F	F	1.14	0.5372	0.8702	3.41	3.44	F	F	-1.02	0.9091	0.9604	3.52	3.26	F	F	1.2	0.3824	0.6543	TC0100008779.hg.1	NM_001160011; NM_152996; ENST00000328299; ENST00000464140; ENST00000621530; BC059363; OTTHUMT00000026501; OTTHUMT00000026502	ST6GALNAC3	ST6 (alpha-N-acetyl-neuraminyl-2,3-beta-galactosyl-1,3)-N-acetylgalactosaminide alpha-2,6-sialyltransferase 3	ST6GALNAC3
TC0100008787.hg.1	ST6GALNAC5	ST6 (alpha-N-acetyl-neuraminyl-2,3-beta-galactosyl-1,3)-N-acetylgalactosaminide alpha-2,6-sialyltransferase 5	0.0303	0.1232	3.79	2.84	F	F	1.94	0.0078	0.244	3.3	2.94	F	F	1.28	0.2391	0.7073	3.79	3.3	F	F	1.41	0.1099	0.3152	2.84	2.94	F	F	-1.08	0.7034	0.8693	TC0100008787.hg.1	NM_030965; ENST00000318803; ENST00000477717; ENST00000480428; ENST00000488940; ENST00000496845; BC001201; OTTHUMT00000026692; OTTHUMT00000026693; OTTHUMT00000026694; OTTHUMT00000314630; OTTHUMT00000314631	ST6GALNAC5	ST6 (alpha-N-acetyl-neuraminyl-2,3-beta-galactosyl-1,3)-N-acetylgalactosaminide alpha-2,6-sialyltransferase 5	ST6GALNAC5
TC0100008797.hg.1	AK5	adenylate kinase 5	0.9114	0.9485	2.91	2.8	F	F	1.08	0.6911	0.9273	2.72	2.83	F	F	-1.08	0.6903	0.9247	2.91	2.72	F	F	1.14	0.494	0.7269	2.8	2.83	F	F	-1.02	0.9157	0.9695	TC0100008797.hg.1	NM_012093; NM_174858; ENST00000317704; ENST00000344720; ENST00000354567; ENST00000465146; ENST00000466114; ENST00000466393; ENST00000469394; ENST00000478255; ENST00000478407; ENST00000524494; ENST00000527263; ENST00000530826; ENST00000531672; BC033896; BC036666; OTTHUMT00000026992; OTTHUMT00000026993; OTTHUMT00000026994; OTTHUMT00000092213; OTTHUMT00000092214; OTTHUMT00000092215; OTTHUMT000000922…	AK5	adenylate kinase 5	AK5
TC0100008803.hg.1	FAM73A	family with sequence similarity 73, member A	0.5516	0.7129	7.74	7.38	T	T	1.28	0.2159	0.6651	7.64	7.71	T	T	-1.05	0.8014	0.9536	7.74	7.64	T	T	1.07	0.7327	0.8765	7.38	7.71	T	T	-1.26	0.247	0.5246	TC0100008803.hg.1	NM_001270384; NM_198549; ENST00000370791; ENST00000443751; ENST00000476203; ENST00000477627; BC130387; BC144167; OTTHUMT00000026931; OTTHUMT00000026932; OTTHUMT00000097546	FAM73A	family with sequence similarity 73, member A	FAM73A
TC0100008807.hg.1	NEXN	nexilin (F actin binding protein)	0.6724	0.7977	2.83	3.25	T	T	-1.34	0.2398	0.6864	3.03	3.05	T	T	-1.01	0.9575	0.9908	2.83	3.03	T	T	-1.15	0.5622	0.7739	3.25	3.05	T	T	1.15	0.5611	0.7882	TC0100008807.hg.1	NM_001172309; NM_144573; ENST00000330010; ENST00000334785; ENST00000342754; ENST00000401035; ENST00000440324; ENST00000464998; ENST00000470735; ENST00000480732; BC111395; BC114444; BC114445; OTTHUMT00000097549; OTTHUMT00000097550; OTTHUMT00000097551; OTTHUMT00000097552; OTTHUMT00000097553; OTTHUMT00000097554; OTTHUMT00000099423	NEXN	nexilin (F actin binding protein)	NEXN
TC0100008812.hg.1	PTGFR	prostaglandin F receptor (FP)	0.0527	0.1753	2.26	3.32	F	F	-2.08	0.0111	0.2757	2.54	2.54	F	F	-1	0.9972	0.9995	2.26	2.54	F	F	-1.21	0.4274	0.6766	3.32	2.54	F	F	1.72	0.0426	0.185	TC0100008812.hg.1	NM_000959; NM_001039585; ENST00000370756; ENST00000370757; ENST00000370758; ENST00000497923; BC112965; OTTHUMT00000026582; OTTHUMT00000026583; OTTHUMT00000095325; OTTHUMT00000095326	PTGFR	prostaglandin F receptor (FP)	PTGFR
TC0100008815.hg.1	IFI44L	interferon-induced protein 44-like	0.0419	0.1515	5.21	4.67	T	T	1.46	0.1736	0.6259	4.01	4.22	F	F	-1.16	0.5696	0.8857	5.21	4.01	T	F	2.31	0.0099	0.066	4.67	4.22	T	F	1.36	0.2583	0.5359	TC0100008815.hg.1	NM_006820; ENST00000370751; ENST00000450498; ENST00000452835; ENST00000459784; ENST00000462041; ENST00000474002; ENST00000476521; ENST00000476876; ENST00000486882; ENST00000494910; BC015932; OTTHUMT00000026834; OTTHUMT00000026835; OTTHUMT00000026836; OTTHUMT00000026837; OTTHUMT00000026838; OTTHUMT00000026839; OTTHUMT00000026840; OTTHUMT00000026841; OTTHUMT00000096291; OTTHUMT00000324180; uc010oro…	IFI44L	interferon-induced protein 44-like	IFI44L
TC0100008816.hg.1	IFI44	interferon-induced protein 44	8.62e-06	0.0003	8.01	8	T	T	1.01	0.9564	0.9911	5.56	5.66	T	T	-1.07	0.7224	0.9342	8.01	5.56	T	T	5.48	1.28e-05	0.0005	8	5.66	T	T	5.05	1.89e-05	0.0007	TC0100008816.hg.1	NM_006417; ENST00000370747; ENST00000438486; ENST00000446486; ENST00000467790; ENST00000470323; ENST00000472152; ENST00000476911; ENST00000485662; ENST00000495254; BC022870; OTTHUMT00000026825; OTTHUMT00000026826; OTTHUMT00000026827; OTTHUMT00000026828; OTTHUMT00000026829; OTTHUMT00000026830; OTTHUMT00000026831; OTTHUMT00000026832; OTTHUMT00000026833	IFI44	interferon-induced protein 44	IFI44
TC0100008845.hg.1	ADGRL2	adhesion G protein-coupled receptor L2	0.0002	0.0039	9.11	8.79	T	T	1.24	0.2089	0.6586	10.19	10.28	T	T	-1.07	0.6945	0.9258	9.11	10.19	T	T	-2.12	0.0013	0.0157	8.79	10.28	T	T	-2.81	0.0001	0.0032	TC0100008845.hg.1	NM_001297704; NM_001297705; NM_001297706; NM_012302; ENST00000319517; ENST00000359929; ENST00000370713; ENST00000370715; ENST00000370717; ENST00000370721; ENST00000370723; ENST00000370725; ENST00000370727; ENST00000370728; ENST00000370730; ENST00000402328; ENST00000449420; ENST00000464551; ENST00000464775; ENST00000468283; ENST00000469377; ENST00000472424; ENST00000473719; ENST00000492666; ENST00…	ADGRL2	adhesion G protein-coupled receptor L2	ADGRL2
TC0100008874.hg.1	PRKACB	protein kinase, cAMP-dependent, catalytic, beta	0.0028	0.0233	6.54	6.74	T	T	-1.16	0.556	0.8805	7.75	8.16	T	T	-1.32	0.267	0.7242	6.54	7.75	T	T	-2.33	0.0061	0.0479	6.74	8.16	T	T	-2.66	0.0026	0.0271	TC0100008874.hg.1	NM_001242857; NM_001242858; NM_001242859; NM_001242860; NM_001242861; NM_001242862; NM_001300915; NM_001300916; NM_001300917; NM_002731; NM_182948; NM_207578; ENST00000370680; ENST00000370682; ENST00000370684; ENST00000370685; ENST00000370688; ENST00000370689; ENST00000394838; ENST00000394839; ENST00000413538; ENST00000417530; ENST00000432111; ENST00000436133; ENST00000446538; ENST00000450730; EN…	PRKACB	protein kinase, cAMP-dependent, catalytic, beta	PRKACB
TC0100008879.hg.1	SAMD13	sterile alpha motif domain containing 13	0.0552	0.1808	3.64	3.36	F	F	1.21	0.4912	0.8535	3.27	4.42	F	T	-2.21	0.0151	0.3361	3.64	3.27	F	F	1.29	0.3637	0.6211	3.36	4.42	F	T	-2.08	0.0223	0.12	TC0100008879.hg.1	NM_001010971; NM_001134663; NM_001134664; ENST00000370668; ENST00000370669; ENST00000370670; ENST00000370671; ENST00000370673; ENST00000394834; ENST00000454967; ENST00000463429; ENST00000479082; OTTHUMT00000027241; OTTHUMT00000027242; OTTHUMT00000027243; OTTHUMT00000027244; OTTHUMT00000027245; OTTHUMT00000027246; OTTHUMT00000027247; OTTHUMT00000337355; OTTHUMT00000337356; uc001djr.3	SAMD13	sterile alpha motif domain containing 13	SAMD13
TC0100008882.hg.1	DNASE2B	deoxyribonuclease II beta	0.7475	0.8474	3.2	3.36	F	F	-1.12	0.5937	0.8953	3.51	3.43	F	F	1.06	0.778	0.9491	3.2	3.51	F	F	-1.24	0.3115	0.5726	3.36	3.43	F	F	-1.05	0.8236	0.9298	TC0100008882.hg.1	NM_021233; NM_058248; ENST00000370662; ENST00000370665; BC126136; BC126138; OTTHUMT00000027248; OTTHUMT00000027249	DNASE2B	deoxyribonuclease II beta	DNASE2B
TC0100008884.hg.1	RPF1	ribosome production factor 1 homolog	0.2638	0.4682	10.36	10.52	T	T	-1.12	0.496	0.8556	10.11	10.11	T	T	-1	0.9978	0.9995	10.36	10.11	T	T	1.19	0.3009	0.5623	10.52	10.11	T	T	1.33	0.1052	0.3238	TC0100008884.hg.1	NM_025065; ENST00000370654; ENST00000370656; BC016051; OTTHUMT00000027238; OTTHUMT00000027239	RPF1	ribosome production factor 1 homolog	RPF1
TC0100008885.hg.1	SPATA1	spermatogenesis associated 1	0.1316	0.3105	5.45	4.2	T	T	2.36	0.0345	0.3998	5.23	5.15	T	T	1.06	0.8673	0.9701	5.45	5.23	T	T	1.16	0.6783	0.8453	4.2	5.15	T	T	-1.92	0.0908	0.2967	TC0100008885.hg.1	NM_001310156; BC127634	SPATA1	spermatogenesis associated 1	SPATA1
TC0100008897.hg.1	WDR63	WD repeat domain 63	0.13	0.3085	6.81	6.44	T	T	1.29	0.2889	0.7292	6.25	5.95	T	T	1.23	0.3773	0.7906	6.81	6.25	T	T	1.47	0.1198	0.3311	6.44	5.95	T	T	1.41	0.1626	0.4131	TC0100008897.hg.1	NM_001288563; NM_145172; ENST00000294664; ENST00000326813; ENST00000370596; ENST00000464801; ENST00000484007; ENST00000528899; BC040265; OTTHUMT00000027564; OTTHUMT00000027565; OTTHUMT00000027566; OTTHUMT00000092673; OTTHUMT00000092674; OTTHUMT00000394255	WDR63	WD repeat domain 63	WDR63
TC0100008912.hg.1	CYR61	cysteine-rich, angiogenic inducer, 61	0.4047	0.5992	3.12	3.16	F	F	-1.02	0.913	0.9786	2.71	2.79	F	F	-1.06	0.789	0.9526	3.12	2.71	F	F	1.33	0.2139	0.4662	3.16	2.79	F	F	1.29	0.2702	0.5488	TC0100008912.hg.1	NM_001554; ENST00000451137; ENST00000480413; ENST00000617517; BC001271; BC009199; BC016952; OTTHUMT00000029187; OTTHUMT00000029188	CYR61	cysteine-rich, angiogenic inducer, 61	CYR61
TC0100008921.hg.1	CLCA2	chloride channel accessory 2	0.6865	0.8074	2.85	2.76	F	F	1.06	0.7957	0.9513	2.51	2.84	F	F	-1.26	0.3213	0.7572	2.85	2.51	F	F	1.26	0.3104	0.5715	2.76	2.84	F	F	-1.05	0.8147	0.9256	TC0100008921.hg.1	NM_006536; ENST00000370565; ENST00000490884; ENST00000498802; BC041096; OTTHUMT00000028284; OTTHUMT00000028285; OTTHUMT00000028286	CLCA2	chloride channel accessory 2	CLCA2
TC0100008922.hg.1	CLCA1	chloride channel accessory 1	0.372	0.5709	3.73	4.2	F	F	-1.39	0.1558	0.6096	3.8	4.12	F	T	-1.25	0.3167	0.7533	3.73	3.8	F	F	-1.05	0.8177	0.9214	4.2	4.12	F	T	1.05	0.8057	0.9214	TC0100008922.hg.1	NM_001285; ENST00000234701; ENST00000394711; OTTHUMT00000028277	CLCA1	chloride channel accessory 1	CLCA1
TC0100008924.hg.1	CLCA4	chloride channel accessory 4	0.366	0.5659	2.56	2.56	F	F	-1	0.9891	0.9981	2.71	2.3	F	F	1.33	0.0968	0.5551	2.56	2.71	F	F	-1.11	0.5162	0.7422	2.56	2.3	F	F	1.2	0.2626	0.5406	TC0100008924.hg.1	NM_012128; NR_024602; ENST00000370563; ENST00000496322; BC113687; BC113689; OTTHUMT00000028292; OTTHUMT00000028293	CLCA4	chloride channel accessory 4	CLCA4
TC0100008927.hg.1	SH3GLB1	SH3-domain GRB2-like endophilin B1	0.0014	0.0142	13.2	13.14	T	T	1.05	0.7995	0.9521	12.03	12.17	T	T	-1.1	0.5766	0.8877	13.2	12.03	T	T	2.25	0.001	0.0133	13.14	12.17	T	T	1.95	0.0034	0.0327	TC0100008927.hg.1	NM_001206651; NM_001206652; NM_001206653; NM_016009; ENST00000370558; ENST00000482504; ENST00000535010; ENST00000602603; ENST00000616170; BC007455; OTTHUMT00000028287; OTTHUMT00000028288; OTTHUMT00000467810	SH3GLB1	SH3-domain GRB2-like endophilin B1	SH3GLB1
TC0100008937.hg.1	LOC101927844; serfawbu	uncharacterized LOC101927844; Transcript Identified by AceView	0.4689	0.6497	3.01	3.18	F	F	-1.12	0.5553	0.8804	2.81	3.22	F	F	-1.33	0.1699	0.6445	3.01	2.81	F	F	1.15	0.4893	0.7237	3.18	3.22	F	F	-1.03	0.8758	0.9526	TC0100008937.hg.1	NM_001290053; serfawbu.bAug10	LOC101927844; serfawbu	uncharacterized LOC101927844; Transcript Identified by AceView	LOC101927844	serfawbu
TC0100008938.hg.1	LMO4	LIM domain only 4	0.0254	0.1093	10.27	9.84	T	T	1.35	0.1549	0.6085	10.55	9.54	T	T	2.01	0.006	0.2702	10.27	10.55	T	T	-1.21	0.3554	0.6132	9.84	9.54	T	T	1.23	0.3155	0.5948	TC0100008938.hg.1	NM_006769; ENST00000370542; ENST00000370544; ENST00000489303; ENST00000495705; BC003600; BC017673; BC065818; OTTHUMT00000028264; OTTHUMT00000028265; OTTHUMT00000028266; OTTHUMT00000028267	LMO4	LIM domain only 4	LMO4
TC0100008955.hg.1	PKN2	protein kinase N2	0.1568	0.3439	10.83	10.7	T	T	1.09	0.5801	0.8889	11.26	10.95	T	T	1.24	0.2091	0.6838	10.83	11.26	T	T	-1.35	0.0922	0.2849	10.7	10.95	T	T	-1.19	0.2969	0.576	TC0100008955.hg.1	NM_006256; ENST00000316005; ENST00000370505; ENST00000370513; ENST00000370521; ENST00000436111; ENST00000449189; ENST00000495119; BC125199; OTTHUMT00000027828; OTTHUMT00000029261; OTTHUMT00000029262; OTTHUMT00000029263; OTTHUMT00000029264	PKN2	protein kinase N2	PKN2
TC0100008965.hg.1	flawmawbo; GBP3	Transcript Identified by AceView; Memczak2013 ANTISENSE, CDS, coding, INTERNAL, intronic, UTR5 best transcript NM_018284	0.059	0.1885	4.98	4.72	T	T	1.2	0.3063	0.7417	4.31	5.01	F	T	-1.62	0.0177	0.35	4.98	4.31	T	F	1.59	0.0217	0.1129	4.72	5.01	T	T	-1.22	0.2567	0.5346	TC0100008965.hg.1	flawmawbo.aAug10; hsa_circ_0000090	flawmawbo; GBP3	Transcript Identified by AceView; Memczak2013 ANTISENSE, CDS, coding, INTERNAL, intronic, UTR5 best transcript NM_018284	flawmawbo	GBP3
TC0100008975.hg.1	GBP6	guanylate binding protein family, member 6	0.1636	0.3531	3.59	3.16	T	F	1.35	0.1732	0.6259	2.85	3.18	F	T	-1.26	0.2822	0.7345	3.59	2.85	T	F	1.66	0.0326	0.1468	3.16	3.18	F	T	-1.02	0.929	0.9742	TC0100008975.hg.1	NM_198460; ENST00000370456; BC131713; OTTHUMT00000028001	GBP6	guanylate binding protein family, member 6	GBP6
TC0100008978.hg.1	LRRC8B	leucine rich repeat containing 8 family, member B	0.0499	0.169	7.01	7.48	T	T	-1.39	0.1174	0.5624	7.67	6.87	T	T	1.74	0.0167	0.3448	7.01	7.67	T	T	-1.59	0.0374	0.1607	7.48	6.87	T	T	1.52	0.0532	0.2127	TC0100008978.hg.1	NM_001134476; NM_015350; ENST00000330947; ENST00000358200; ENST00000439853; ENST00000449440; BC030607; BC060782; OTTHUMT00000028008; OTTHUMT00000097363	LRRC8B	leucine rich repeat containing 8 family, member B	LRRC8B
TC0100008996.hg.1	ZNF326	zinc finger protein 326	0.0997	0.2606	8.25	8.37	T	T	-1.09	0.6897	0.9269	7.92	7.61	T	T	1.24	0.3105	0.7512	8.25	7.92	T	T	1.26	0.2797	0.5397	8.37	7.61	T	T	1.7	0.0275	0.1385	TC0100008996.hg.1	NM_182975; NM_182976; ENST00000340281; ENST00000361911; ENST00000370447; ENST00000394583; BC090866; OTTHUMT00000029428; OTTHUMT00000029429; OTTHUMT00000029430; OTTHUMT00000029431	ZNF326	zinc finger protein 326	ZNF326
TC0100009020.hg.1	CDC7	cell division cycle 7	0.0359	0.1381	4.82	4.95	F	T	-1.1	0.7839	0.9491	6.42	5.3	T	T	2.18	0.0469	0.4521	4.82	6.42	F	T	-3.04	0.0096	0.0647	4.95	5.3	T	T	-1.27	0.4993	0.7458	TC0100009020.hg.1	NM_001134419; NM_001134420; NM_003503; ENST00000234626; ENST00000426137; ENST00000428239; ENST00000486509; ENST00000497611; BC110526; BC110527; BC111044; OTTHUMT00000027928; OTTHUMT00000027929; OTTHUMT00000027930; OTTHUMT00000027931; uc009wdc.3	CDC7	cell division cycle 7	CDC7
TC0100009029.hg.1	BRDT	bromodomain, testis-specific	0.0561	0.1825	5.63	5.97	T	T	-1.26	0.4113	0.8096	6.89	6.27	T	T	1.54	0.1483	0.6209	5.63	6.89	T	T	-2.39	0.011	0.0709	5.97	6.27	T	T	-1.23	0.465	0.7227	TC0100009029.hg.1	NM_001242805; NM_001242806; NM_001242807; NM_001242808; NM_001242810; NM_001726; NM_207189; ENST00000355011; ENST00000362005; ENST00000370389; ENST00000394530; ENST00000399546; ENST00000402388; ENST00000423434; ENST00000426141; ENST00000427104; ENST00000440509; ENST00000448194; ENST00000449584; ENST00000450792; ENST00000457265; ENST00000461218; ENST00000470955; ENST00000476711; ENST00000484781; E…	BRDT	bromodomain, testis-specific	BRDT
TC0100009030.hg.1	EPHX4	epoxide hydrolase 4	0.2557	0.4603	4.1	4.84	T	T	-1.67	0.1091	0.55	4.19	4.72	T	T	-1.45	0.2312	0.7017	4.1	4.19	T	T	-1.06	0.8354	0.9299	4.84	4.72	T	T	1.08	0.7838	0.9116	TC0100009030.hg.1	NM_173567; ENST00000370383; ENST00000480758; BC041475; OTTHUMT00000027985; OTTHUMT00000027986	EPHX4	epoxide hydrolase 4	EPHX4
TC0100009032.hg.1	BTBD8	BTB (POZ) domain containing 8	0.18	0.3744	6.36	6.15	T	T	1.16	0.3785	0.7913	6.42	6.71	T	T	-1.22	0.2432	0.7098	6.36	6.42	T	T	-1.04	0.792	0.9086	6.15	6.71	T	T	-1.48	0.0374	0.1699	TC0100009032.hg.1	NM_183242; ENST00000342818; ENST00000370382; BC013922; OTTHUMT00000028371; OTTHUMT00000028372	BTBD8	BTB (POZ) domain containing 8	BTBD8
TC0100009035.hg.1	KIAA1107	KIAA1107	0.0032	0.0255	5.37	6.15	T	T	-1.71	0.0306	0.3843	7.01	6.42	T	T	1.5	0.0841	0.5282	5.37	7.01	T	T	-3.11	0.0005	0.0074	6.15	6.42	T	T	-1.21	0.3823	0.6543	TC0100009035.hg.1	NM_015237; ENST00000370378; OTTHUMT00000028375; uc010otd.2	KIAA1107	KIAA1107	KIAA1107
TC0100009038.hg.1	C1orf146	chromosome 1 open reading frame 146	0.1874	0.3832	3.49	3.94	F	F	-1.37	0.1257	0.5751	3.42	3.88	F	F	-1.38	0.1185	0.5879	3.49	3.42	F	F	1.05	0.7975	0.9116	3.94	3.88	F	F	1.04	0.8258	0.9314	TC0100009038.hg.1	NM_001012425; ENST00000370373; ENST00000370375; BC130499; OTTHUMT00000028364; OTTHUMT00000028365	C1orf146	chromosome 1 open reading frame 146	C1orf146
TC0100009040.hg.1	RPAP2	RNA polymerase II associated protein 2	0.1704	0.3621	6.98	7.12	T	T	-1.1	0.6306	0.9094	7.34	7.65	T	T	-1.24	0.3058	0.7486	6.98	7.34	T	T	-1.28	0.2359	0.4908	7.12	7.65	T	T	-1.44	0.0965	0.3071	TC0100009040.hg.1	NM_024813; ENST00000477322; ENST00000484158; ENST00000610020; BC031070; BC039014; OTTHUMT00000028368; OTTHUMT00000028369; OTTHUMT00000028370	RPAP2	RNA polymerase II associated protein 2	RPAP2
TC0100009046.hg.1	RPL5; SNORD21; SNORA66	ribosomal protein L5; small nucleolar RNA, C/D box 21; small nucleolar RNA, H/ACA box 66	0.783	0.8697	17.26	17.28	T	T	-1.02	0.8927	0.9738	17.27	17.45	T	T	-1.13	0.4188	0.814	17.26	17.27	T	T	-1.01	0.954	0.9806	17.28	17.45	T	T	-1.12	0.4622	0.7206	TC0100009046.hg.1	NM_000969; NR_000006; NR_002444; ENST00000315741; ENST00000370321; ENST00000383953; ENST00000384792; ENST00000461952; ENST00000470843; ENST00000497519; BC109370; BC132970; BC132972; OTTHUMT00000030058; OTTHUMT00000030060; OTTHUMT00000030061; OTTHUMT00000030062; OTTHUMT00000092744; uc001dpe.2; uc009wdi.1	RPL5; SNORD21; SNORA66	ribosomal protein L5; small nucleolar RNA, C/D box 21; small nucleolar RNA, H/ACA box 66	RPL5	SNORD21	SNORA66
TC0100009048.hg.1	RPL5	Memczak2013 ALT_ACCEPTOR, ALT_DONOR, coding, INTERNAL, intronic best transcript NM_000969	0.3439	0.5464	6.22	6.58	T	T	-1.28	0.4368	0.8258	5.76	5.99	T	T	-1.18	0.6093	0.8998	6.22	5.76	T	T	1.38	0.3203	0.5813	6.58	5.99	T	T	1.51	0.2145	0.4857	TC0100009048.hg.1	hsa_circ_0000092	RPL5	Memczak2013 ALT_ACCEPTOR, ALT_DONOR, coding, INTERNAL, intronic best transcript NM_000969	RPL5
TC0100009054.hg.1	MTF2	metal response element binding transcription factor 2	0.0039	0.0295	9.66	9.78	T	T	-1.09	0.6465	0.914	10.76	10.66	T	T	1.08	0.6926	0.9253	9.66	10.76	T	T	-2.16	0.0024	0.0252	9.78	10.66	T	T	-1.84	0.0092	0.0648	TC0100009054.hg.1	NM_001164391; NM_001164392; NM_001164393; NM_007358; ENST00000370298; ENST00000370303; ENST00000467953; ENST00000468457; ENST00000471953; ENST00000473430; ENST00000474314; ENST00000476037; ENST00000487263; ENST00000489480; ENST00000494963; ENST00000497976; ENST00000540243; ENST00000545708; BC010013; OTTHUMT00000028075; OTTHUMT00000029526; OTTHUMT00000029527; OTTHUMT00000029528; OTTHUMT00000089730…	MTF2	metal response element binding transcription factor 2	MTF2
TC0100009056.hg.1	CCDC18	coiled-coil domain containing 18	0.4975	0.6719	7.62	7.16	T	T	1.38	0.1703	0.6226	7.54	7.44	T	T	1.07	0.7534	0.9434	7.62	7.54	T	T	1.05	0.8166	0.9209	7.16	7.44	T	T	-1.22	0.3768	0.6503	TC0100009056.hg.1	NM_001306076; NM_206886; ENST00000343253; ENST00000370276; ENST00000401026; ENST00000421014; ENST00000447456; ENST00000448243; ENST00000455267; ENST00000479653; ENST00000481180; ENST00000528942; OTTHUMT00000029241; OTTHUMT00000029242; OTTHUMT00000029243; OTTHUMT00000029244; OTTHUMT00000029245; OTTHUMT00000029246; OTTHUMT00000029247; OTTHUMT00000382327; OTTHUMT00000382328; OTTHUMT00000382329	CCDC18	coiled-coil domain containing 18	CCDC18
TC0100009061.hg.1	DR1	down-regulator of transcription 1	0.294	0.5	12.99	12.8	T	T	1.14	0.4134	0.8112	13.25	12.94	T	T	1.24	0.1969	0.671	12.99	13.25	T	T	-1.2	0.2692	0.5293	12.8	12.94	T	T	-1.1	0.5375	0.773	TC0100009061.hg.1	NM_001938; ENST00000370267; ENST00000370272; ENST00000481583; BC002809; BC035507; BC068553; OTTHUMT00000029976; OTTHUMT00000029977; OTTHUMT00000029978	DR1	down-regulator of transcription 1	DR1
TC0100009064.hg.1	FNBP1L	formin binding protein 1-like	0.0006	0.0079	9.91	9.47	T	T	1.36	0.1032	0.5428	8.37	8.75	T	T	-1.31	0.1504	0.6241	9.91	8.37	T	T	2.92	0.0002	0.0034	9.47	8.75	T	T	1.65	0.0167	0.0986	TC0100009064.hg.1	NM_001024948; NM_001164473; NM_017737; ENST00000260506; ENST00000271234; ENST00000370253; ENST00000424449; ENST00000603526; ENST00000604705; OTTHUMT00000029979; OTTHUMT00000030023; OTTHUMT00000030024; OTTHUMT00000468870	FNBP1L	formin binding protein 1-like	FNBP1L
TC0100009067.hg.1	FNBP1L	Transcript Identified by AceView, Entrez Gene ID(s) 54874	0.7704	0.861	10.37	10.28	T	T	1.06	0.7371	0.9371	10.41	10.53	T	T	-1.09	0.6165	0.9025	10.37	10.41	T	T	-1.03	0.8621	0.9414	10.28	10.53	T	T	-1.19	0.3242	0.6032	TC0100009067.hg.1	FNBP1L.gAug10-unspliced	FNBP1L	Transcript Identified by AceView, Entrez Gene ID(s) 54874	FNBP1L
TC0100009097.hg.1	ABCD3	ATP binding cassette subfamily D member 3	0.0168	0.0834	9.11	8.91	T	T	1.15	0.5261	0.8703	10	9.85	T	T	1.11	0.6417	0.9095	9.11	10	T	T	-1.85	0.0198	0.1063	8.91	9.85	T	T	-1.93	0.0149	0.0911	TC0100009097.hg.1	NM_001122674; NM_002858; ENST00000315713; ENST00000370214; ENST00000464165; ENST00000468860; ENST00000484213; ENST00000493416; BC068509; OTTHUMT00000029597; OTTHUMT00000029598; OTTHUMT00000029599; OTTHUMT00000029600; OTTHUMT00000029601; OTTHUMT00000029602	ABCD3	ATP binding cassette subfamily D member 3	ABCD3
TC0100009101.hg.1	ABCD3	Transcript Identified by AceView, Entrez Gene ID(s) 5825	0.2686	0.473	4.17	4.43	F	F	-1.2	0.4517	0.8349	3.95	4.62	F	F	-1.6	0.0763	0.5147	4.17	3.95	F	F	1.17	0.5247	0.7485	4.43	4.62	F	F	-1.14	0.5899	0.8061	TC0100009101.hg.1	ABCD3.rAug10-unspliced	ABCD3	Transcript Identified by AceView, Entrez Gene ID(s) 5825	ABCD3
TC0100009102.hg.1	ABCD3	Transcript Identified by AceView, Entrez Gene ID(s) 5825	0.1413	0.3242	3	3.29	F	F	-1.23	0.3731	0.7884	2.56	3.27	F	F	-1.63	0.0513	0.4616	3	2.56	F	F	1.36	0.195	0.4424	3.29	3.27	F	F	1.02	0.9335	0.9754	TC0100009102.hg.1	ABCD3.vaAug10-unspliced	ABCD3	Transcript Identified by AceView, Entrez Gene ID(s) 5825	ABCD3
TC0100009109.hg.1	SLC44A3	solute carrier family 44, member 3	0.4817	0.6595	3.16	3.6	F	T	-1.36	0.1468	0.5992	3.37	3.29	F	F	1.05	0.7877	0.9523	3.16	3.37	F	F	-1.15	0.4743	0.7131	3.6	3.29	T	F	1.24	0.2916	0.5708	TC0100009109.hg.1	NM_001114106; NM_001258340; NM_001258341; NM_001258342; NM_001258343; NM_001301079; NM_152369; ENST00000271227; ENST00000422520; ENST00000446120; ENST00000467909; ENST00000475883; ENST00000527077; ENST00000529450; ENST00000530397; ENST00000532427; ENST00000532670; BC053877; OTTHUMT00000029544; OTTHUMT00000029545; OTTHUMT00000029546; OTTHUMT00000029547; OTTHUMT00000382368; OTTHUMT00000382369; OTTH…	SLC44A3	solute carrier family 44, member 3	SLC44A3
TC0100009112.hg.1	LOC729970; RP4-639F20.1	hCG2028352-like; novel transcript	0.2631	0.4675	4.05	4.4	T	T	-1.27	0.276	0.7185	4.23	4.68	T	T	-1.36	0.1715	0.646	4.05	4.23	T	T	-1.13	0.5632	0.7744	4.4	4.68	T	T	-1.21	0.3781	0.6515	TC0100009112.hg.1	NR_033998; ENST00000438509; ENST00000452846; ENST00000456582; ENST00000438509.1; ENST00000452846.1; ENST00000456582.1; OTTHUMT00000029697; OTTHUMT00000029698; OTTHUMT00000095405; uc021oqc.4; uc057iml.1; uc057imm.1	LOC729970; RP4-639F20.1	hCG2028352-like; novel transcript	LOC729970	RP4-639F20.1
TC0100009116.hg.1	RWDD3; TMEM56; TMEM56-RWDD3	RWD domain containing 3; transmembrane protein 56; TMEM56-RWDD3 readthrough	0.4494	0.6345	6.18	5.94	T	T	1.18	0.5303	0.8711	6.56	6.23	T	T	1.25	0.4006	0.8034	6.18	6.56	T	T	-1.3	0.3271	0.5873	5.94	6.23	T	T	-1.23	0.4406	0.7035	TC0100009116.hg.1	NM_001128142; NM_001199679; NM_001199682; NM_001199691; NM_001278247; NM_001278248; NM_015485; NM_152487; NR_103483; NR_103484; ENST00000263893; ENST00000370202; ENST00000370203; ENST00000455656; ENST00000456991; ENST00000460571; ENST00000463375; ENST00000473397; ENST00000492639; ENST00000495272; ENST00000497058; ENST00000604203; ENST00000604534; BC125142; BC137457; BC137458; BC139737; OTTHUMT000…	RWDD3; TMEM56; TMEM56-RWDD3	RWD domain containing 3; transmembrane protein 56; TMEM56-RWDD3 readthrough	RWDD3	TMEM56	TMEM56-RWDD3
TC0100009142.hg.1	PTBP2	polypyrimidine tract binding protein 2	0.1645	0.3542	6.74	7.24	T	T	-1.41	0.0761	0.4982	7.3	6.97	T	T	1.26	0.2156	0.6887	6.74	7.3	T	T	-1.47	0.0523	0.2002	7.24	6.97	T	T	1.21	0.3002	0.5788	TC0100009142.hg.1	NM_001300985; NM_001300986; NM_001300987; NM_001300988; NM_001300989; NM_001300990; NM_021190; NR_125356; NR_125357; ENST00000370197; ENST00000370198; ENST00000426398; ENST00000459735; ENST00000460706; ENST00000462433; ENST00000476419; ENST00000476783; ENST00000482253; ENST00000492905; ENST00000609116; BC016582; OTTHUMT00000029452; OTTHUMT00000029453; OTTHUMT00000029454; OTTHUMT00000029455; OTTHU…	PTBP2	polypyrimidine tract binding protein 2	PTBP2
TC0100009149.hg.1	PTBP2	Transcript Identified by AceView, Entrez Gene ID(s) 58155	0.0112	0.0633	6.58	5.79	T	T	1.73	0.0259	0.3669	7.12	6.52	T	T	1.51	0.0755	0.5135	6.58	7.12	T	T	-1.45	0.102	0.3022	5.79	6.52	T	T	-1.66	0.0352	0.1633	TC0100009149.hg.1	PTBP2.oAug10-unspliced	PTBP2	Transcript Identified by AceView, Entrez Gene ID(s) 58155	PTBP2
TC0100009176.hg.1	SNX7	sorting nexin 7	0.0003	0.0041	8.1	8.74	T	T	-1.56	0.0155	0.3074	8.91	9.78	T	T	-1.82	0.0031	0.2199	8.1	8.91	T	T	-1.75	0.0046	0.0394	8.74	9.78	T	T	-2.05	0.001	0.0139	TC0100009176.hg.1	NM_015976; NM_152238; NR_033716; ENST00000306121; ENST00000454199; ENST00000473868; ENST00000528824; ENST00000529992; BC010349; BC018105; OTTHUMT00000029609; OTTHUMT00000029610; OTTHUMT00000343385; OTTHUMT00000343386; OTTHUMT00000395126	SNX7	sorting nexin 7	SNX7
TC0100009181.hg.1	PLPPR4	phospholipid phosphatase related 4	0.2668	0.4709	2.42	2.7	F	F	-1.22	0.2716	0.7152	2.22	2.27	F	F	-1.03	0.8698	0.9703	2.42	2.22	F	F	1.14	0.4567	0.6992	2.7	2.27	F	F	1.36	0.1092	0.3302	TC0100009181.hg.1	NM_001166252; NM_014839; ENST00000370184; ENST00000370185; ENST00000457765	PLPPR4	phospholipid phosphatase related 4	PLPPR4
TC0100009183.hg.1	PALMD	palmdelphin	0.1194	0.2922	4.8	5.08	F	T	-1.21	0.3908	0.7975	4.39	5.17	F	T	-1.72	0.0329	0.4111	4.8	4.39	F	F	1.33	0.2147	0.4671	5.08	5.17	T	T	-1.06	0.7788	0.9088	TC0100009183.hg.1	NM_017734; ENST00000263174; ENST00000496843; ENST00000605497; ENST00000605613; ENST00000615664; BC012570; OTTHUMT00000029672; OTTHUMT00000029673; OTTHUMT00000468886; OTTHUMT00000468887	PALMD	palmdelphin	PALMD
TC0100009191.hg.1	AGL	amylo-alpha-1, 6-glucosidase, 4-alpha-glucanotransferase	0.1602	0.3483	8.95	8.59	T	T	1.29	0.2801	0.7208	9.27	9.3	T	T	-1.02	0.9328	0.9846	8.95	9.27	T	T	-1.24	0.3435	0.6036	8.59	9.3	T	T	-1.63	0.0527	0.2115	TC0100009191.hg.1	NM_000028; NM_000642; NM_000643; NM_000644; NM_000645; NM_000646; ENST00000294724; ENST00000361302; ENST00000361522; ENST00000361915; ENST00000370161; ENST00000370163; ENST00000370165; ENST00000477753; BC078663; OTTHUMT00000029775; OTTHUMT00000029776; OTTHUMT00000029777; OTTHUMT00000029778; OTTHUMT00000029779; OTTHUMT00000029780; OTTHUMT00000029781	AGL	amylo-alpha-1, 6-glucosidase, 4-alpha-glucanotransferase	AGL
TC0100009195.hg.1	SLC35A3	solute carrier family 35 (UDP-N-acetylglucosamine (UDP-GlcNAc) transporter), member A3	0.0444	0.1574	8.58	9	T	T	-1.34	0.1364	0.5874	9.47	8.92	T	T	1.47	0.0602	0.4831	8.58	9.47	T	T	-1.85	0.0073	0.0539	9	8.92	T	T	1.06	0.756	0.8977	TC0100009195.hg.1	NM_001271684; NM_001271685; NM_012243; ENST00000370153; ENST00000370155; ENST00000370156; ENST00000422078; ENST00000427993; ENST00000465289; ENST00000532693; ENST00000533028; BC005136; OTTHUMT00000029783; OTTHUMT00000029784; OTTHUMT00000029785; OTTHUMT00000029786; OTTHUMT00000029787; OTTHUMT00000387343; OTTHUMT00000387344	SLC35A3	solute carrier family 35 (UDP-N-acetylglucosamine (UDP-GlcNAc) transporter), member A3	SLC35A3
TC0100009199.hg.1	MFSD14A	major facilitator superfamily domain containing 14A	0.4177	0.6104	11.47	11.27	T	T	1.15	0.4068	0.8073	11.12	11.11	T	T	1	0.9891	0.9985	11.47	11.12	T	T	1.28	0.1631	0.3983	11.27	11.11	T	T	1.11	0.523	0.7627	TC0100009199.hg.1	NM_033055; ENST00000370152; ENST00000421661; OTTHUMT00000029657; OTTHUMT00000029658	MFSD14A	major facilitator superfamily domain containing 14A	MFSD14A
TC0100009204.hg.1	TRMT13	tRNA methyltransferase 13 homolog (S. cerevisiae)	0.2556	0.4603	8.17	7.7	T	T	1.39	0.1518	0.6046	8.14	7.68	T	T	1.38	0.1599	0.6367	8.17	8.14	T	T	1.02	0.9157	0.9637	7.7	7.68	T	T	1.02	0.942	0.9778	TC0100009204.hg.1	NM_019083; ENST00000370139; ENST00000370141; ENST00000370143; ENST00000482437; ENST00000493651; BC075811; OTTHUMT00000029919; OTTHUMT00000029920; OTTHUMT00000029921; OTTHUMT00000097429; OTTHUMT00000097430	TRMT13	tRNA methyltransferase 13 homolog (S. cerevisiae)	TRMT13
TC0100009211.hg.1	RTCA	RNA 3-terminal phosphate cyclase	0.1154	0.2861	10.96	11.12	T	T	-1.11	0.5802	0.8889	11.43	11.66	T	T	-1.17	0.4197	0.8147	10.96	11.43	T	T	-1.38	0.1213	0.3337	11.12	11.66	T	T	-1.46	0.0789	0.2732	TC0100009211.hg.1	NM_001130841; NM_003729; ENST00000260563; ENST00000370126; ENST00000370128; ENST00000483474; ENST00000498617; BC012604; OTTHUMT00000030098; OTTHUMT00000030099; OTTHUMT00000030100; OTTHUMT00000030200; OTTHUMT00000030201	RTCA	RNA 3-terminal phosphate cyclase	RTCA
TC0100009215.hg.1	CDC14A	cell division cycle 14A	0.5364	0.7015	9.78	9.44	T	T	1.26	0.1867	0.641	9.54	9.66	T	T	-1.09	0.6165	0.9025	9.78	9.54	T	T	1.19	0.3245	0.5853	9.44	9.66	T	T	-1.16	0.3882	0.6596	TC0100009215.hg.1	NM_003672; NM_033312; NM_033313; ENST00000336454; ENST00000361544; ENST00000370124; ENST00000455467; ENST00000469387; BC093916; BC093918; OTTHUMT00000030220; OTTHUMT00000030221; OTTHUMT00000030222; OTTHUMT00000030223; OTTHUMT00000030224	CDC14A	cell division cycle 14A	CDC14A
TC0100009218.hg.1	GPR88	G protein-coupled receptor 88	0.0417	0.1511	5.54	3.76	T	F	3.44	0.0066	0.2344	4.5	4.55	F	F	-1.03	0.9239	0.9823	5.54	4.5	T	F	2.06	0.0694	0.2388	3.76	4.55	F	F	-1.73	0.1523	0.3988	TC0100009218.hg.1	NM_022049; ENST00000315033; OTTHUMT00000030212	GPR88	G protein-coupled receptor 88	GPR88
TC0100009221.hg.1	VCAM1	vascular cell adhesion molecule 1	4.41e-07	4.08e-05	8.02	7.47	T	T	1.46	0.0454	0.4312	4.65	5.22	F	T	-1.48	0.0391	0.4315	8.02	4.65	T	F	10.31	2.22e-07	3.07e-05	7.47	5.22	T	T	4.76	6.17e-06	0.0003	TC0100009221.hg.1	NM_001078; NM_001199834; NM_080682; ENST00000294728; ENST00000347652; ENST00000370115; ENST00000370119; ENST00000603679; BC017276; BC068490; BC085003; OTTHUMT00000030213; OTTHUMT00000030214; OTTHUMT00000030215; OTTHUMT00000097431; OTTHUMT00000468890	VCAM1	vascular cell adhesion molecule 1	VCAM1
TC0100009226.hg.1	SLC30A7	solute carrier family 30 (zinc transporter), member 7	0.0604	0.1909	11.45	11.2	T	T	1.19	0.2884	0.7288	10.89	10.78	T	T	1.08	0.6462	0.9103	11.45	10.89	T	T	1.48	0.0355	0.1553	11.2	10.78	T	T	1.33	0.1017	0.3176	TC0100009226.hg.1	NM_001144884; NM_133496; ENST00000357650; ENST00000370111; ENST00000370112; BC064692; OTTHUMT00000032711; OTTHUMT00000032712; OTTHUMT00000032713	SLC30A7	solute carrier family 30 (zinc transporter), member 7	SLC30A7
TC0100009241.hg.1	S1PR1	sphingosine-1-phosphate receptor 1	0.0113	0.0635	3.37	3.46	F	F	-1.07	0.7382	0.9371	4.46	3.83	T	T	1.54	0.0463	0.4514	3.37	4.46	F	T	-2.13	0.003	0.0291	3.46	3.83	F	T	-1.3	0.194	0.4587	TC0100009241.hg.1	NM_001400; ENST00000305352; ENST00000475289; ENST00000475821; BC018650; OTTHUMT00000029908; OTTHUMT00000029909; OTTHUMT00000029910	S1PR1	sphingosine-1-phosphate receptor 1	S1PR1
TC0100009273.hg.1	AMY2A	amylase, alpha 2A (pancreatic)	0.843	0.9066	5.64	5.56	T	T	1.06	0.7725	0.9454	5.48	5.71	T	T	-1.17	0.4159	0.8122	5.64	5.48	T	T	1.12	0.5564	0.7698	5.56	5.71	T	T	-1.1	0.6023	0.8137	TC0100009273.hg.1	NM_000699; ENST00000414303; ENST00000423678; ENST00000497748; ENST00000622339; BC007060; BC146997; OTTHUMT00000030315; OTTHUMT00000030316; OTTHUMT00000030317	AMY2A	amylase, alpha 2A (pancreatic)	AMY2A
TC0100009274.hg.1	AMY1C; AMY1A	amylase, alpha 1C (salivary); amylase, alpha 1A (salivary)	0.8269	0.8978	5.31	5.48	T	T	-1.13	0.6358	0.9098	5.25	5.15	T	T	1.07	0.797	0.953	5.31	5.25	T	T	1.04	0.8763	0.9466	5.48	5.15	T	T	1.26	0.3842	0.6562	TC0100009274.hg.1	NM_001008219; ENST00000370083; ENST00000422549; ENST00000430659; ENST00000461518; ENST00000494409; OTTHUMT00000030304; OTTHUMT00000030305; OTTHUMT00000030306; OTTHUMT00000030307; OTTHUMT00000030308	AMY1C; AMY1A	amylase, alpha 1C (salivary); amylase, alpha 1A (salivary)	AMY1C	AMY1A
TC0100009276.hg.1	AMY1A; AMY1C	amylase, alpha 1A (salivary); amylase, alpha 1C (salivary)	0.3428	0.5456	5.37	5.26	T	T	1.08	0.6474	0.9143	4.94	5.06	T	T	-1.09	0.6131	0.9012	5.37	4.94	T	T	1.35	0.1086	0.3127	5.26	5.06	T	T	1.14	0.451	0.7121	TC0100009276.hg.1	NM_001008221; ENST00000370079; OTTHUMT00000030375	AMY1A; AMY1C	amylase, alpha 1A (salivary); amylase, alpha 1C (salivary)	AMY1A	AMY1C
TC0100009305.hg.1	PRMT6	protein arginine methyltransferase 6	0.0179	0.0868	5.59	5.58	T	T	1.01	0.9809	0.9962	6.68	6.1	T	T	1.5	0.0912	0.5416	5.59	6.68	T	T	-2.13	0.0063	0.0486	5.58	6.1	T	T	-1.43	0.1244	0.3563	TC0100009305.hg.1	NM_018137; ENST00000370078; BC002729; BC063446; BC073866; OTTHUMT00000030185	PRMT6	protein arginine methyltransferase 6	PRMT6
TC0100009307.hg.1	NTNG1	netrin G1	0.3067	0.5123	3.47	4.22	F	T	-1.69	0.1379	0.5887	3.76	4.28	T	T	-1.43	0.2927	0.7403	3.47	3.76	F	T	-1.22	0.5445	0.7629	4.22	4.28	T	T	-1.04	0.9093	0.9672	TC0100009307.hg.1	NM_001113226; NM_001113228; NM_014917; ENST00000294649; ENST00000370065; ENST00000370066; ENST00000370067; ENST00000370068; ENST00000370071; ENST00000370073; ENST00000370074; ENST00000370076; ENST00000462149; ENST00000477948; BC030220; OTTHUMT00000030186; OTTHUMT00000030336; OTTHUMT00000030337; OTTHUMT00000030338; OTTHUMT00000030339; OTTHUMT00000030340; OTTHUMT00000030341; OTTHUMT00000030342; OTT…	NTNG1	netrin G1	NTNG1
TC0100009324.hg.1	FAM102B	family with sequence similarity 102, member B	0.0003	0.0049	7.08	6.85	T	T	1.17	0.5212	0.8675	8.85	8.68	T	T	1.12	0.6325	0.9083	7.08	8.85	T	T	-3.42	0.0006	0.0086	6.85	8.68	T	T	-3.56	0.0004	0.0076	TC0100009324.hg.1	NM_001010883; ENST00000370035; ENST00000405454; ENST00000483371; BC127898; BC140863; BC140865; BC150530; OTTHUMT00000030188; OTTHUMT00000323367; OTTHUMT00000323368	FAM102B	family with sequence similarity 102, member B	FAM102B
TC0100009328.hg.1	PRPF38B	pre-mRNA processing factor 38B	0.3658	0.5658	8.99	8.97	T	T	1.01	0.9555	0.9908	9.26	8.87	T	T	1.31	0.1041	0.566	8.99	9.26	T	T	-1.21	0.2374	0.4927	8.97	8.87	T	T	1.08	0.6375	0.835	TC0100009328.hg.1	NM_018061; NR_037185; ENST00000370021; ENST00000370022; ENST00000370025; ENST00000467302; ENST00000485810; BC130346; BC132963; OTTHUMT00000030231; OTTHUMT00000030232; OTTHUMT00000030233; OTTHUMT00000030234; OTTHUMT00000030580	PRPF38B	pre-mRNA processing factor 38B	PRPF38B
TC0100009329.hg.1	FNDC7	fibronectin type III domain containing 7	0.1452	0.3287	3.47	3.19	F	F	1.22	0.2813	0.7217	3.15	2.82	F	F	1.26	0.216	0.6887	3.47	3.15	F	F	1.25	0.227	0.4808	3.19	2.82	F	F	1.29	0.1727	0.4286	TC0100009329.hg.1	NM_001144937; ENST00000370017; ENST00000445274; BC130421; OTTHUMT00000030589; OTTHUMT00000346718	FNDC7	fibronectin type III domain containing 7	FNDC7
TC0100009331.hg.1	STXBP3	syntaxin binding protein 3	0.0174	0.0853	10.26	9.68	T	T	1.49	0.0332	0.3943	10.6	9.99	T	T	1.53	0.0258	0.3862	10.26	10.6	T	T	-1.27	0.1666	0.4032	9.68	9.99	T	T	-1.24	0.21	0.4799	TC0100009331.hg.1	NM_007269; ENST00000370008; ENST00000469338; ENST00000472099; ENST00000483586; ENST00000485167; ENST00000486601; ENST00000495245; BC038099; BC047764; OTTHUMT00000030591; OTTHUMT00000030917; OTTHUMT00000030918; OTTHUMT00000030919; OTTHUMT00000030920; OTTHUMT00000317167; OTTHUMT00000317168	STXBP3	syntaxin binding protein 3	STXBP3
TC0100009333.hg.1	GPSM2	G-protein signaling modulator 2	0.0285	0.1187	5.3	5.23	T	T	1.06	0.8146	0.9559	6.35	5.75	T	T	1.52	0.1004	0.5598	5.3	6.35	T	T	-2.07	0.0117	0.074	5.23	5.75	T	T	-1.43	0.1501	0.3953	TC0100009333.hg.1	NM_013296; ENST00000264126; ENST00000406462; ENST00000435475; ENST00000435987; ENST00000441735; ENST00000446797; BC027732; OTTHUMT00000032400; OTTHUMT00000032401; OTTHUMT00000032402; OTTHUMT00000324129; OTTHUMT00000324130	GPSM2	G-protein signaling modulator 2	GPSM2
TC0100009339.hg.1	TMEM167B	transmembrane protein 167B	0.006	0.0403	10.42	10.34	T	T	1.06	0.7219	0.9332	9.57	9.64	T	T	-1.05	0.7438	0.9395	10.42	9.57	T	T	1.8	0.0039	0.0353	10.34	9.64	T	T	1.62	0.0116	0.0762	TC0100009339.hg.1	NM_020141; ENST00000338272; ENST00000473828; ENST00000479160; BC008739; BC065186; BC066918; BC067116; BC146873; BC146879; BC171849; OTTHUMT00000100611; OTTHUMT00000100612; OTTHUMT00000100613	TMEM167B	transmembrane protein 167B	TMEM167B
TC0100009341.hg.1	KIAA1324	KIAA1324	0.7723	0.8624	2.64	2.71	F	T	-1.05	0.7631	0.9436	2.48	2.68	F	F	-1.14	0.4274	0.8199	2.64	2.48	F	F	1.12	0.5183	0.7438	2.71	2.68	T	F	1.03	0.8828	0.9559	TC0100009341.hg.1	NM_001267048; NM_001284352; NM_001284353; NM_020775; ENST00000369936; ENST00000369938; ENST00000369939; ENST00000457623; ENST00000464345; ENST00000490758; ENST00000526264; ENST00000527501; ENST00000527996; ENST00000529753; ENST00000531664; ENST00000533147; ENST00000533374; ENST00000534476; BC125208; OTTHUMT00000032388; OTTHUMT00000032389; OTTHUMT00000032390; OTTHUMT00000032392; OTTHUMT00000032393…	KIAA1324	KIAA1324	KIAA1324
TC0100009344.hg.1	SARS	seryl-tRNA synthetase	0.5587	0.7187	10.22	10.41	T	T	-1.14	0.5043	0.8601	10.5	10.62	T	T	-1.08	0.6886	0.9245	10.22	10.5	T	T	-1.21	0.3355	0.5954	10.41	10.62	T	T	-1.15	0.4803	0.7337	TC0100009344.hg.1	NM_006513; NR_034072; ENST00000234677; ENST00000369923; ENST00000468588; ENST00000471705; ENST00000477544; ENST00000482384; BC000716; BC009390; BC111398; OTTHUMT00000032394; OTTHUMT00000032528; OTTHUMT00000032529; OTTHUMT00000032530; OTTHUMT00000032531; OTTHUMT00000032532	SARS	seryl-tRNA synthetase	SARS
TC0100009345.hg.1	CELSR2	cadherin, EGF LAG seven-pass G-type receptor 2	0.1423	0.3251	3.35	3.59	F	T	-1.18	0.4488	0.8336	4.09	3.42	T	F	1.59	0.0597	0.4814	3.35	4.09	F	T	-1.67	0.0398	0.168	3.59	3.42	T	F	1.12	0.6006	0.8124	TC0100009345.hg.1	NM_001408; ENST00000271332; ENST00000459940; ENST00000489018; ENST00000498157; OTTHUMT00000033200; OTTHUMT00000033201; OTTHUMT00000033202; OTTHUMT00000033204	CELSR2	cadherin, EGF LAG seven-pass G-type receptor 2	CELSR2
TC0100009352.hg.1	SYPL2	synaptophysin-like 2	0.168	0.3588	4.51	3.92	T	T	1.5	0.0472	0.4354	4.27	4.03	T	T	1.19	0.3575	0.7793	4.51	4.27	T	T	1.18	0.3792	0.6361	3.92	4.03	T	T	-1.07	0.6916	0.863	TC0100009352.hg.1	NM_001040709; ENST00000369872; ENST00000475497; BC113102; BC113103; OTTHUMT00000030191; OTTHUMT00000030192	SYPL2	synaptophysin-like 2	SYPL2
TC0100009353.hg.1	ATXN7L2	ataxin 7-like 2	0.4247	0.6147	4.46	4.51	F	T	-1.03	0.8846	0.9725	4.3	4.78	T	T	-1.39	0.1188	0.588	4.46	4.3	F	T	1.12	0.5746	0.7823	4.51	4.78	T	T	-1.21	0.3457	0.622	TC0100009353.hg.1	NM_153340; ENST00000369869; ENST00000369870; ENST00000459635; ENST00000463678; ENST00000497545; ENST00000604728; ENST00000615509; BC036849; OTTHUMT00000030331; OTTHUMT00000030332; OTTHUMT00000030333; OTTHUMT00000030334; OTTHUMT00000030335; OTTHUMT00000469029	ATXN7L2	ataxin 7-like 2	ATXN7L2
TC0100009354.hg.1	CYB561D1	cytochrome b561 family, member D1	0.0849	0.2363	3.34	3.34	F	F	-1	0.998	0.9995	4.59	3.75	T	T	1.79	0.1101	0.5762	3.34	4.59	F	T	-2.37	0.0279	0.1328	3.34	3.75	F	T	-1.32	0.4168	0.6826	TC0100009354.hg.1	NM_001134400; NM_001134402; NM_001134403; NM_001134404; NM_182580; ENST00000310611; ENST00000369868; ENST00000393709; ENST00000420578; ENST00000430195; ENST00000496961; ENST00000527072; ENST00000528785; ENST00000533024; BC093683; BC111999; OTTHUMT00000030384; OTTHUMT00000030385; OTTHUMT00000030386; OTTHUMT00000030387; OTTHUMT00000390140; OTTHUMT00000390141; OTTHUMT00000390142; OTTHUMT00000390143;…	CYB561D1	cytochrome b561 family, member D1	CYB561D1
TC0100009355.hg.1	GPR61	G protein-coupled receptor 61	0.0812	0.2301	3.14	2.65	F	F	1.4	0.1638	0.6168	2.65	3.48	F	T	-1.77	0.031	0.4021	3.14	2.65	F	F	1.41	0.1617	0.3967	2.65	3.48	F	T	-1.77	0.0315	0.1518	TC0100009355.hg.1	NM_031936; ENST00000404129; ENST00000469383; ENST00000526744; ENST00000527748; ENST00000533959; ENST00000616874; ENST00000618721; BC067464; uc001dxy.2	GPR61	G protein-coupled receptor 61	GPR61
TC0100009364.hg.1	CSF1	colony stimulating factor 1 (macrophage)	7.18e-07	5.83e-05	10.29	11.04	T	T	-1.68	0.0159	0.3105	7.4	8.37	T	T	-1.95	0.0044	0.2457	10.29	7.4	T	T	7.38	1.49e-06	0.0001	11.04	8.37	T	T	6.38	2.77e-06	0.0002	TC0100009364.hg.1	NM_000757; NM_172210; NM_172211; NM_172212; ENST00000329608; ENST00000357302; ENST00000369801; ENST00000369802; ENST00000420111; ENST00000488198; ENST00000525659; ENST00000526001; ENST00000527192; BC021117; OTTHUMT00000032208; OTTHUMT00000032209; OTTHUMT00000032210; OTTHUMT00000032211; OTTHUMT00000032212; OTTHUMT00000390376; OTTHUMT00000390377; OTTHUMT00000390378; OTTHUMT00000390379	CSF1	colony stimulating factor 1 (macrophage)	CSF1
TC0100009365.hg.1	AHCYL1	adenosylhomocysteinase like 1	0.5911	0.7408	13.43	13.23	T	T	1.15	0.3627	0.7821	13.23	13.15	T	T	1.06	0.7102	0.9307	13.43	13.23	T	T	1.15	0.3554	0.6132	13.23	13.15	T	T	1.06	0.6992	0.8671	TC0100009365.hg.1	NM_001242673; NM_001242674; NM_001242675; NM_001242676; NM_006621; ENST00000359172; ENST00000369799; ENST00000393614; ENST00000469401; ENST00000475081; ENST00000481423; BC007576; BC010681; BC016942; BC065254; BC095476; BC110896; OTTHUMT00000032243; OTTHUMT00000032244; OTTHUMT00000032245; OTTHUMT00000032246; OTTHUMT00000092920	AHCYL1	adenosylhomocysteinase like 1	AHCYL1
TC0100009366.hg.1	STRIP1	striatin interacting protein 1	0.3496	0.5514	10.45	10.19	T	T	1.19	0.341	0.7668	10.68	10.37	T	T	1.23	0.2642	0.7218	10.45	10.68	T	T	-1.17	0.3906	0.6462	10.19	10.37	T	T	-1.13	0.4921	0.7415	TC0100009366.hg.1	NM_001270768; NM_033088; NR_073071; ENST00000369795; ENST00000369796; ENST00000461054; ENST00000473429; ENST00000485775; ENST00000489059; ENST00000535003; ENST00000539541; ENST00000540970; BC094786; BC119814; BC121793; OTTHUMT00000032213; OTTHUMT00000032214; OTTHUMT00000032215; OTTHUMT00000032217; OTTHUMT00000032218; OTTHUMT00000032219; OTTHUMT00000032220; OTTHUMT00000032221; OTTHUMT00000470363	STRIP1	striatin interacting protein 1	STRIP1
TC0100009370.hg.1	UBL4B	ubiquitin-like 4B	0.0762	0.2205	4.58	3.71	T	T	1.83	0.0225	0.3469	3.75	4.04	T	T	-1.22	0.3825	0.7927	4.58	3.75	T	T	1.77	0.0282	0.1336	3.71	4.04	T	T	-1.26	0.3184	0.5975	TC0100009370.hg.1	NM_203412; ENST00000334179; BC058929; OTTHUMT00000392303	UBL4B	ubiquitin-like 4B	UBL4B
TC0100009373.hg.1	SLC6A17	solute carrier family 6 (neutral amino acid transporter), member 17	0.505	0.6774	4	3.98	T	F	1.01	0.9376	0.9861	3.69	3.85	F	F	-1.12	0.4889	0.8485	4	3.69	T	F	1.24	0.1955	0.4429	3.98	3.85	F	F	1.1	0.5647	0.7906	TC0100009373.hg.1	NM_001010898; ENST00000331565; ENST00000465159; BC140908; OTTHUMT00000032550; OTTHUMT00000032551	SLC6A17	solute carrier family 6 (neutral amino acid transporter), member 17	SLC6A17
TC0100009383.hg.1	RBM15	RNA binding motif protein 15	0.4002	0.5953	10.32	10.3	T	T	1.01	0.9389	0.9866	10.69	10.41	T	T	1.21	0.2756	0.7299	10.32	10.69	T	T	-1.29	0.1623	0.3973	10.3	10.41	T	T	-1.08	0.6692	0.8527	TC0100009383.hg.1	NM_001201545; NM_022768; ENST00000369784; ENST00000487146; ENST00000602849; ENST00000617047; ENST00000618772; BC098140; BC103493; BC103507; OTTHUMT00000031114; OTTHUMT00000035930; OTTHUMT00000467905; OTTHUMT00000475899; uc001dzl.1	RBM15	RNA binding motif protein 15	RBM15
TC0100009386.hg.1	PROK1	prokineticin 1	0.8059	0.8846	5.33	5.12	T	T	1.16	0.4868	0.8515	5.08	5.26	T	T	-1.13	0.5511	0.8775	5.33	5.08	T	T	1.19	0.4123	0.664	5.12	5.26	T	T	-1.1	0.6396	0.8361	TC0100009386.hg.1	NM_032414; ENST00000271331; BC025399; OTTHUMT00000031969	PROK1	prokineticin 1	PROK1
TC0100009394.hg.1	CD53	CD53 molecule	0.0702	0.2098	16.34	15.93	T	T	1.33	0.0892	0.5228	16.53	16.51	T	T	1.01	0.9395	0.9861	16.34	16.53	T	T	-1.14	0.404	0.6578	15.93	16.51	T	T	-1.5	0.0246	0.1287	TC0100009394.hg.1	NM_000560; NM_001040033; ENST00000271324; ENST00000464329; ENST00000471220; ENST00000476408; ENST00000497404; BC040693; OTTHUMT00000032931; OTTHUMT00000098106; OTTHUMT00000098107; OTTHUMT00000098108; OTTHUMT00000098109	CD53	CD53 molecule	CD53
TC0100009395.hg.1	CD53	Memczak2013 ALT_ACCEPTOR, ALT_DONOR, coding, INTERNAL, intronic best transcript NM_001040033	0.6964	0.8132	5.02	5.47	T	T	-1.37	0.3922	0.7985	4.91	5.06	T	T	-1.11	0.7641	0.9455	5.02	4.91	T	T	1.09	0.8161	0.9206	5.47	5.06	T	T	1.33	0.4286	0.6928	TC0100009395.hg.1	hsa_circ_0000104	CD53	Memczak2013 ALT_ACCEPTOR, ALT_DONOR, coding, INTERNAL, intronic best transcript NM_001040033	CD53
TC0100009402.hg.1	CEPT1	choline/ethanolamine phosphotransferase 1	0.003	0.0243	9.1	9.16	T	T	-1.04	0.8107	0.9552	10.18	10.02	T	T	1.12	0.5253	0.8648	9.1	10.18	T	T	-2.11	0.0019	0.0209	9.16	10.02	T	T	-1.81	0.0074	0.0561	TC0100009402.hg.1	NM_001007794; NM_006090; ENST00000357172; ENST00000460443; ENST00000467362; ENST00000473474; ENST00000476865; ENST00000478042; ENST00000480324; ENST00000483427; ENST00000498239; ENST00000545121; ENST00000615636; BC032610; BC049196; OTTHUMT00000034462; OTTHUMT00000034463; OTTHUMT00000034464; OTTHUMT00000034465; OTTHUMT00000034771; OTTHUMT00000034772; OTTHUMT00000035925; OTTHUMT00000035926; OTTHUMT…	CEPT1	choline/ethanolamine phosphotransferase 1	CEPT1
TC0100009403.hg.1	CHI3L2	chitinase 3-like 2	0.9846	0.9918	4.05	4.02	T	F	1.02	0.9242	0.9828	4.07	3.94	F	F	1.09	0.7353	0.9365	4.05	4.07	T	F	-1.01	0.9729	0.989	4.02	3.94	F	F	1.05	0.8337	0.9339	TC0100009403.hg.1	NM_001025197; NM_001025199; NM_004000; ENST00000369744; ENST00000369748; ENST00000445067; ENST00000466741; ENST00000467038; ENST00000472825; ENST00000474304; ENST00000477185; ENST00000486561; ENST00000497220; ENST00000497587; ENST00000524472; ENST00000526684; ENST00000528451; ENST00000529459; ENST00000530597; ENST00000533831; BC011460; OTTHUMT00000033669; OTTHUMT00000033670; OTTHUMT00000033672; O…	CHI3L2	chitinase 3-like 2	CHI3L2
TC0100009406.hg.1	CHIA	chitinase, acidic	0.1066	0.2711	3.42	3.42	F	F	-1	0.9895	0.9983	3.37	4.05	F	F	-1.61	0.0369	0.4258	3.42	3.37	F	F	1.03	0.8634	0.9421	3.42	4.05	F	F	-1.55	0.0502	0.2051	TC0100009406.hg.1	NM_001040623; NM_001258001; NM_001258002; NM_001258003; NM_001258004; NM_001258005; NM_021797; NM_201653; ENST00000343320; ENST00000352594; ENST00000353665; ENST00000369740; ENST00000422815; ENST00000430615; ENST00000451398; ENST00000477918; ENST00000483391; ENST00000489524; BC036339; BC047336; BC106910; OTTHUMT00000030710; OTTHUMT00000030711; OTTHUMT00000030712; OTTHUMT00000030713; OTTHUMT000000…	CHIA	chitinase, acidic	CHIA
TC0100009408.hg.1	PIFO	primary cilia formation	0.4069	0.6012	3.64	3.52	T	F	1.08	0.7383	0.9371	3.53	4.04	T	T	-1.43	0.1583	0.6351	3.64	3.53	T	T	1.08	0.7457	0.8833	3.52	4.04	F	T	-1.43	0.1559	0.4042	TC0100009408.hg.1	NM_001300831; NM_181643; NR_125338; ENST00000369737; ENST00000369738; ENST00000468395; ENST00000484512; BC050319; BC093891; BC101501; OTTHUMT00000030718; OTTHUMT00000030719; OTTHUMT00000030720; OTTHUMT00000030721	PIFO	primary cilia formation	PIFO
TC0100009414.hg.1	ATP5F1	ATP synthase, H+ transporting, mitochondrial Fo complex subunit B1	0.149	0.3344	14.25	14.06	T	T	1.14	0.4261	0.8184	14.63	14.34	T	T	1.23	0.2193	0.6924	14.25	14.63	T	T	-1.31	0.1185	0.3293	14.06	14.34	T	T	-1.21	0.2464	0.524	TC0100009414.hg.1	NM_001688; ENST00000369721; ENST00000369722; ENST00000464154; ENST00000468818; ENST00000483994; ENST00000493119; BC005366; BC005960; BC016350; OTTHUMT00000032455; OTTHUMT00000032456; OTTHUMT00000032457; OTTHUMT00000032458; OTTHUMT00000032459; OTTHUMT00000032460	ATP5F1	ATP synthase, H+ transporting, mitochondrial Fo complex subunit B1	ATP5F1
TC0100009417.hg.1	C1orf162	chromosome 1 open reading frame 162	0.0003	0.0047	9.89	9.65	T	T	1.19	0.3789	0.7915	11.22	11.22	T	T	1	0.9981	0.9996	9.89	11.22	T	T	-2.51	0.0009	0.0117	9.65	11.22	T	T	-2.98	0.0003	0.0052	TC0100009417.hg.1	NM_001300834; NM_001300835; NM_174896; ENST00000343534; ENST00000369718; ENST00000464591; BC017973; OTTHUMT00000032471; OTTHUMT00000032472; OTTHUMT00000032473	C1orf162	chromosome 1 open reading frame 162	C1orf162
TC0100009418.hg.1	RAP1A	RAP1A, member of RAS oncogene family	0.0215	0.0984	11.3	11.3	T	T	-1	0.9831	0.9969	11.99	12.02	T	T	-1.02	0.9062	0.9793	11.3	11.99	T	T	-1.62	0.021	0.1106	11.3	12.02	T	T	-1.65	0.0179	0.1036	TC0100009418.hg.1	NM_001010935; NM_001291896; NM_002884; ENST00000356415; ENST00000369709; ENST00000433097; ENST00000494982; BC014086; OTTHUMT00000033071; OTTHUMT00000033072; OTTHUMT00000033073; OTTHUMT00000033074	RAP1A	RAP1A, member of RAS oncogene family	RAP1A
TC0100009428.hg.1	DDX20	DEAD (Asp-Glu-Ala-Asp) box polypeptide 20	0.9717	0.9841	7.84	7.88	T	T	-1.03	0.8992	0.9755	7.92	7.97	T	T	-1.03	0.8677	0.9703	7.84	7.92	T	T	-1.06	0.7866	0.9058	7.88	7.97	T	T	-1.07	0.7562	0.8979	TC0100009428.hg.1	NM_007204; ENST00000369702; ENST00000475700; ENST00000524894; ENST00000533164; ENST00000534200; BC011556; BC031062; BC034953; OTTHUMT00000033063; OTTHUMT00000033064; OTTHUMT00000388433; OTTHUMT00000388434; OTTHUMT00000388435	DDX20	DEAD (Asp-Glu-Ala-Asp) box polypeptide 20	DDX20
TC0100009433.hg.1	LOC643355; RP11-88H9.2; toyfawbu	uncharacterized LOC643355; putative novel transcript; Transcript Identified by AceView	0.3661	0.5659	4.76	4.38	T	T	1.3	0.1587	0.6103	4.8	4.64	T	T	1.12	0.5141	0.8596	4.76	4.8	T	T	-1.03	0.8571	0.9394	4.38	4.64	T	T	-1.2	0.3235	0.6026	TC0100009433.hg.1	NM_001270945; ENST00000428461.1; ENST00000438293.1; ENST00000442751.1; OTTHUMT00000033148; OTTHUMT00000033149; OTTHUMT00000470314; toyfawbu.bAug10; uc001ebw.5; uc057jjz.1; uc057jka.1	LOC643355; RP11-88H9.2; toyfawbu	uncharacterized LOC643355; putative novel transcript; Transcript Identified by AceView	LOC643355	RP11-88H9.2	toyfawbu
TC0100009441.hg.1	CTTNBP2NL	CTTNBP2 N-terminal like	0.1154	0.2861	9.82	9.57	T	T	1.19	0.3709	0.7876	10.11	10.25	T	T	-1.1	0.6277	0.9057	9.82	10.11	T	T	-1.23	0.2939	0.555	9.57	10.25	T	T	-1.6	0.0313	0.1511	TC0100009441.hg.1	NM_018704; ENST00000271277; ENST00000441739; ENST00000502356; ENST00000607039; BC016029; OTTHUMT00000030686; OTTHUMT00000030687; OTTHUMT00000470347; OTTHUMT00000472480	CTTNBP2NL	CTTNBP2 N-terminal like	CTTNBP2NL
TC0100009442.hg.1	WNT2B	wingless-type MMTV integration site family, member 2B	0.8721	0.9252	2.69	2.78	F	F	-1.06	0.715	0.932	2.8	2.64	F	F	1.12	0.4796	0.8443	2.69	2.8	F	F	-1.08	0.6301	0.8173	2.78	2.64	F	F	1.1	0.5532	0.7836	TC0100009442.hg.1	NM_001291880; NM_004185; NM_024494; ENST00000256640; ENST00000369684; ENST00000369686; ENST00000478360; BC141825; OTTHUMT00000030691; OTTHUMT00000030692; OTTHUMT00000030693; OTTHUMT00000030694	WNT2B	wingless-type MMTV integration site family, member 2B	WNT2B
TC0100009444.hg.1	CAPZA1	capping protein (actin filament) muscle Z-line, alpha 1	0.8499	0.9107	14.28	14.33	T	T	-1.04	0.8191	0.9565	14.4	14.46	T	T	-1.05	0.7762	0.949	14.28	14.4	T	T	-1.08	0.602	0.801	14.33	14.46	T	T	-1.09	0.5646	0.7906	TC0100009444.hg.1	NM_006135; ENST00000263168; ENST00000466066; ENST00000476820; ENST00000476936; ENST00000485542; ENST00000498626; BC000144; OTTHUMT00000032567; OTTHUMT00000032875; OTTHUMT00000032876; OTTHUMT00000032877; OTTHUMT00000032878; OTTHUMT00000032879	CAPZA1	capping protein (actin filament) muscle Z-line, alpha 1	CAPZA1
TC0100009449.hg.1	MOV10	Mov10 RISC complex RNA helicase	0.2929	0.4989	8.6	8.42	T	T	1.14	0.577	0.8885	8.91	8.99	T	T	-1.05	0.8151	0.9578	8.6	8.91	T	T	-1.24	0.3451	0.6046	8.42	8.99	T	T	-1.49	0.1033	0.321	TC0100009449.hg.1	NM_001130079; NM_001286072; NM_020963; ENST00000357443; ENST00000369644; ENST00000369645; ENST00000413052; ENST00000465579; ENST00000468624; ENST00000471160; ENST00000475429; ENST00000479858; ENST00000481711; ENST00000482545; ENST00000486416; ENST00000488160; ENST00000490413; ENST00000494319; ENST00000495374; ENST00000496577; BC002548; BC009312; OTTHUMT00000032906; OTTHUMT00000032908; OTTHUMT0000…	MOV10	Mov10 RISC complex RNA helicase	MOV10
TC0100009452.hg.1	FAM19A3	family with sequence similarity 19 (chemokine (C-C motif)-like), member A3	0.0077	0.0479	5.24	6.64	T	T	-2.64	0.0019	0.1431	6.47	6.29	T	T	1.14	0.5747	0.8873	5.24	6.47	T	T	-2.35	0.0041	0.0363	6.64	6.29	T	T	1.28	0.2998	0.5786	TC0100009452.hg.1	NM_001004440; NM_182759; ENST00000361886; ENST00000369630; BC112268; BC117479; BC144043; OTTHUMT00000033255; OTTHUMT00000033256	FAM19A3	family with sequence similarity 19 (chemokine (C-C motif)-like), member A3	FAM19A3
TC0100009468.hg.1	LRIG2	leucine-rich repeats and immunoglobulin-like domains 2	0.002	0.0184	6.78	5.36	T	T	2.69	0.0003	0.0671	6.37	6.25	T	T	1.09	0.641	0.9092	6.78	6.37	T	T	1.33	0.1322	0.3511	5.36	6.25	T	T	-1.86	0.006	0.0489	TC0100009468.hg.1	NM_014813; ENST00000361127; ENST00000466069; ENST00000466161; ENST00000470000; ENST00000492207; BC117368; BC117370; OTTHUMT00000033549; OTTHUMT00000033550; OTTHUMT00000033551; OTTHUMT00000033690; OTTHUMT00000033691	LRIG2	leucine-rich repeats and immunoglobulin-like domains 2	LRIG2
TC0100009474.hg.1	MAGI3	membrane associated guanylate kinase, WW and PDZ domain containing 3	0.0958	0.2547	5.08	5.78	T	T	-1.63	0.097	0.5366	5.18	6.01	T	T	-1.78	0.056	0.4723	5.08	5.18	T	T	-1.07	0.7897	0.9076	5.78	6.01	T	T	-1.18	0.5523	0.783	TC0100009474.hg.1	NM_001142782; NM_152900; ENST00000307546; ENST00000369611; ENST00000369615; ENST00000369617; ENST00000477955; ENST00000486456; BC130409; OTTHUMT00000032426; OTTHUMT00000032427; OTTHUMT00000032428; OTTHUMT00000032429; OTTHUMT00000032650; OTTHUMT00000032651	MAGI3	membrane associated guanylate kinase, WW and PDZ domain containing 3	MAGI3
TC0100009475.hg.1	MAGI3	Jeck2013 ALT_ACCEPTOR, ALT_DONOR, coding, INTERNAL, intronic best transcript NM_152900	0.3508	0.5526	7.66	8.09	T	T	-1.34	0.1422	0.5944	7.71	7.65	T	T	1.04	0.8173	0.9584	7.66	7.71	T	T	-1.04	0.8532	0.9375	8.09	7.65	T	T	1.35	0.1322	0.3693	TC0100009475.hg.1	hsa_circ_0008767	MAGI3	Jeck2013 ALT_ACCEPTOR, ALT_DONOR, coding, INTERNAL, intronic best transcript NM_152900	MAGI3
TC0100009479.hg.1	DCLRE1B	DNA cross-link repair 1B	0.0868	0.2398	7.53	7.96	T	T	-1.35	0.0825	0.5149	8.15	8.03	T	T	1.09	0.586	0.8909	7.53	8.15	T	T	-1.54	0.02	0.107	7.96	8.03	T	T	-1.05	0.7613	0.9001	TC0100009479.hg.1	NM_022836; ENST00000369563; ENST00000466480; BC029687; OTTHUMT00000033020; OTTHUMT00000033021	DCLRE1B	DNA cross-link repair 1B	DCLRE1B
TC0100009480.hg.1	HIPK1	homeodomain interacting protein kinase 1	0.0212	0.0975	12.44	12.32	T	T	1.09	0.5874	0.8915	12.99	12.99	T	T	1	0.9876	0.9982	12.44	12.99	T	T	-1.46	0.0311	0.1426	12.32	12.99	T	T	-1.59	0.0129	0.0821	TC0100009480.hg.1	NM_152696; NM_181358; NM_198268; NM_198269; ENST00000340480; ENST00000361587; ENST00000369553; ENST00000369555; ENST00000369558; ENST00000369559; ENST00000369561; ENST00000426820; ENST00000503968; ENST00000514621; ENST00000626993; BC028408; BC033012; BC036057; OTTHUMT00000033127; OTTHUMT00000033128; OTTHUMT00000033129; OTTHUMT00000033130; OTTHUMT00000033132; OTTHUMT00000033133; OTTHUMT00000033134…	HIPK1	homeodomain interacting protein kinase 1	HIPK1
TC0100009482.hg.1	HIPK1	Memczak2013 ALT_DONOR, coding, INTERNAL, intronic best transcript NM_198268	0.4057	0.6003	4.94	4.86	T	T	1.06	0.8218	0.9571	4.49	4.4	T	F	1.07	0.7971	0.953	4.94	4.49	T	T	1.36	0.2495	0.5068	4.86	4.4	T	F	1.38	0.238	0.5149	TC0100009482.hg.1	hsa_circ_0000113	HIPK1	Memczak2013 ALT_DONOR, coding, INTERNAL, intronic best transcript NM_198268	HIPK1
TC0100009509.hg.1	SYCP1	synaptonemal complex protein 1	0.5764	0.7312	2.51	2.82	F	F	-1.24	0.552	0.8786	3.14	3.11	F	F	1.02	0.9518	0.9892	2.51	3.14	F	F	-1.54	0.2384	0.494	2.82	3.11	F	F	-1.22	0.5736	0.7966	TC0100009509.hg.1	NM_001282541; NM_001282542; NM_003176; NR_104211; ENST00000369518; ENST00000369522; ENST00000455987; ENST00000468191; ENST00000477215; ENST00000477590; ENST00000482717; ENST00000493377; ENST00000613524; ENST00000618516; BC126266; BC144019; OTTHUMT00000033386; OTTHUMT00000033387; OTTHUMT00000033388; OTTHUMT00000033389; OTTHUMT00000033390; OTTHUMT00000033391; OTTHUMT00000033392; OTTHUMT00000033393	SYCP1	synaptonemal complex protein 1	SYCP1
TC0100009511.hg.1	TSHB	thyroid stimulating hormone, beta	0.9294	0.9598	2.95	2.93	F	F	1.01	0.9592	0.9911	2.84	3.03	F	F	-1.14	0.5266	0.8649	2.95	2.84	F	F	1.08	0.7117	0.8649	2.93	3.03	F	F	-1.07	0.749	0.8936	TC0100009511.hg.1	NM_000549; NM_001277991; ENST00000256592; ENST00000369517; BC069298; OTTHUMT00000032833	TSHB	thyroid stimulating hormone, beta	TSHB
TC0100009524.hg.1	VANGL1	VANGL planar cell polarity protein 1	0.1659	0.3557	6.98	6.68	T	T	1.23	0.3326	0.7603	7.39	7.16	T	T	1.17	0.4486	0.8309	6.98	7.39	T	T	-1.33	0.1881	0.4331	6.68	7.16	T	T	-1.4	0.1323	0.3693	TC0100009524.hg.1	NM_001172411; NM_001172412; NM_138959; ENST00000310260; ENST00000355485; ENST00000369509; ENST00000369510; ENST00000474344; ENST00000478369; BC065272; OTTHUMT00000033094; OTTHUMT00000033095; OTTHUMT00000033096; OTTHUMT00000033097; OTTHUMT00000033098; uc001efv.1	VANGL1	VANGL planar cell polarity protein 1	VANGL1
TC0100009534.hg.1	SLC22A15	solute carrier family 22, member 15	0.0977	0.2576	7.98	8.15	T	T	-1.12	0.5668	0.8836	8.69	8.02	T	T	1.6	0.0371	0.4264	7.98	8.69	T	T	-1.64	0.0303	0.1401	8.15	8.02	T	T	1.09	0.6496	0.8418	TC0100009534.hg.1	NM_018420; ENST00000369502; ENST00000369503; ENST00000481127; BC026358; OTTHUMT00000033220; OTTHUMT00000033221; OTTHUMT00000097502; uc001egb.4	SLC22A15	solute carrier family 22, member 15	SLC22A15
TC0100009535.hg.1	MAB21L3	mab-21-like 3 (C. elegans)	0.2593	0.4642	2.49	2.9	F	F	-1.33	0.159	0.6104	2.78	3.05	F	F	-1.21	0.3338	0.7653	2.49	2.78	F	F	-1.22	0.3063	0.5676	2.9	3.05	F	F	-1.11	0.5831	0.8025	TC0100009535.hg.1	NM_152367; ENST00000369500; ENST00000464946; BC128148; BC128149; OTTHUMT00000033486; OTTHUMT00000037847; uc001egc.1	MAB21L3	mab-21-like 3 (C. elegans)	MAB21L3
TC0100009553.hg.1	C1orf137	chromosome 1 open reading frame 137	0.9988	0.9996	2.86	2.85	F	F	1.01	0.974	0.994	2.85	2.82	F	F	1.02	0.9268	0.9832	2.86	2.85	F	F	1.01	0.9548	0.981	2.85	2.82	F	F	1.02	0.9076	0.9668	TC0100009553.hg.1	NM_001013643	C1orf137	chromosome 1 open reading frame 137	C1orf137
TC0100009555.hg.1	CD2	CD2 molecule	0.6504	0.7833	3.23	3.08	F	F	1.11	0.7003	0.9292	3.06	3.5	F	F	-1.36	0.2767	0.7313	3.23	3.06	F	F	1.13	0.6545	0.8315	3.08	3.5	F	F	-1.34	0.3029	0.5818	TC0100009555.hg.1	NM_001767; ENST00000369477; ENST00000369478; BC033583; OTTHUMT00000059039; OTTHUMT00000059112	CD2	CD2 molecule	CD2
TC0100009558.hg.1	PTGFRN	prostaglandin F2 receptor inhibitor	0.0059	0.0395	4.25	4.81	T	T	-1.47	0.1251	0.5741	5.36	5.82	T	T	-1.37	0.2047	0.6789	4.25	5.36	T	T	-2.17	0.0085	0.0593	4.81	5.82	T	T	-2.01	0.0142	0.0883	TC0100009558.hg.1	NM_020440; ENST00000393203; ENST00000496699; ENST00000497385; BC152454; OTTHUMT00000033271; OTTHUMT00000033272; OTTHUMT00000033273	PTGFRN	prostaglandin F2 receptor inhibitor	PTGFRN
TC0100009560.hg.1	CD101	CD101 molecule	0.4118	0.6053	7.63	7.89	T	T	-1.2	0.3803	0.7923	7.75	8.11	T	T	-1.28	0.2397	0.7076	7.63	7.75	T	T	-1.09	0.6668	0.839	7.89	8.11	T	T	-1.17	0.4543	0.7143	TC0100009560.hg.1	NM_001256106; NM_001256109; NM_001256111; NM_004258; ENST00000256652; ENST00000369470; ENST00000460180; ENST00000467588; BC130327; BC136484; BC171768; OTTHUMT00000033274; OTTHUMT00000033275; OTTHUMT00000033276	CD101	CD101 molecule	CD101
TC0100009561.hg.1	TTF2	transcription termination factor, RNA polymerase II	0.0862	0.2387	6.26	6.01	T	T	1.2	0.4289	0.8204	6.74	5.87	T	T	1.83	0.0212	0.3703	6.26	6.74	T	T	-1.39	0.1582	0.3915	6.01	5.87	T	T	1.1	0.6773	0.8563	TC0100009561.hg.1	NM_003594; ENST00000369466; ENST00000427271; ENST00000463696; ENST00000469638; ENST00000470935; ENST00000480701; ENST00000492682; BC030058; OTTHUMT00000033277; OTTHUMT00000033313; OTTHUMT00000033314; OTTHUMT00000033315; OTTHUMT00000033316; OTTHUMT00000033317; OTTHUMT00000096454	TTF2	transcription termination factor, RNA polymerase II	TTF2
TC0100009568.hg.1	MAN1A2	mannosidase, alpha, class 1A, member 2	0.005	0.0351	10.83	10.62	T	T	1.16	0.439	0.8271	11.74	11.57	T	T	1.13	0.525	0.8648	10.83	11.74	T	T	-1.89	0.007	0.052	10.62	11.57	T	T	-1.94	0.0055	0.0462	TC0100009568.hg.1	NM_006699; ENST00000356554; ENST00000421535; ENST00000422329; ENST00000449370; ENST00000482811; BC063300; OTTHUMT00000033593; OTTHUMT00000033594; OTTHUMT00000033595; OTTHUMT00000033596; OTTHUMT00000033597	MAN1A2	mannosidase, alpha, class 1A, member 2	MAN1A2
TC0100009572.hg.1	FAM46C	family with sequence similarity 46, member C	0.001	0.0109	4.11	4.11	F	F	-1	0.9869	0.9978	3.44	5.12	F	T	-3.21	0.0001	0.0803	4.11	3.44	F	F	1.59	0.0306	0.1411	4.11	5.12	F	T	-2.02	0.0037	0.0346	TC0100009572.hg.1	NM_017709; ENST00000369448; BC036516; BC131726; OTTHUMT00000038424	FAM46C	family with sequence similarity 46, member C	FAM46C
TC0100009580.hg.1	WDR3	WD repeat domain 3	2.95e-06	0.0002	8.64	8.86	T	T	-1.16	0.358	0.7783	6.87	6.3	T	T	1.48	0.0358	0.4215	8.64	6.87	T	T	3.43	3.08e-05	0.0011	8.86	6.3	T	T	5.9	1.65e-06	0.0001	TC0100009580.hg.1	NM_006784; ENST00000349139; ENST00000369441; ENST00000471680; ENST00000487202; OTTHUMT00000033720; OTTHUMT00000033721; OTTHUMT00000033722	WDR3	WD repeat domain 3	WDR3
TC0100009608.hg.1	HAO2	hydroxyacid oxidase 2 (long chain)	0.5343	0.6996	2.85	3.04	F	F	-1.14	0.5247	0.8695	2.82	3.21	F	F	-1.31	0.215	0.6885	2.85	2.82	F	F	1.02	0.9271	0.9684	3.04	3.21	F	F	-1.12	0.5764	0.7984	TC0100009608.hg.1	NM_001005783; NM_016527; ENST00000325945; ENST00000361035; ENST00000457318; ENST00000482991; ENST00000622548; BC020863; OTTHUMT00000034532; OTTHUMT00000034984; OTTHUMT00000034985; OTTHUMT00000034986; uc001ehq.1	HAO2	hydroxyacid oxidase 2 (long chain)	HAO2
TC0100009611.hg.1	HSD3B2	hydroxy-delta-5-steroid dehydrogenase, 3 beta- and steroid delta-isomerase 2	0.0237	0.1049	3.23	3.63	F	F	-1.32	0.22	0.6691	2.45	3.14	F	F	-1.61	0.0496	0.458	3.23	2.45	F	F	1.72	0.0303	0.1399	3.63	3.14	F	F	1.41	0.1394	0.3789	TC0100009611.hg.1	NM_000198; NM_001166120; ENST00000369416; ENST00000433745; ENST00000443865; ENST00000448448; ENST00000471656; ENST00000543831; BC038419; BC131488; OTTHUMT00000034994; OTTHUMT00000034995; OTTHUMT00000034996; OTTHUMT00000034997; OTTHUMT00000034998	HSD3B2	hydroxy-delta-5-steroid dehydrogenase, 3 beta- and steroid delta-isomerase 2	HSD3B2
TC0100009614.hg.1	HSD3B1	hydroxy-delta-5-steroid dehydrogenase, 3 beta- and steroid delta-isomerase 1	0.8594	0.9169	3.52	3.16	F	F	1.28	0.4797	0.8481	3.51	3.31	T	F	1.15	0.693	0.9253	3.52	3.51	F	T	1.01	0.979	0.9914	3.16	3.31	F	F	-1.11	0.769	0.9039	TC0100009614.hg.1	NM_000862; ENST00000369413; ENST00000487520; ENST00000492140; ENST00000528909; ENST00000531340; BC031999; OTTHUMT00000034993; OTTHUMT00000099267; OTTHUMT00000099268; OTTHUMT00000392407; OTTHUMT00000392408	HSD3B1	hydroxy-delta-5-steroid dehydrogenase, 3 beta- and steroid delta-isomerase 1	HSD3B1
TC0100009621.hg.1	PHGDH	phosphoglycerate dehydrogenase	0.5624	0.7214	7.79	7.86	T	T	-1.05	0.8688	0.9693	8.38	7.91	T	T	1.38	0.3187	0.7547	7.79	8.38	T	T	-1.5	0.2166	0.4693	7.86	7.91	T	T	-1.03	0.9194	0.9707	TC0100009621.hg.1	NM_006623; ENST00000369407; ENST00000369409; ENST00000462324; ENST00000469443; ENST00000482968; ENST00000493622; ENST00000496756; BC000303; BC001349; BC011262; OTTHUMT00000033464; OTTHUMT00000033465; OTTHUMT00000033466; OTTHUMT00000033467; OTTHUMT00000033468; OTTHUMT00000036399; OTTHUMT00000095702	PHGDH	phosphoglycerate dehydrogenase	PHGDH
TC0100009641.hg.1	NBPF8	neuroblastoma breakpoint family, member 8	0.0672	0.2042	5.14	5.85	T	T	-1.63	0.0262	0.3684	5.36	5.08	T	T	1.21	0.3273	0.7611	5.14	5.36	T	T	-1.17	0.4257	0.6753	5.85	5.08	T	T	1.7	0.0189	0.1071	TC0100009641.hg.1	NM_001037501; NR_102404; NR_102405; BC086308	NBPF8	neuroblastoma breakpoint family, member 8	NBPF8
TC0100009646.hg.1	NBPF26	neuroblastoma breakpoint family, member 26	0.1248	0.3009	7.44	7.36	T	T	1.05	0.8302	0.9595	7.04	6.58	T	T	1.37	0.2206	0.6943	7.44	7.04	T	T	1.32	0.2795	0.5395	7.36	6.58	T	T	1.72	0.0517	0.2088	TC0100009646.hg.1	ENST00000609741; ENST00000611287; ENST00000611702; ENST00000615145; ENST00000615219; ENST00000617913; ENST00000619748; ENST00000620612	NBPF26	neuroblastoma breakpoint family, member 26	NBPF26
TC0100009651.hg.1	PPIAL4A	peptidylprolyl isomerase A (cyclophilin A)-like 4A	0.1767	0.3701	5.9	5.62	T	T	1.21	0.2904	0.7303	5.94	5.4	T	T	1.45	0.0596	0.4814	5.9	5.94	T	T	-1.03	0.8769	0.9471	5.62	5.4	T	T	1.16	0.403	0.6723	TC0100009651.hg.1	NM_001143883; ENST00000577856	PPIAL4A	peptidylprolyl isomerase A (cyclophilin A)-like 4A	PPIAL4A
TC0100009656.hg.1	FCGR1B	Fc fragment of IgG, high affinity Ib, receptor (CD64)	1.71e-05	0.0006	7.27	8.88	T	T	-3.07	0.0009	0.1036	9.03	10.9	T	T	-3.65	0.0003	0.1091	7.27	9.03	T	T	-3.39	0.0005	0.0077	8.88	10.9	T	T	-4.03	0.0002	0.004	TC0100009656.hg.1	NM_001004340; NM_001017986; NM_001244910; NR_045213; ENST00000369178; ENST00000369383; ENST00000369384; ENST00000453173; ENST00000466915; ENST00000471609; ENST00000472543; ENST00000615565; ENST00000616817; ENST00000623603; OTTHUMT00000098241; OTTHUMT00000098242; OTTHUMT00000098243; OTTHUMT00000098244; OTTHUMT00000098245; OTTHUMT00000098246; OTTHUMT00000477643; OTTHUMT00000477644; OTTHUMT000004776…	FCGR1B	Fc fragment of IgG, high affinity Ib, receptor (CD64)	FCGR1B
TC0100009658.hg.1	SRGAP2C	SLIT-ROBO Rho GTPase activating protein 2C	0.0004	0.0055	11.97	11.64	T	T	1.26	0.1474	0.5997	12.89	12.89	T	T	-1	0.9943	0.9992	11.97	12.89	T	T	-1.9	0.0019	0.0209	11.64	12.89	T	T	-2.39	0.0002	0.0048	TC0100009658.hg.1	NM_001271872; ENST00000304465; ENST00000367123; ENST00000412759; ENST00000613462; ENST00000617209; OTTHUMT00000099264; OTTHUMT00000476712; OTTHUMT00000476713; OTTHUMT00000476714	SRGAP2C	SLIT-ROBO Rho GTPase activating protein 2C	SRGAP2C
TC0100009696.hg.1	LOC388692; FAM231D; RP11-403I13.7; RP11-403I13.8	Homo sapiens uncharacterized LOC388692 (LOC388692), long non-coding RNA.; Homo sapiens family with sequence similarity 231, member D (FAM231D), long non-coding RNA.; novel transcript	0.0171	0.0844	4.52	4.65	T	T	-1.09	0.7419	0.9382	5.6	5.83	T	T	-1.17	0.5627	0.883	4.52	5.6	T	T	-2.12	0.0209	0.1103	4.65	5.83	T	T	-2.27	0.0138	0.0864	TC0100009696.hg.1	NR_111933_2; NR_111934_2; ENST00000424684.1; ENST00000433084.1; OTTHUMT00000099630; uc057jyj.1	LOC388692; FAM231D; RP11-403I13.7; RP11-403I13.8	Homo sapiens uncharacterized LOC388692 (LOC388692), long non-coding RNA.; Homo sapiens family with sequence similarity 231, member D (FAM231D), long non-coding RNA.; novel transcript	LOC388692	FAM231D	RP11-403I13.7	RP11-403I13.8
TC0100009715.hg.1	PPIAL4F	peptidylprolyl isomerase A (cyclophilin A)-like 4F	0.2101	0.4102	11.16	11.01	T	T	1.12	0.5192	0.8668	11.54	11.14	T	T	1.32	0.1297	0.6027	11.16	11.54	T	T	-1.29	0.1509	0.3804	11.01	11.14	T	T	-1.1	0.5811	0.8014	TC0100009715.hg.1	ENST00000581138; OTTHUMT00000479161	PPIAL4F	peptidylprolyl isomerase A (cyclophilin A)-like 4F	PPIAL4F
TC0100009723.hg.1	FAM72D	family with sequence similarity 72, member D	0.0396	0.1463	6.02	6.08	T	T	-1.04	0.9105	0.978	7.2	7.31	T	T	-1.08	0.8315	0.9619	6.02	7.2	T	T	-2.27	0.0355	0.1553	6.08	7.31	T	T	-2.35	0.03	0.1466	TC0100009723.hg.1	NM_207418; ENST00000400889; OTTHUMT00000158589	FAM72D	family with sequence similarity 72, member D	FAM72D
TC0100009738.hg.1	GPR89A	G protein-coupled receptor 89A	0.3539	0.5552	8.85	8.37	T	T	1.4	0.0975	0.5375	8.66	8.73	T	T	-1.05	0.7898	0.9527	8.85	8.66	T	T	1.15	0.4699	0.7095	8.37	8.73	T	T	-1.28	0.2034	0.4717	TC0100009738.hg.1	NM_001097612; NM_001097613; NR_036541; BC003187; BC067816; BC146880; OTTHUMT00000038507; OTTHUMT00000038509; OTTHUMT00000100709; OTTHUMT00000100710; OTTHUMT00000157351; OTTHUMT00000392521; OTTHUMT00000392522; OTTHUMT00000392523; OTTHUMT00000392524; OTTHUMT00000392525; OTTHUMT00000392526; OTTHUMT00000392527; OTTHUMT00000392528	GPR89A	G protein-coupled receptor 89A	GPR89A
TC0100009742.hg.1	CD160	CD160 molecule	0.3992	0.5946	3.57	3.77	T	F	-1.15	0.53	0.8711	3.3	3.3	T	F	1	0.9971	0.9995	3.57	3.3	T	T	1.2	0.4073	0.6607	3.77	3.3	F	F	1.38	0.1619	0.4122	TC0100009742.hg.1	NM_007053; NR_103845; ENST00000235933; ENST00000369288; ENST00000401557; ENST00000584442; ENST00000616463; BC014465; OTTHUMT00000038531; OTTHUMT00000038532; OTTHUMT00000477672; OTTHUMT00000477673	CD160	CD160 molecule	CD160
TC0100009745.hg.1	POLR3C	polymerase (RNA) III (DNA directed) polypeptide C (62kD)	0.4052	0.5999	11.92	11.87	T	T	1.04	0.8411	0.961	11.57	11.62	T	T	-1.03	0.8436	0.9644	11.92	11.57	T	T	1.28	0.1783	0.4194	11.87	11.62	T	T	1.19	0.3201	0.5993	TC0100009745.hg.1	NM_001303456; NM_006468; ENST00000334163; ENST00000369294; ENST00000466003; ENST00000471254; ENST00000479819; ENST00000489436; BC002586; BC004424; OTTHUMT00000038542; OTTHUMT00000038543; OTTHUMT00000100718; OTTHUMT00000100719; OTTHUMT00000100720; OTTHUMT00000100721; uc001eoh.3	POLR3C	polymerase (RNA) III (DNA directed) polypeptide C (62kD)	POLR3C
TC0100009746.hg.1	NUDT17	nudix hydrolase 17	0.3511	0.5527	6.46	6.26	T	T	1.15	0.7346	0.9371	7.18	7.03	T	T	1.11	0.7961	0.953	6.46	7.18	T	T	-1.66	0.2304	0.4844	6.26	7.03	T	T	-1.71	0.204	0.4723	TC0100009746.hg.1	NM_001012758; ENST00000334513; ENST00000444015; ENST00000460879; ENST00000477878; ENST00000498192; OTTHUMT00000038540; OTTHUMT00000038541; OTTHUMT00000100714; OTTHUMT00000100715; OTTHUMT00000100716	NUDT17	nudix hydrolase 17	NUDT17
TC0100009760.hg.1	NUDT4P1; NUDT4P2; NUDT4	nudix hydrolase 4 pseudogene 1; nudix hydrolase 4 pseudogene 2; nudix hydrolase 4	0.0023	0.0201	9.98	9.82	T	T	1.12	0.5627	0.882	11.07	11.01	T	T	1.05	0.8193	0.9586	9.98	11.07	T	T	-2.13	0.0038	0.0343	9.82	11.01	T	T	-2.28	0.0022	0.0242	TC0100009760.hg.1	NR_002212; NR_104005; BC051310; OTTHUMT00000477855	NUDT4P1; NUDT4P2; NUDT4	nudix hydrolase 4 pseudogene 1; nudix hydrolase 4 pseudogene 2; nudix hydrolase 4	NUDT4P1	NUDT4P2	NUDT4
TC0100009770.hg.1	NBPF12	neuroblastoma breakpoint family, member 12	0.328	0.5334	8.53	8.64	T	T	-1.08	0.7202	0.933	8.3	8.12	T	T	1.14	0.5372	0.8702	8.53	8.3	T	T	1.17	0.4442	0.6905	8.64	8.12	T	T	1.43	0.1041	0.3225	TC0100009770.hg.1	NM_001278141; ENST00000439206; ENST00000579935; ENST00000611443; ENST00000613714; ENST00000617614; ENST00000617844; ENST00000617864; ENST00000617931; OTTHUMT00000102086	NBPF12	neuroblastoma breakpoint family, member 12	NBPF12
TC0100009788.hg.1	BCL9	B-cell CLL/lymphoma 9	0.5469	0.7092	6.92	6.94	T	T	-1.02	0.9243	0.9828	6.78	6.63	T	T	1.12	0.5197	0.8624	6.92	6.78	T	T	1.1	0.5852	0.79	6.94	6.63	T	T	1.24	0.2155	0.4867	TC0100009788.hg.1	NM_004326; ENST00000234739; ENST00000473292; ENST00000497938; ENST00000622552; BC116451; OTTHUMT00000039468; OTTHUMT00000039469; OTTHUMT00000039470	BCL9	B-cell CLL/lymphoma 9	BCL9
TC0100009799.hg.1	GJA8	gap junction protein alpha 8	0.6033	0.7498	3.95	3.87	T	T	1.05	0.7753	0.946	3.6	3.85	F	T	-1.19	0.3678	0.7853	3.95	3.6	T	F	1.27	0.222	0.4756	3.87	3.85	T	T	1.01	0.9452	0.9792	TC0100009799.hg.1	NM_005267; ENST00000369235; OTTHUMT00000060647	GJA8	gap junction protein alpha 8	GJA8
TC0100009800.hg.1	GPR89B	G protein-coupled receptor 89B	0.0985	0.2586	8.7	8.4	T	T	1.23	0.2202	0.6691	8.49	8.05	T	T	1.36	0.0859	0.5315	8.7	8.49	T	T	1.16	0.3744	0.6317	8.4	8.05	T	T	1.28	0.1563	0.4049	TC0100009800.hg.1	NM_016334; OTTHUMT00000037481; OTTHUMT00000037482; OTTHUMT00000037483; OTTHUMT00000037484; OTTHUMT00000037485; OTTHUMT00000037486; OTTHUMT00000037487; OTTHUMT00000157352	GPR89B	G protein-coupled receptor 89B	GPR89B
TC0100009833.hg.1	NUDT4; NUDT4P1	nudix hydrolase 4; nudix hydrolase 4 pseudogene 1	0.0023	0.0201	9.98	9.82	T	T	1.12	0.5627	0.882	11.07	11.01	T	T	1.05	0.8193	0.9586	9.98	11.07	T	T	-2.13	0.0038	0.0343	9.82	11.01	T	T	-2.28	0.0022	0.0242	TC0100009833.hg.1	BC012069; OTTHUMT00000477870	NUDT4; NUDT4P1	nudix hydrolase 4; nudix hydrolase 4 pseudogene 1	NUDT4	NUDT4P1
TC0100009837.hg.1	PDE4DIP	phosphodiesterase 4D interacting protein	1.19e-06	8.41e-05	11.43	9.95	T	T	2.79	0.0025	0.161	7.37	6.67	T	T	1.62	0.0824	0.5254	11.43	7.37	T	T	16.67	1.45e-06	0.0001	9.95	6.67	T	T	9.68	8.3e-06	0.0004	TC0100009837.hg.1	NM_001002810; NM_001002811; NM_001002812; NM_001195260; NM_001195261; NM_001198832; NM_001198834; NM_014644; NM_022359; ENST00000313431; ENST00000369347; ENST00000369349; ENST00000369351; ENST00000369354; ENST00000369356; ENST00000460027; ENST00000464103; ENST00000464924; ENST00000467859; ENST00000469668; ENST00000477941; ENST00000479369; ENST00000479408; ENST00000481227; ENST00000491426; ENST000…	PDE4DIP	phosphodiesterase 4D interacting protein	PDE4DIP
TC0100009846.hg.1	PDE4DIP	Transcript Identified by AceView, Entrez Gene ID(s) 9659	0.2794	0.4849	3.97	3.77	F	F	1.15	0.5654	0.8833	3.31	3.51	F	F	-1.14	0.5803	0.8884	3.97	3.31	F	F	1.58	0.0811	0.2635	3.77	3.51	F	F	1.2	0.4452	0.7072	TC0100009846.hg.1	PDE4DIP.wgAug10-unspliced	PDE4DIP	Transcript Identified by AceView, Entrez Gene ID(s) 9659	PDE4DIP
TC0100009858.hg.1	PPIAL4C	peptidylprolyl isomerase A (cyclophilin A)-like 4C	0.0547	0.1798	6.03	5.51	T	T	1.44	0.0442	0.4274	6.08	5.55	T	T	1.44	0.0419	0.4409	6.03	6.08	T	T	-1.04	0.8193	0.9223	5.51	5.55	T	T	-1.03	0.8441	0.9382	TC0100009858.hg.1	NM_001135789; ENST00000585245; BC130376; BC130378; OTTHUMT00000477872	PPIAL4C	peptidylprolyl isomerase A (cyclophilin A)-like 4C	PPIAL4C
TC0100009866.hg.1	FCGR1A	Fc fragment of IgG, high affinity Ia, receptor (CD64)	1.16e-05	0.0004	9.29	10.4	T	T	-2.16	0.0018	0.1401	10.92	12.18	T	T	-2.4	0.0008	0.1414	9.29	10.92	T	T	-3.09	0.0001	0.0031	10.4	12.18	T	T	-3.43	6.79e-05	0.0019	TC0100009866.hg.1	NM_000566; ENST00000369168; ENST00000444948; ENST00000489479; ENST00000489704; BC032634; BC152383; OTTHUMT00000033446; OTTHUMT00000033449; OTTHUMT00000095777; OTTHUMT00000095779	FCGR1A	Fc fragment of IgG, high affinity Ia, receptor (CD64)	FCGR1A
TC0100009870.hg.1	HIST2H4B; HIST2H4A	histone cluster 2, H4b; histone cluster 2, H4a	0.3218	0.5272	11.33	11.33	T	T	-1	0.9848	0.9973	11.76	11.85	T	T	-1.06	0.8086	0.9564	11.33	11.76	T	T	-1.35	0.2288	0.4828	11.33	11.85	T	T	-1.43	0.1628	0.4134	TC0100009870.hg.1	NM_001034077; ENST00000578186; ENST00000613412; ENST00000614272; ENST00000618193; OTTHUMT00000477881; OTTHUMT00000477882; OTTHUMT00000477883; OTTHUMT00000477884	HIST2H4B; HIST2H4A	histone cluster 2, H4b; histone cluster 2, H4a	HIST2H4B	HIST2H4A
TC0100009876.hg.1	HIST2H2AA3; HIST2H2AA4	histone cluster 2, H2aa3; histone cluster 2, H2aa4	0.1008	0.2622	14.85	15.03	T	T	-1.13	0.4346	0.8245	15.33	15.4	T	T	-1.05	0.7562	0.9438	14.85	15.33	T	T	-1.4	0.0551	0.2067	15.03	15.4	T	T	-1.29	0.1217	0.3519	TC0100009876.hg.1	NM_003516; ENST00000607355; OTTHUMT00000033457	HIST2H2AA3; HIST2H2AA4	histone cluster 2, H2aa3; histone cluster 2, H2aa4	HIST2H2AA3	HIST2H2AA4
TC0100009877.hg.1	HIST2H3A	histone cluster 2, H3a	0.0017	0.016	11	11.57	T	T	-1.48	0.0288	0.3794	11.8	12.31	T	T	-1.42	0.0462	0.4513	11	11.8	T	T	-1.74	0.0054	0.0438	11.57	12.31	T	T	-1.67	0.0084	0.0609	TC0100009877.hg.1	ENST00000403683; OTTHUMT00000033454	HIST2H3A	histone cluster 2, H3a	HIST2H3A
TC0100009880.hg.1	HIST2H2AC	histone cluster 2, H2ac	0.185	0.3805	13.58	13.59	T	T	-1.01	0.9753	0.9947	13.79	14.08	T	T	-1.22	0.2483	0.7142	13.58	13.79	T	T	-1.16	0.3936	0.6487	13.59	14.08	T	T	-1.41	0.0658	0.2433	TC0100009880.hg.1	NM_003517; ENST00000331380; BC060324; OTTHUMT00000087128	HIST2H2AC	histone cluster 2, H2ac	HIST2H2AC
TC0100009881.hg.1	BOLA1	bolA family member 1	0.6184	0.7609	5.57	5.02	T	T	1.46	0.2227	0.6714	5.39	5.24	T	T	1.11	0.7182	0.9335	5.57	5.39	T	T	1.13	0.6883	0.8511	5.02	5.24	T	T	-1.16	0.6126	0.8201	TC0100009881.hg.1	NM_016074; ENST00000369150; ENST00000369152; ENST00000369153; ENST00000476344; BC063405; OTTHUMT00000033442; OTTHUMT00000033443; OTTHUMT00000033444; OTTHUMT00000095780	BOLA1	bolA family member 1	BOLA1
TC0100009889.hg.1	VPS45	vacuolar protein sorting 45 homolog (S. cerevisiae)	0.0003	0.0051	11.06	10	T	T	2.08	0.0051	0.2057	12.15	11.26	T	T	1.85	0.0127	0.3209	11.06	12.15	T	T	-2.13	0.0043	0.0374	10	11.26	T	T	-2.4	0.0018	0.0211	TC0100009889.hg.1	NM_001279353; NM_001279354; NM_001279355; NM_007259; NR_103998; ENST00000369128; ENST00000369130; ENST00000419023; ENST00000460366; ENST00000462852; ENST00000472756; ENST00000477558; ENST00000478999; ENST00000491789; ENST00000497638; ENST00000535106; ENST00000611412; ENST00000618148; BC012932; BC028382; OTTHUMT00000034964; OTTHUMT00000034965; OTTHUMT00000034966; OTTHUMT00000034967; OTTHUMT0000003…	VPS45	vacuolar protein sorting 45 homolog (S. cerevisiae)	VPS45
TC0100009897.hg.1	CA14	carbonic anhydrase XIV	0.2904	0.4961	3.4	2.64	T	F	1.7	0.1484	0.6002	3.57	3.38	T	T	1.14	0.7052	0.9299	3.4	3.57	T	T	-1.12	0.7482	0.8846	2.64	3.38	F	T	-1.67	0.1624	0.4128	TC0100009897.hg.1	NM_012113; ENST00000369111; ENST00000483993; ENST00000582010; ENST00000607082; ENST00000607652; BC034412; OTTHUMT00000035064; OTTHUMT00000035065; OTTHUMT00000471002; OTTHUMT00000471003; OTTHUMT00000471004	CA14	carbonic anhydrase XIV	CA14
TC0100009899.hg.1	C1orf54	chromosome 1 open reading frame 54	0.0612	0.1923	9.8	9.37	T	T	1.35	0.1686	0.6206	9.07	8.93	T	T	1.1	0.6477	0.9109	9.8	9.07	T	T	1.67	0.0321	0.1454	9.37	8.93	T	T	1.36	0.1642	0.4154	TC0100009899.hg.1	NM_001301039; NM_001301040; NM_001301041; NM_001301042; NM_024579; ENST00000369098; ENST00000369099; ENST00000369102; BC017761; OTTHUMT00000035053; OTTHUMT00000035054; OTTHUMT00000035055	C1orf54	chromosome 1 open reading frame 54	C1orf54
TC0100009900.hg.1	CIART	circadian associated repressor of transcription	0.0045	0.0324	4.19	4	T	F	1.14	0.4155	0.8123	3.21	3.42	F	F	-1.16	0.3529	0.776	4.19	3.21	T	F	1.97	0.0015	0.018	4	3.42	F	F	1.5	0.0255	0.1318	TC0100009900.hg.1	NM_001300838; NM_001300839; NM_001300840; NM_001300841; NM_144697; ENST00000290363; ENST00000369094; ENST00000369095; ENST00000417398; ENST00000447007; ENST00000469255; ENST00000497211; BC027999; BC047238; OTTHUMT00000035058; OTTHUMT00000035059; OTTHUMT00000035060; OTTHUMT00000035061; OTTHUMT00000035062; OTTHUMT00000035063; OTTHUMT00000095848	CIART	circadian associated repressor of transcription	CIART
TC0100009901.hg.1	MRPS21	mitochondrial ribosomal protein S21	0.2609	0.4658	13.75	13.65	T	T	1.07	0.6651	0.9195	13.99	14.08	T	T	-1.06	0.717	0.9334	13.75	13.99	T	T	-1.18	0.3105	0.5716	13.65	14.08	T	T	-1.35	0.091	0.297	TC0100009901.hg.1	NM_018997; NM_031901; ENST00000581066; ENST00000614145; BC004566; BC006554; OTTHUMT00000035046; OTTHUMT00000035813	MRPS21	mitochondrial ribosomal protein S21	MRPS21
TC0100009902.hg.1	PRPF3	pre-mRNA processing factor 3	0.0414	0.1505	10.92	10.86	T	T	1.04	0.8274	0.9582	10.22	10.31	T	T	-1.06	0.7425	0.9391	10.92	10.22	T	T	1.62	0.0218	0.1132	10.86	10.31	T	T	1.47	0.0543	0.2149	TC0100009902.hg.1	NM_004698; ENST00000324862; ENST00000467329; ENST00000467514; ENST00000470824; ENST00000476970; ENST00000493553; ENST00000496202; BC000184; BC001954; OTTHUMT00000035836; OTTHUMT00000035837; OTTHUMT00000035838; OTTHUMT00000035839; OTTHUMT00000035840; OTTHUMT00000035841; OTTHUMT00000035842	PRPF3	pre-mRNA processing factor 3	PRPF3
TC0100009903.hg.1	RPRD2	regulation of nuclear pre-mRNA domain containing 2	2.01e-06	0.0001	10.28	10.87	T	T	-1.51	0.0314	0.3856	12.99	12.83	T	T	1.12	0.5163	0.8606	10.28	12.99	T	T	-6.56	1.28e-06	0.0001	10.87	12.83	T	T	-3.89	1.78e-05	0.0007	TC0100009903.hg.1	NM_001297673; NM_001297674; NM_015203; ENST00000369067; ENST00000369068; ENST00000401000; ENST00000492220; BC045623; OTTHUMT00000035843; OTTHUMT00000035844; OTTHUMT00000035845; OTTHUMT00000035846	RPRD2	regulation of nuclear pre-mRNA domain containing 2	RPRD2
TC0100009907.hg.1	TARS2; MIR6878	threonyl-tRNA synthetase 2, mitochondrial (putative); microRNA 6878	0.0044	0.0319	6.43	7.11	T	T	-1.6	0.0777	0.504	7.74	8.1	T	T	-1.28	0.3179	0.7546	6.43	7.74	T	T	-2.47	0.0042	0.0369	7.11	8.1	T	T	-1.98	0.018	0.104	TC0100009907.hg.1	NM_001271895; NM_001271896; NM_025150; NR_073513; NR_073514; NR_106938; ENST00000369051; ENST00000369053; ENST00000369054; ENST00000369064; ENST00000438568; ENST00000460794; ENST00000462578; ENST00000463555; ENST00000466989; ENST00000467982; ENST00000479372; ENST00000480070; ENST00000483046; ENST00000606933; BC000541; BC009997; OTTHUMT00000035847; OTTHUMT00000035848; OTTHUMT00000035849; OTTHUMT00…	TARS2; MIR6878	threonyl-tRNA synthetase 2, mitochondrial (putative); microRNA 6878	TARS2	MIR6878
TC0100009908.hg.1	ECM1	extracellular matrix protein 1	0.1183	0.2906	10.73	10.54	T	T	1.14	0.5104	0.8636	10.12	10.08	T	T	1.03	0.8916	0.9754	10.73	10.12	T	T	1.52	0.0575	0.2132	10.54	10.08	T	T	1.37	0.1365	0.3751	TC0100009908.hg.1	NM_001202858; NM_004425; NM_022664; ENST00000346569; ENST00000369047; ENST00000369049; ENST00000470432; ENST00000490346; ENST00000496744; ENST00000498579; BC023505; OTTHUMT00000035832; OTTHUMT00000035833; OTTHUMT00000035834; OTTHUMT00000035835; OTTHUMT00000087250; OTTHUMT00000087251; OTTHUMT00000087252	ECM1	extracellular matrix protein 1	ECM1
TC0100009913.hg.1	ADAMTSL4	ADAMTS like 4	0.0146	0.0758	8.73	8.08	T	T	1.57	0.0146	0.2992	8.32	7.84	T	T	1.39	0.0535	0.4684	8.73	8.32	T	T	1.33	0.0878	0.2763	8.08	7.84	T	T	1.18	0.294	0.573	TC0100009913.hg.1	NM_001288607; NM_001288608; NM_019032; NM_025008; ENST00000271643; ENST00000369038; ENST00000369039; ENST00000369041; ENST00000483335; ENST00000489159; ENST00000622417; BC140800; BC144581; OTTHUMT00000084395; OTTHUMT00000084396; OTTHUMT00000084397; OTTHUMT00000084400	ADAMTSL4	ADAMTS like 4	ADAMTSL4
TC0100009929.hg.1	SETDB1	SET domain, bifurcated 1	0.017	0.084	9.65	10.21	T	T	-1.48	0.048	0.4369	10.51	10.58	T	T	-1.05	0.7818	0.9504	9.65	10.51	T	T	-1.82	0.007	0.0523	10.21	10.58	T	T	-1.29	0.1714	0.4261	TC0100009929.hg.1	NM_001145415; NM_001243491; NM_012432; ENST00000271640; ENST00000368962; ENST00000368963; ENST00000368964; ENST00000368969; ENST00000423081; ENST00000448029; ENST00000459773; ENST00000463774; ENST00000481219; ENST00000487584; ENST00000497314; ENST00000498193; ENST00000525956; ENST00000528749; ENST00000533529; ENST00000534805; BC028671; OTTHUMT00000084717; OTTHUMT00000084718; OTTHUMT00000084719; O…	SETDB1	SET domain, bifurcated 1	SETDB1
TC0100009934.hg.1	ANXA9	annexin A9	0.0216	0.0986	4.45	4.52	F	F	-1.05	0.8471	0.9629	5.03	5.67	T	T	-1.56	0.0957	0.5519	4.45	5.03	F	T	-1.5	0.1252	0.3397	4.52	5.67	F	T	-2.22	0.0087	0.0623	TC0100009934.hg.1	NM_003568; ENST00000368947; ENST00000474997; BC005830; OTTHUMT00000084895; OTTHUMT00000084896	ANXA9	annexin A9	ANXA9
TC0100009935.hg.1	PRUNE	prune exopolyphosphatase	0.1801	0.3745	5.74	5.71	T	T	1.03	0.9156	0.9795	6.48	5.85	T	T	1.55	0.1145	0.5825	5.74	6.48	T	T	-1.67	0.0708	0.2416	5.71	5.85	T	T	-1.11	0.6897	0.8621	TC0100009935.hg.1	NM_001303229; NM_001303242; NM_001303243; NM_021222; NR_130130; NR_130131; NR_130132; NR_130135; ENST00000271620; ENST00000368934; ENST00000368935; ENST00000368936; ENST00000368937; ENST00000431193; ENST00000450884; ENST00000462440; ENST00000467771; ENST00000475722; BC014886; BC025304; OTTHUMT00000084885; OTTHUMT00000084886; OTTHUMT00000084887; OTTHUMT00000084888; OTTHUMT00000084889; OTTHUMT00000…	PRUNE	prune exopolyphosphatase	PRUNE
TC0100009936.hg.1	BNIPL	BCL2/adenovirus E1B 19kD interacting protein like	0.0172	0.0848	3.67	4.25	F	F	-1.49	0.0441	0.4274	3.42	3.3	F	F	1.08	0.6615	0.9169	3.67	3.42	F	F	1.2	0.323	0.5838	4.25	3.3	F	F	1.93	0.0041	0.0375	TC0100009936.hg.1	NM_001159642; NM_138278; ENST00000295294; ENST00000361277; ENST00000368931; ENST00000392802; ENST00000485855; ENST00000491386; BC027868; BC074779; BC074780; OTTHUMT00000085092; OTTHUMT00000085093; OTTHUMT00000085094; OTTHUMT00000085095; OTTHUMT00000095843; OTTHUMT00000309082	BNIPL	BCL2/adenovirus E1B 19kD interacting protein like	BNIPL
TC0100009937.hg.1	C1orf56	chromosome 1 open reading frame 56	0.2452	0.45	5.98	5.64	T	T	1.27	0.4764	0.8467	6.64	5.94	T	T	1.62	0.1687	0.6438	5.98	6.64	T	T	-1.58	0.1893	0.4349	5.64	5.94	T	T	-1.24	0.5221	0.7623	TC0100009937.hg.1	NM_017860; ENST00000368926; ENST00000465135; ENST00000473308; BC002469; OTTHUMT00000085101; OTTHUMT00000085102; OTTHUMT00000095838	C1orf56	chromosome 1 open reading frame 56	C1orf56
TC0100009938.hg.1	MLLT11	myeloid/lymphoid or mixed-lineage leukemia; translocated to, 11	0.0014	0.0143	8.92	8.41	T	T	1.42	0.1359	0.5863	8.05	7.05	T	T	2	0.0106	0.306	8.92	8.05	T	T	1.82	0.0214	0.1117	8.41	7.05	T	T	2.56	0.0019	0.0216	TC0100009938.hg.1	NM_006818; ENST00000368921; BC006471; BC008445; BC009624; BC019253; BC021703; BC022448; OTTHUMT00000085103	MLLT11	myeloid/lymphoid or mixed-lineage leukemia; translocated to, 11	MLLT11
TC0100009939.hg.1	GABPB2	GA binding protein transcription factor, beta subunit 2	0.2849	0.4902	8.02	7.89	T	T	1.09	0.5736	0.8863	8.28	8.23	T	T	1.04	0.7986	0.9531	8.02	8.28	T	T	-1.2	0.2397	0.4947	7.89	8.23	T	T	-1.26	0.1489	0.3932	TC0100009939.hg.1	NM_144618; ENST00000368916; ENST00000368918; ENST00000462520; ENST00000467551; ENST00000486076; ENST00000489549; BC027033; OTTHUMT00000033700; OTTHUMT00000033767; OTTHUMT00000033768; OTTHUMT00000033769; OTTHUMT00000033770; OTTHUMT00000033771	GABPB2	GA binding protein transcription factor, beta subunit 2	GABPB2
TC0100009943.hg.1	SCNM1; TNFAIP8L2	sodium channel modifier 1; tumor necrosis factor, alpha-induced protein 8-like 2	0.0538	0.1774	11.94	11.79	T	T	1.12	0.5271	0.8703	12.38	12.47	T	T	-1.06	0.7245	0.9344	11.94	12.38	T	T	-1.35	0.1043	0.3055	11.79	12.47	T	T	-1.61	0.0201	0.1119	TC0100009943.hg.1	NM_001204856; NM_024041; NM_024575; NR_037937; ENST00000368910; BC000264; BC063014; OTTHUMT00000034064; OTTHUMT00000034065; OTTHUMT00000034067; OTTHUMT00000034069; OTTHUMT00000034329; OTTHUMT00000034330; OTTHUMT00000034331; OTTHUMT00000467608; uc001ewx.2	SCNM1; TNFAIP8L2	sodium channel modifier 1; tumor necrosis factor, alpha-induced protein 8-like 2	SCNM1	TNFAIP8L2
TC0100009944.hg.1	PIP5K1A	phosphatidylinositol-4-phosphate 5-kinase, type I, alpha	0.0576	0.1858	12.18	12.46	T	T	-1.22	0.2502	0.6952	11.91	11.76	T	T	1.11	0.5281	0.8654	12.18	11.91	T	T	1.21	0.2667	0.5273	12.46	11.76	T	T	1.63	0.0137	0.0861	TC0100009944.hg.1	NM_001135636; NM_001135637; NM_001135638; NM_003557; ENST00000349792; ENST00000368888; ENST00000368890; ENST00000409426; ENST00000418435; ENST00000424999; ENST00000441902; ENST00000447555; ENST00000454769; ENST00000460157; ENST00000461816; ENST00000464105; ENST00000468772; ENST00000481713; ENST00000486048; ENST00000486866; ENST00000489625; BC007833; OTTHUMT00000034423; OTTHUMT00000034424; OTTHUMT…	PIP5K1A	phosphatidylinositol-4-phosphate 5-kinase, type I, alpha	PIP5K1A
TC0100009949.hg.1	PSMD4	proteasome 26S subunit, non-ATPase 4	0.124	0.2995	13.31	13.07	T	T	1.18	0.3421	0.7673	13.06	12.66	T	T	1.32	0.1318	0.6046	13.31	13.06	T	T	1.19	0.3192	0.58	13.07	12.66	T	T	1.33	0.1216	0.3518	TC0100009949.hg.1	NM_002810; ENST00000368881; ENST00000368884; ENST00000427779; ENST00000437736; ENST00000445776; ENST00000453615; ENST00000461434; ENST00000462970; ENST00000469786; ENST00000470396; ENST00000476855; ENST00000491857; BC002365; BC072008; OTTHUMT00000034409; OTTHUMT00000034410; OTTHUMT00000034412; OTTHUMT00000034414; OTTHUMT00000034415; OTTHUMT00000034416; OTTHUMT00000034417; OTTHUMT00000034418; OTTH…	PSMD4	proteasome 26S subunit, non-ATPase 4	PSMD4
TC0100009950.hg.1	ZNF687	zinc finger protein 687	0.0007	0.0088	8.77	9.09	T	T	-1.25	0.2385	0.6857	10.01	10.22	T	T	-1.15	0.439	0.8258	8.77	10.01	T	T	-2.37	0.0008	0.0116	9.09	10.22	T	T	-2.19	0.0016	0.0192	TC0100009950.hg.1	NM_001304763; NM_001304764; NM_020832; ENST00000324048; ENST00000336715; ENST00000426871; ENST00000436614; ENST00000443959; ENST00000449313; ENST00000459919; BC032463; OTTHUMT00000034397; OTTHUMT00000034398; OTTHUMT00000034399; OTTHUMT00000268492; OTTHUMT00000316361; OTTHUMT00000316362; OTTHUMT00000330523	ZNF687	zinc finger protein 687	ZNF687
TC0100009955.hg.1	PSMB4	proteasome subunit beta 4	0.3539	0.5552	11.77	11.66	T	T	1.08	0.676	0.9221	11.47	11.32	T	T	1.11	0.5805	0.8884	11.77	11.47	T	T	1.23	0.2644	0.5251	11.66	11.32	T	T	1.26	0.2158	0.487	TC0100009955.hg.1	NM_002796; ENST00000290541; ENST00000466425; ENST00000474100; ENST00000476467; ENST00000493673; ENST00000495288; ENST00000495805; OTTHUMT00000034885; OTTHUMT00000034886; OTTHUMT00000034887; OTTHUMT00000034888; OTTHUMT00000034889; OTTHUMT00000034890; OTTHUMT00000034891	PSMB4	proteasome subunit beta 4	PSMB4
TC0100009958.hg.1	CGN	cingulin	6.41e-06	0.0003	7.02	3.82	T	T	9.2	1.15e-05	0.0182	3.16	3.16	F	F	-1	0.9995	0.9998	7.02	3.16	T	F	14.52	2.54e-06	0.0002	3.82	3.16	T	F	1.58	0.1021	0.3185	TC0100009958.hg.1	NM_020770; ENST00000271636; ENST00000416743; ENST00000427934; ENST00000464886; ENST00000467998; ENST00000473377; ENST00000502442; ENST00000505188; BC146657; BC150604; BC152445; OTTHUMT00000034900; OTTHUMT00000034901; OTTHUMT00000034902; OTTHUMT00000034903; OTTHUMT00000258041; OTTHUMT00000258042; OTTHUMT00000316360; OTTHUMT00000330644	CGN	cingulin	CGN
TC0100009959.hg.1	TUFT1	tuftelin 1	0.5603	0.7202	4.77	4.88	T	T	-1.08	0.8541	0.9653	5.26	5.56	T	T	-1.24	0.6226	0.9042	4.77	5.26	T	T	-1.4	0.438	0.6853	4.88	5.56	T	T	-1.61	0.2872	0.5664	TC0100009959.hg.1	NM_001126337; NM_001301317; NM_020127; ENST00000353024; ENST00000368848; ENST00000368849; ENST00000392712; ENST00000461859; ENST00000490156; ENST00000498606; BC002933; BC008301; OTTHUMT00000035022; OTTHUMT00000035023; OTTHUMT00000035024; OTTHUMT00000316340; OTTHUMT00000316341; OTTHUMT00000316342; uc001eyl.3	TUFT1	tuftelin 1	TUFT1
TC0100009965.hg.1	SNX27	sorting nexin family member 27	0.0038	0.0287	11.8	11.77	T	T	1.02	0.8825	0.9722	12.71	12.6	T	T	1.08	0.6556	0.9145	11.8	12.71	T	T	-1.87	0.0035	0.0327	11.77	12.6	T	T	-1.78	0.0056	0.0467	TC0100009965.hg.1	NM_030918; ENST00000368838; ENST00000368841; ENST00000368843; ENST00000458013; ENST00000482791; BC100998; BC100999; BC101000; BC101822; BC101824; OTTHUMT00000036622; OTTHUMT00000036623; OTTHUMT00000036624; OTTHUMT00000104568; OTTHUMT00000316339	SNX27	sorting nexin family member 27	SNX27
TC0100009969.hg.1	RIIAD1	regulatory subunit of type II PKA R-subunit (RIIa) domain containing 1	0.6761	0.8002	2.85	3.18	F	F	-1.26	0.387	0.7956	2.82	2.77	F	F	1.04	0.8812	0.9735	2.85	2.82	F	F	1.02	0.9464	0.9771	3.18	2.77	F	F	1.33	0.2871	0.5664	TC0100009969.hg.1	NM_001144956; ENST00000326413; ENST00000426175; ENST00000427205; ENST00000451222; ENST00000451484; ENST00000479191; OTTHUMT00000036630; OTTHUMT00000036631; OTTHUMT00000036632; OTTHUMT00000036633; OTTHUMT00000036634; OTTHUMT00000036635	RIIAD1	regulatory subunit of type II PKA R-subunit (RIIa) domain containing 1	RIIAD1
TC0100009974.hg.1	OAZ3	ornithine decarboxylase antizyme 3	0.2769	0.4818	4.01	3.88	T	T	1.1	0.5433	0.875	4.11	4.32	T	T	-1.16	0.3419	0.7691	4.01	4.11	T	T	-1.07	0.6737	0.8424	3.88	4.32	T	T	-1.37	0.0689	0.2513	TC0100009974.hg.1	NM_001134939; NM_001301371; NM_016178; ENST00000321531; ENST00000400999; ENST00000453029; ENST00000479764; ENST00000577465; ENST00000582415; ENST00000627780; BC073949; OTTHUMT00000036641; OTTHUMT00000036642; OTTHUMT00000276842; OTTHUMT00000442108; OTTHUMT00000442109; OTTHUMT00000442110	OAZ3	ornithine decarboxylase antizyme 3	OAZ3
TC0100009994.hg.1	CRCT1	cysteine rich C-terminal 1	0.1183	0.2906	3.83	4.45	F	T	-1.54	0.037	0.4111	3.85	4.04	T	T	-1.15	0.4608	0.8359	3.83	3.85	F	T	-1.01	0.9394	0.9741	4.45	4.04	T	T	1.33	0.1433	0.3843	TC0100009994.hg.1	NM_019060; ENST00000368790; BC119710; OTTHUMT00000034511	CRCT1	cysteine rich C-terminal 1	CRCT1
TC0100009996.hg.1	LCE3B	late cornified envelope 3B	0.7569	0.8526	4.34	4.51	T	T	-1.13	0.6342	0.9095	4.52	4.72	T	T	-1.15	0.583	0.8897	4.34	4.52	T	T	-1.14	0.614	0.809	4.51	4.72	T	T	-1.16	0.5637	0.79	TC0100009996.hg.1	NM_178433; ENST00000335633; OTTHUMT00000034515; uc010pds.2	LCE3B	late cornified envelope 3B	LCE3B
TC0100009998.hg.1	LCE2D	late cornified envelope 2D	0.094	0.2519	5.96	5.83	T	T	1.09	0.6409	0.9114	5.28	5.52	T	T	-1.19	0.3568	0.7783	5.96	5.28	T	T	1.61	0.0259	0.1265	5.83	5.52	T	T	1.24	0.2538	0.5314	TC0100009998.hg.1	NM_178430; ENST00000368784; BC130603; BC130605; OTTHUMT00000040058	LCE2D	late cornified envelope 2D	LCE2D
TC0100009999.hg.1	LCE2C	late cornified envelope 2C	0.2788	0.4841	3.8	4.67	F	T	-1.83	0.115	0.5612	3.87	3.76	F	F	1.08	0.8265	0.9607	3.8	3.87	F	F	-1.05	0.8871	0.9509	4.67	3.76	T	F	1.89	0.1015	0.3171	TC0100009999.hg.1	NM_178429; ENST00000368783; OTTHUMT00000034509	LCE2C	late cornified envelope 2C	LCE2C
TC0100010000.hg.1	LCE2B	late cornified envelope 2B	0.3644	0.5646	5.48	5.17	T	T	1.24	0.3091	0.7441	5.42	5.01	T	T	1.33	0.1778	0.6528	5.48	5.42	T	T	1.04	0.852	0.9369	5.17	5.01	T	T	1.12	0.5781	0.7998	TC0100010000.hg.1	NM_014357; ENST00000368780; OTTHUMT00000034524	LCE2B	late cornified envelope 2B	LCE2B
TC0100010001.hg.1	LCE2A	late cornified envelope 2A	0.0709	0.2111	5.94	5.52	T	T	1.34	0.1419	0.5944	5.23	5.92	T	T	-1.61	0.0293	0.3974	5.94	5.23	T	T	1.63	0.0255	0.1252	5.52	5.92	T	T	-1.32	0.1617	0.4122	TC0100010001.hg.1	NM_178428; ENST00000368779; BC119707; OTTHUMT00000034512; uc001faj.3	LCE2A	late cornified envelope 2A	LCE2A
TC0100010002.hg.1	LCE4A	late cornified envelope 4A	0.8815	0.9301	5.18	5.03	T	T	1.11	0.7249	0.9337	4.95	4.86	T	T	1.07	0.8301	0.9617	5.18	4.95	T	T	1.18	0.5913	0.7942	5.03	4.86	T	T	1.13	0.6882	0.8612	TC0100010002.hg.1	NM_178356; ENST00000335535; ENST00000368777; BC113446; BC113448; OTTHUMT00000040048; uc001fak.2	LCE4A	late cornified envelope 4A	LCE4A
TC0100010003.hg.1	C1orf68	chromosome 1 open reading frame 68	0.5605	0.7203	4.39	4.67	T	F	-1.21	0.3148	0.7481	4.47	4.72	F	T	-1.19	0.3668	0.7851	4.39	4.47	T	F	-1.06	0.7511	0.8864	4.67	4.72	F	T	-1.04	0.8364	0.9356	TC0100010003.hg.1	NM_001024679; ENST00000368775; OTTHUMT00000034521	C1orf68	chromosome 1 open reading frame 68	C1orf68
TC0100010006.hg.1	KPRP	keratinocyte proline-rich protein	0.0997	0.2606	3.66	4.3	T	T	-1.56	0.0177	0.3189	3.98	3.95	T	T	1.02	0.8816	0.9736	3.66	3.98	T	T	-1.25	0.1789	0.4203	4.3	3.95	T	T	1.28	0.1437	0.3849	TC0100010006.hg.1	NM_001025231; ENST00000606109; OTTHUMT00000034522	KPRP	keratinocyte proline-rich protein	KPRP
TC0100010007.hg.1	LCE1F	late cornified envelope 1F	0.4297	0.6181	4.83	5.09	T	T	-1.19	0.4733	0.8455	4.78	4.5	T	T	1.22	0.4249	0.8182	4.83	4.78	T	T	1.04	0.8806	0.9483	5.09	4.5	T	T	1.51	0.1166	0.343	TC0100010007.hg.1	NM_178354; ENST00000334371; OTTHUMT00000034523	LCE1F	late cornified envelope 1F	LCE1F
TC0100010008.hg.1	LCE1E	late cornified envelope 1E	0.8417	0.9056	12.54	12.35	T	T	1.14	0.4221	0.8169	12.44	12.51	T	T	-1.05	0.7799	0.95	12.54	12.44	T	T	1.07	0.674	0.8426	12.35	12.51	T	T	-1.12	0.5049	0.75	TC0100010008.hg.1	NM_178353; ENST00000368770; ENST00000368771; ENST00000619588; OTTHUMT00000034525; OTTHUMT00000034656	LCE1E	late cornified envelope 1E	LCE1E
TC0100010009.hg.1	LCE1D	late cornified envelope 1D	0.2409	0.4448	4.79	4.8	T	T	-1.01	0.9532	0.9901	4.54	4.38	T	T	1.12	0.4907	0.8498	4.79	4.54	T	T	1.19	0.2944	0.5555	4.8	4.38	T	T	1.34	0.0915	0.2979	TC0100010009.hg.1	NM_178352; ENST00000326233; OTTHUMT00000034657; uc009wnp.3	LCE1D	late cornified envelope 1D	LCE1D
TC0100010010.hg.1	LCE1A	late cornified envelope 1A	0.1749	0.3679	5.02	4.99	T	T	1.01	0.9347	0.9859	4.51	4.67	T	T	-1.12	0.5334	0.8685	5.02	4.51	T	T	1.42	0.0691	0.238	4.99	4.67	T	T	1.26	0.2143	0.4854	TC0100010010.hg.1	NM_178348; ENST00000335123; OTTHUMT00000034660	LCE1A	late cornified envelope 1A	LCE1A
TC0100010011.hg.1	LCE6A	late cornified envelope 6A	0.2529	0.4584	3.29	3.38	F	F	-1.07	0.7641	0.9437	3.38	3.89	F	F	-1.43	0.1287	0.6005	3.29	3.38	F	F	-1.07	0.7656	0.894	3.38	3.89	F	F	-1.43	0.1291	0.364	TC0100010011.hg.1	NM_001128600; ENST00000431011	LCE6A	late cornified envelope 6A	LCE6A
TC0100010012.hg.1	SMCP	sperm mitochondria-associated cysteine-rich protein	0.4551	0.6391	3.23	2.87	F	F	1.28	0.3559	0.7772	2.77	3.28	F	F	-1.42	0.2013	0.6758	3.23	2.77	F	F	1.37	0.2446	0.5007	2.87	3.28	F	F	-1.33	0.2969	0.576	TC0100010012.hg.1	NM_030663; ENST00000368765; BC014593; BC016744; OTTHUMT00000034665	SMCP	sperm mitochondria-associated cysteine-rich protein	SMCP
TC0100010013.hg.1	IVL	involucrin	0.2832	0.4886	3.51	3.53	T	F	-1.02	0.9147	0.9792	3.05	3.48	F	F	-1.35	0.1402	0.6138	3.51	3.05	T	F	1.37	0.1217	0.3345	3.53	3.48	F	F	1.04	0.8449	0.9387	TC0100010013.hg.1	NM_005547; ENST00000368764; BC046391; OTTHUMT00000034664	IVL	involucrin	IVL
TC0100010016.hg.1	SPRR4	small proline-rich protein 4	0.4897	0.6658	3.4	3.5	F	F	-1.07	0.7599	0.9433	3.03	3.18	F	F	-1.11	0.6512	0.9125	3.4	3.03	F	F	1.29	0.2801	0.5401	3.5	3.18	F	F	1.25	0.3449	0.6214	TC0100010016.hg.1	NM_173080; ENST00000328051; BC069445; BC069549; BC112170; BC112172; OTTHUMT00000034663	SPRR4	small proline-rich protein 4	SPRR4
TC0100010017.hg.1	SPRR1A	small proline-rich protein 1A	0.7687	0.86	4.12	3.99	T	T	1.09	0.6144	0.9028	3.86	3.99	T	T	-1.09	0.6137	0.9012	4.12	3.86	T	T	1.2	0.3132	0.5746	3.99	3.99	T	T	1	0.981	0.9931	TC0100010017.hg.1	NM_001199828; NM_005987; ENST00000368762; BC105081; BC105083; BC143782; OTTHUMT00000040062	SPRR1A	small proline-rich protein 1A	SPRR1A
TC0100010018.hg.1	SPRR3	small proline-rich protein 3	0.9796	0.9889	2.61	2.65	F	F	-1.03	0.8722	0.97	2.57	2.55	F	F	1.01	0.9475	0.9881	2.61	2.57	F	F	1.03	0.8803	0.9483	2.65	2.55	F	F	1.07	0.707	0.8715	TC0100010018.hg.1	NM_001097589; NM_005416; ENST00000295367; ENST00000331860; ENST00000443178; ENST00000495845; BC017802; OTTHUMT00000038910; OTTHUMT00000038911; OTTHUMT00000038912	SPRR3	small proline-rich protein 3	SPRR3
TC0100010020.hg.1	SPRR1B	small proline-rich protein 1B	0.8965	0.939	3.41	3.2	F	F	1.16	0.58	0.8889	3.44	3.43	F	F	1.01	0.9598	0.9915	3.41	3.44	F	F	-1.02	0.9262	0.9682	3.2	3.43	F	F	-1.17	0.5521	0.783	TC0100010020.hg.1	NM_003125; ENST00000307098; OTTHUMT00000038906	SPRR1B	small proline-rich protein 1B	SPRR1B
TC0100010024.hg.1	LELP1	late cornified envelope-like proline-rich 1	0.2749	0.4795	3.55	3.75	F	F	-1.15	0.3685	0.7859	3.66	3.99	T	T	-1.26	0.1574	0.6333	3.55	3.66	F	T	-1.08	0.6264	0.8151	3.75	3.99	F	T	-1.18	0.2996	0.5784	TC0100010024.hg.1	NM_001010857; ENST00000368747; BC087854; BC130507; BC130511; OTTHUMT00000039104	LELP1	late cornified envelope-like proline-rich 1	LELP1
TC0100010025.hg.1	PRR9	proline rich 9	0.3734	0.5724	3.66	3.83	F	F	-1.12	0.6732	0.9213	3.17	3.67	F	F	-1.42	0.2117	0.6861	3.66	3.17	F	F	1.41	0.2179	0.4709	3.83	3.67	F	F	1.11	0.687	0.8605	TC0100010025.hg.1	NM_001195571; ENST00000368744; OTTHUMT00000039105; uc021ozw.1	PRR9	proline rich 9	PRR9
TC0100010028.hg.1	LOR	loricrin	0.5977	0.7455	2.91	2.7	F	F	1.16	0.3408	0.7668	2.73	2.94	F	F	-1.15	0.3634	0.7829	2.91	2.73	F	F	1.13	0.4267	0.676	2.7	2.94	F	F	-1.18	0.2874	0.5668	TC0100010028.hg.1	NM_000427; ENST00000368742; BC034690; BC108290; OTTHUMT00000039107	LOR	loricrin	LOR
TC0100010032.hg.1	S100A9	S100 calcium binding protein A9	0.0435	0.1553	10.5	11.22	T	T	-1.64	0.0082	0.2469	10.69	10.82	T	T	-1.1	0.5357	0.8697	10.5	10.69	T	T	-1.14	0.3922	0.6476	11.22	10.82	T	T	1.31	0.0975	0.3093	TC0100010032.hg.1	NM_002965; ENST00000368738; BC047681; OTTHUMT00000036793; uc001fbq.3	S100A9	S100 calcium binding protein A9	S100A9
TC0100010035.hg.1	S100A7A	S100 calcium binding protein A7A	0.7828	0.8695	3.37	3	F	F	1.29	0.3849	0.7942	3.06	3.03	F	F	1.02	0.9386	0.986	3.37	3.06	F	F	1.24	0.4648	0.7056	3	3.03	F	F	-1.02	0.9449	0.9792	TC0100010035.hg.1	NM_176823; ENST00000329256; ENST00000368728; ENST00000368729; OTTHUMT00000036786; OTTHUMT00000036787; OTTHUMT00000036788; uc001fbt.1	S100A7A	S100 calcium binding protein A7A	S100A7A
TC0100010039.hg.1	LOC101928034; S100A3	uncharacterized LOC101928034; Salzman2013 ANTISENSE, CDS, coding, INTERNAL, intronic, OVCODE, OVEXON, UTR5 best transcript NM_002960	0.3019	0.5074	3.56	3.8	T	F	-1.18	0.4429	0.8298	3.64	4.12	T	T	-1.39	0.1363	0.611	3.56	3.64	T	T	-1.05	0.802	0.914	3.8	4.12	F	T	-1.25	0.3026	0.5815	TC0100010039.hg.1	NR_125947; hsa_circ_0014232	LOC101928034; S100A3	uncharacterized LOC101928034; Salzman2013 ANTISENSE, CDS, coding, INTERNAL, intronic, OVCODE, OVEXON, UTR5 best transcript NM_002960	LOC101928034	S100A3
TC0100010043.hg.1	S100A1	S100 calcium binding protein A1	0.4154	0.6085	3.01	3.32	F	T	-1.24	0.2384	0.6857	3.34	3.41	T	T	-1.05	0.7675	0.946	3.01	3.34	F	T	-1.26	0.2142	0.4666	3.32	3.41	T	T	-1.07	0.7136	0.8752	TC0100010043.hg.1	NM_006271; ENST00000292169; ENST00000368696; ENST00000368698; ENST00000436839; ENST00000469893; BC014392; OTTHUMT00000089933; OTTHUMT00000089934; OTTHUMT00000089935; OTTHUMT00000089936; OTTHUMT00000089937; uc001fck.1	S100A1	S100 calcium binding protein A1	S100A1
TC0100010044.hg.1	CHTOP	chromatin target of PRMT1	0.275	0.4795	9.86	9.91	T	T	-1.03	0.8568	0.9658	10.33	10.15	T	T	1.14	0.4829	0.8463	9.86	10.33	T	T	-1.39	0.0945	0.2883	9.91	10.15	T	T	-1.18	0.3645	0.6388	TC0100010044.hg.1	NM_001206612; NM_001244664; NM_015607; ENST00000368686; ENST00000368687; ENST00000368690; ENST00000368694; ENST00000403433; ENST00000495554; ENST00000614256; BC108721; BC120961; BC120962; OTTHUMT00000089967; OTTHUMT00000089968; OTTHUMT00000089969; OTTHUMT00000089970; OTTHUMT00000089971	CHTOP	chromatin target of PRMT1	CHTOP
TC0100010046.hg.1	SNAPIN	SNAP-associated protein	0.4817	0.6595	7.73	7.69	T	T	1.03	0.879	0.9712	7.43	7.78	T	T	-1.27	0.1708	0.6449	7.73	7.43	T	T	1.23	0.2304	0.4844	7.69	7.78	T	T	-1.06	0.7275	0.8826	TC0100010046.hg.1	NM_012437; NR_052019; NR_052020; ENST00000368685; ENST00000462880; ENST00000474959; ENST00000478558; BC000761; BC004494; OTTHUMT00000090036; OTTHUMT00000090037; OTTHUMT00000090038; OTTHUMT00000090039	SNAPIN	SNAP-associated protein	SNAPIN
TC0100010047.hg.1	NPR1	natriuretic peptide receptor 1	0.4069	0.6012	3.96	3.43	T	F	1.44	0.1833	0.6383	3.43	3.4	F	F	1.03	0.9231	0.9822	3.96	3.43	T	F	1.44	0.1879	0.4328	3.43	3.4	F	F	1.02	0.9359	0.9759	TC0100010047.hg.1	NM_000906; ENST00000368677; ENST00000368680; ENST00000413826; BC063304; OTTHUMT00000090034; OTTHUMT00000090035; OTTHUMT00000470269	NPR1	natriuretic peptide receptor 1	NPR1
TC0100010058.hg.1	CREB3L4	cAMP responsive element binding protein 3-like 4	0.5811	0.7339	3.63	3.42	F	F	1.16	0.4811	0.8489	3.68	3.33	F	F	1.27	0.251	0.7154	3.63	3.68	F	F	-1.03	0.883	0.9494	3.42	3.33	F	F	1.07	0.7404	0.8894	TC0100010058.hg.1	NM_001255978; NM_001255979; NM_001255980; NM_001255981; NM_130898; NR_045658; ENST00000271889; ENST00000368600; ENST00000368601; ENST00000368603; ENST00000368607; ENST00000431292; ENST00000449724; ENST00000461688; ENST00000468845; ENST00000473340; ENST00000477617; ENST00000479010; ENST00000492729; BC038962; OTTHUMT00000090290; OTTHUMT00000090291; OTTHUMT00000090292; OTTHUMT00000090293; OTTHUMT000…	CREB3L4	cAMP responsive element binding protein 3-like 4	CREB3L4
TC0100010060.hg.1	RPS27	ribosomal protein S27	0.9566	0.9758	18.19	18.18	T	T	1.01	0.9577	0.9911	18.2	18.09	T	T	1.07	0.6449	0.9099	18.19	18.2	T	T	-1	0.9874	0.995	18.18	18.09	T	T	1.06	0.6942	0.8642	TC0100010060.hg.1	NM_001030; ENST00000368567; ENST00000392558; ENST00000477151; ENST00000493224; BC002658; BC070219; OTTHUMT00000088997; OTTHUMT00000088998; OTTHUMT00000088999; OTTHUMT00000089000	RPS27	ribosomal protein S27	RPS27
TC0100010066.hg.1	UBAP2L	ubiquitin associated protein 2 like	0.8929	0.9367	15.4	15.26	T	T	1.11	0.5119	0.8643	15.37	15.39	T	T	-1.02	0.911	0.9806	15.4	15.37	T	T	1.02	0.8831	0.9494	15.26	15.39	T	T	-1.1	0.534	0.7713	TC0100010066.hg.1	NM_001127320; NM_001287815; NM_001287816; NM_014847; ENST00000271877; ENST00000343815; ENST00000361546; ENST00000368504; ENST00000412596; ENST00000428595; ENST00000428931; ENST00000433615; ENST00000437652; ENST00000441890; ENST00000456325; ENST00000465855; ENST00000466173; ENST00000475373; ENST00000484696; ENST00000484819; ENST00000489076; ENST00000493867; ENST00000495676; ENST00000613315; BC0031…	UBAP2L	ubiquitin associated protein 2 like	UBAP2L
TC0100010068.hg.1	HAX1	HCLS1 associated protein X-1	0.0133	0.0712	10.01	10.17	T	T	-1.12	0.4536	0.8363	10.68	10.77	T	T	-1.07	0.6629	0.9176	10.01	10.68	T	T	-1.59	0.011	0.0708	10.17	10.77	T	T	-1.52	0.0187	0.1067	TC0100010068.hg.1	NM_001018837; NM_006118; ENST00000328703; ENST00000435087; ENST00000447768; ENST00000457918; ENST00000459914; ENST00000471326; ENST00000477780; ENST00000483970; ENST00000492550; ENST00000531435; ENST00000532105; BC005240; BC014314; BC015209; BC016730; OTTHUMT00000087650; OTTHUMT00000087651; OTTHUMT00000087652; OTTHUMT00000087653; OTTHUMT00000087654; OTTHUMT00000087655; OTTHUMT00000087656; OTTHUMT…	HAX1	HCLS1 associated protein X-1	HAX1
TC0100010074.hg.1	AQP10	aquaporin 10	0.8278	0.8979	4.69	4.52	F	F	1.12	0.6366	0.9101	4.47	4.37	T	F	1.07	0.7851	0.9515	4.69	4.47	F	T	1.16	0.5404	0.7598	4.52	4.37	F	F	1.11	0.6783	0.8565	TC0100010074.hg.1	NM_080429; ENST00000324978; ENST00000355197; ENST00000484864; BC069607; BC074896; BC074897; OTTHUMT00000087660; OTTHUMT00000087661; OTTHUMT00000087662; uc001feu.3	AQP10	aquaporin 10	AQP10
TC0100010075.hg.1	ATP8B2	ATPase, aminophospholipid transporter, class I, type 8B, member 2	0.2263	0.4284	8.64	8.14	T	T	1.41	0.1181	0.5632	8.67	8.25	T	T	1.34	0.1786	0.6533	8.64	8.67	T	T	-1.03	0.9023	0.9579	8.14	8.25	T	T	-1.08	0.7008	0.8678	TC0100010075.hg.1	NM_001005855; NM_020452; ENST00000368487; ENST00000368489; ENST00000368490; ENST00000426445; ENST00000505882; ENST00000514107; OTTHUMT00000087658; OTTHUMT00000087659; OTTHUMT00000087903; OTTHUMT00000359977; OTTHUMT00000359978; OTTHUMT00000359979	ATP8B2	ATPase, aminophospholipid transporter, class I, type 8B, member 2	ATP8B2
TC0100010078.hg.1	IL6R	interleukin 6 receptor	0.0041	0.0305	11.41	11.4	T	T	1.01	0.9593	0.9911	12.25	12.4	T	T	-1.11	0.5527	0.8784	11.41	12.25	T	T	-1.78	0.0081	0.0577	11.4	12.4	T	T	-2	0.0029	0.0296	TC0100010078.hg.1	NM_000565; NM_001206866; NM_181359; ENST00000344086; ENST00000368485; ENST00000476006; ENST00000502679; ENST00000507256; ENST00000512471; ENST00000515190; ENST00000622330; BC089410; BC132684; BC132686; OTTHUMT00000087911; OTTHUMT00000087912; OTTHUMT00000359899; OTTHUMT00000359900; OTTHUMT00000359901; OTTHUMT00000359902; OTTHUMT00000359903; uc001fez.2	IL6R	interleukin 6 receptor	IL6R
TC0100010082.hg.1	TDRD10	tudor domain containing 10	0.2494	0.4549	3.63	3.24	F	F	1.31	0.1129	0.5564	3.19	3.26	F	F	-1.05	0.7636	0.9455	3.63	3.19	F	F	1.35	0.0819	0.2648	3.24	3.26	F	F	-1.02	0.9174	0.9699	TC0100010082.hg.1	NM_001098475; NM_182499; ENST00000368480; ENST00000368482; ENST00000462871; ENST00000468714; ENST00000479937; BC044864; OTTHUMT00000090699; OTTHUMT00000090700; OTTHUMT00000090701; OTTHUMT00000090702; OTTHUMT00000090703; uc001ffd.3	TDRD10	tudor domain containing 10	TDRD10
TC0100010085.hg.1	CHRNB2	cholinergic receptor, nicotinic beta 2	0.3907	0.5873	5.51	5.6	T	T	-1.07	0.7507	0.9408	5.53	5.11	T	T	1.33	0.1927	0.6683	5.51	5.53	T	T	-1.01	0.9452	0.9766	5.6	5.11	T	T	1.4	0.1305	0.3663	TC0100010085.hg.1	NM_000748; ENST00000368476; BC075040; BC075041; OTTHUMT00000090697	CHRNB2	cholinergic receptor, nicotinic beta 2	CHRNB2
TC0100010100.hg.1	CKS1B	CDC28 protein kinase regulatory subunit 1B	0.4864	0.6633	8	7.96	T	T	1.03	0.8872	0.9728	8.4	8.15	T	T	1.19	0.4244	0.8181	8	8.4	T	T	-1.32	0.2179	0.4709	7.96	8.15	T	T	-1.14	0.5412	0.7753	TC0100010100.hg.1	NM_001826; NR_024163; ENST00000308987; ENST00000368436; ENST00000368439; ENST00000471245; ENST00000473344; ENST00000474215; ENST00000477676; BC007751; BC015629; BC070319; BC070320; OTTHUMT00000091078; OTTHUMT00000091079; OTTHUMT00000091080; OTTHUMT00000091081; OTTHUMT00000091082; OTTHUMT00000098998; OTTHUMT00000098999	CKS1B	CDC28 protein kinase regulatory subunit 1B	CKS1B
TC0100010102.hg.1	FLAD1	flavin adenine dinucleotide synthetase 1	0.0117	0.065	8.02	8.7	T	T	-1.6	0.0155	0.3066	8.38	8.99	T	T	-1.52	0.026	0.3876	8.02	8.38	T	T	-1.28	0.1456	0.3725	8.7	8.99	T	T	-1.22	0.2358	0.5119	TC0100010102.hg.1	NM_001184891; NM_001184892; NM_025207; NM_201398; ENST00000292180; ENST00000295530; ENST00000315144; ENST00000368428; ENST00000368431; ENST00000368432; ENST00000368433; ENST00000477609; ENST00000481758; ENST00000487371; ENST00000489992; ENST00000492620; BC011378; BC021096; BC032323; OTTHUMT00000091089; OTTHUMT00000091090; OTTHUMT00000091091; OTTHUMT00000091092; OTTHUMT00000091093; OTTHUMT00000091…	FLAD1	flavin adenine dinucleotide synthetase 1	FLAD1
TC0100010103.hg.1	LENEP	lens epithelial protein	0.3235	0.5287	4.47	4.16	T	T	1.24	0.3227	0.7542	4.34	3.91	T	T	1.35	0.1832	0.6575	4.47	4.34	T	T	1.1	0.6673	0.8393	4.16	3.91	T	T	1.19	0.4221	0.6871	TC0100010103.hg.1	NM_018655; ENST00000368427; ENST00000392487; BC069140; BC096714; BC098148; BC098246; BC098253; OTTHUMT00000091101; OTTHUMT00000385609; uc001fgi.3	LENEP	lens epithelial protein	LENEP
TC0100010104.hg.1	ZBTB7B	zinc finger and BTB domain containing 7B	0.003	0.0244	9.45	10.06	T	T	-1.53	0.0222	0.3455	8.84	9.6	T	T	-1.69	0.0078	0.2853	9.45	8.84	T	T	1.52	0.023	0.1171	10.06	9.6	T	T	1.38	0.0667	0.2457	TC0100010104.hg.1	NM_001252406; NM_001256455; NR_045515; NR_046206; NR_049765; ENST00000292176; ENST00000368426; ENST00000417934; ENST00000461530; ENST00000483226; ENST00000487542; ENST00000535420; BC012070; OTTHUMT00000091083; OTTHUMT00000091084; OTTHUMT00000091085; OTTHUMT00000091086; OTTHUMT00000091087	ZBTB7B	zinc finger and BTB domain containing 7B	ZBTB7B
TC0100010111.hg.1	EFNA1	ephrin-A1	0.689	0.8092	2.87	3.36	F	F	-1.41	0.271	0.7148	3.03	3.19	F	F	-1.11	0.7248	0.9344	2.87	3.03	F	F	-1.12	0.7067	0.8629	3.36	3.19	F	F	1.13	0.6828	0.8581	TC0100010111.hg.1	NM_004428; NM_182685; ENST00000368406; ENST00000368407; ENST00000469878; ENST00000474413; ENST00000497282; BC032698; BC095432; OTTHUMT00000085428; OTTHUMT00000085485; OTTHUMT00000085486; OTTHUMT00000085487; OTTHUMT00000085488	EFNA1	ephrin-A1	EFNA1
TC0100010112.hg.1	SLC50A1	solute carrier family 50 (sugar efflux transporter), member 1	0.0071	0.045	8.3	7.28	T	T	2.02	0.0075	0.2425	8.47	7.49	T	T	1.97	0.0091	0.297	8.3	8.47	T	T	-1.13	0.5627	0.7742	7.28	7.49	T	T	-1.16	0.4876	0.7387	TC0100010112.hg.1	NM_001122837; NM_001122839; NM_001287586; NM_001287587; NM_001287588; NM_001287589; NM_001287590; NM_001287591; NM_001287592; NM_018845; ENST00000303343; ENST00000368401; ENST00000368404; ENST00000368405; ENST00000465546; ENST00000475824; ENST00000479579; ENST00000484027; ENST00000484157; ENST00000488609; ENST00000490276; ENST00000490770; ENST00000506037; ENST00000622581; BC005943; BC009621; OTTH…	SLC50A1	solute carrier family 50 (sugar efflux transporter), member 1	SLC50A1
TC0100010115.hg.1	TRIM46	tripartite motif containing 46	0.2572	0.462	5.25	4.74	T	T	1.42	0.2968	0.7353	5.74	5.39	T	T	1.27	0.4711	0.8405	5.25	5.74	T	T	-1.4	0.3216	0.5825	4.74	5.39	T	T	-1.57	0.194	0.4587	TC0100010115.hg.1	NM_001256599; NM_001256600; NM_001256601; NM_001282378; NM_001282379; NM_025058; NR_046327; NR_046329; NR_104150; ENST00000334634; ENST00000368382; ENST00000368383; ENST00000368385; ENST00000392451; ENST00000464760; ENST00000468878; ENST00000474430; ENST00000543729; ENST00000545012; ENST00000611379; BC069416; BC069568; BC126372; OTTHUMT00000086728; OTTHUMT00000086729; OTTHUMT00000086730; OTTHUMT0…	TRIM46	tripartite motif containing 46	TRIM46
TC0100010121.hg.1	HCN3	hyperpolarization activated cyclic nucleotide gated potassium channel 3	0.952	0.9733	3.53	3.53	T	T	-1	0.9935	0.9993	3.6	3.77	T	T	-1.13	0.7301	0.9353	3.53	3.6	T	T	-1.05	0.8882	0.9513	3.53	3.77	T	T	-1.18	0.6344	0.833	TC0100010121.hg.1	NM_020897; NR_073074; ENST00000368358; ENST00000467204; ENST00000492035; ENST00000496230; OTTHUMT00000087388; OTTHUMT00000087389; OTTHUMT00000087390; OTTHUMT00000096548	HCN3	hyperpolarization activated cyclic nucleotide gated potassium channel 3	HCN3
TC0100010123.hg.1	FDPS	farnesyl diphosphate synthase	0.2823	0.4877	9.47	9.85	T	T	-1.3	0.139	0.5899	9.45	9.76	T	T	-1.24	0.2205	0.6943	9.47	9.45	T	T	1.01	0.9471	0.9772	9.85	9.76	T	T	1.06	0.7154	0.8761	TC0100010123.hg.1	NM_001135821; NM_001135822; NM_001242824; NM_001242825; NM_002004; ENST00000356657; ENST00000368356; ENST00000447866; ENST00000461507; ENST00000465559; ENST00000467076; ENST00000468479; ENST00000470171; ENST00000471117; ENST00000474345; ENST00000477057; ENST00000487002; ENST00000489003; ENST00000489324; ENST00000490140; ENST00000491013; ENST00000492244; ENST00000492887; ENST00000495308; ENST00000…	FDPS	farnesyl diphosphate synthase	FDPS
TC0100010124.hg.1	RUSC1	RUN and SH3 domain containing 1	0.0189	0.0901	7.35	7.03	T	T	1.24	0.258	0.7035	7.22	6.36	T	T	1.82	0.0096	0.3005	7.35	7.22	T	T	1.1	0.6264	0.8151	7.03	6.36	T	T	1.6	0.0297	0.1454	TC0100010124.hg.1	NM_001105203; NM_001105204; NM_001105205; NM_001278227; NM_001278228; NM_001278229; NM_001278230; NM_014328; NR_103478; ENST00000292254; ENST00000368347; ENST00000368349; ENST00000368352; ENST00000368354; ENST00000462780; ENST00000467820; ENST00000468764; ENST00000471876; ENST00000473331; ENST00000479924; ENST00000485924; ENST00000489860; ENST00000490373; ENST00000492536; ENST00000497930; OTTHUMT…	RUSC1	RUN and SH3 domain containing 1	RUSC1
TC0100010129.hg.1	ASH1L-AS1	ASH1L antisense RNA 1	0.0127	0.0689	6.03	5.31	T	T	1.65	0.0301	0.382	5.36	4.8	T	T	1.48	0.0748	0.512	6.03	5.36	T	T	1.59	0.0409	0.1711	5.31	4.8	T	T	1.42	0.1011	0.3166	TC0100010129.hg.1	NR_027023	ASH1L-AS1	ASH1L antisense RNA 1	ASH1L-AS1
TC0100010133.hg.1	MSTO1; MSTO2P	misato 1, mitochondrial distribution and morphology regulator; misato family member 2, pseudogene	0.4785	0.6572	9.12	9.45	T	T	-1.26	0.4464	0.832	8.82	8.93	T	T	-1.07	0.8115	0.9572	9.12	8.82	T	T	1.23	0.4866	0.7222	9.45	8.93	T	T	1.44	0.2342	0.5103	TC0100010133.hg.1	NM_001256532; NM_001256533; NM_018116; NR_024117; NR_046292; NR_046293; NR_046294; NR_046295; ENST00000245564; ENST00000368341; ENST00000460199; ENST00000462250; ENST00000465137; ENST00000466815; ENST00000471209; ENST00000473327; ENST00000475253; ENST00000478756; ENST00000482284; ENST00000483734; ENST00000483832; ENST00000488901; ENST00000490642; ENST00000490743; ENST00000491308; ENST00000494995;…	MSTO1; MSTO2P	misato 1, mitochondrial distribution and morphology regulator; misato family member 2, pseudogene	MSTO1	MSTO2P
TC0100010134.hg.1	DAP3	death associated protein 3	0.1683	0.3591	10.55	10.79	T	T	-1.18	0.344	0.7684	10.19	10.59	T	T	-1.32	0.1324	0.6055	10.55	10.19	T	T	1.28	0.1744	0.4138	10.79	10.59	T	T	1.15	0.4343	0.6982	TC0100010134.hg.1	NM_001199849; NM_001199850; NM_001199851; NM_004632; NM_033657; ENST00000343043; ENST00000368336; ENST00000421487; ENST00000461479; ENST00000462002; ENST00000462978; ENST00000463295; ENST00000463575; ENST00000465375; ENST00000466384; ENST00000470830; ENST00000471214; ENST00000471523; ENST00000471642; ENST00000475056; ENST00000476444; ENST00000477394; ENST00000479076; ENST00000479151; ENST00000490…	DAP3	death associated protein 3	DAP3
TC0100010140.hg.1	SYT11	synaptotagmin XI	0.0003	0.0043	7.83	6.95	T	T	1.83	0.0247	0.3572	8.7	6.33	T	T	5.15	5.16e-05	0.0721	7.83	8.7	T	T	-1.83	0.025	0.1234	6.95	6.33	T	T	1.54	0.0885	0.2922	TC0100010140.hg.1	NM_152280; ENST00000368324; BC004291; BC013690; BC039205; OTTHUMT00000039597	SYT11	synaptotagmin XI	SYT11
TC0100010144.hg.1	RXFP4	relaxin/insulin-like family peptide receptor 4	0.1657	0.3554	2.96	3.48	F	T	-1.44	0.0457	0.4322	3.24	3.04	T	F	1.15	0.4022	0.8039	2.96	3.24	F	T	-1.21	0.2453	0.5017	3.48	3.04	T	F	1.36	0.0821	0.2803	TC0100010144.hg.1	NM_181885; ENST00000368318; BC101507; BC101509; OTTHUMT00000046203	RXFP4	relaxin/insulin-like family peptide receptor 4	RXFP4
TC0100010148.hg.1	LAMTOR2	late endosomal/lysosomal adaptor, MAPK and MTOR activator 2	0.1498	0.3353	11.76	11.67	T	T	1.07	0.689	0.9268	12.21	11.92	T	T	1.22	0.2329	0.7018	11.76	12.21	T	T	-1.37	0.075	0.2511	11.67	11.92	T	T	-1.19	0.2797	0.5593	TC0100010148.hg.1	NM_001145264; NM_014017; ENST00000368302; ENST00000368304; ENST00000368305; ENST00000463371; ENST00000487106; ENST00000489664; BC024190; OTTHUMT00000046197; OTTHUMT00000046198; OTTHUMT00000046199; OTTHUMT00000046200; OTTHUMT00000046201; OTTHUMT00000046202	LAMTOR2	late endosomal/lysosomal adaptor, MAPK and MTOR activator 2	LAMTOR2
TC0100010149.hg.1	RAB25	RAB25, member RAS oncogene family	0.9302	0.9602	4.27	4.31	T	T	-1.03	0.9176	0.98	4.27	4.46	T	T	-1.14	0.5845	0.8901	4.27	4.27	T	T	1	0.9958	0.9984	4.31	4.46	T	T	-1.11	0.6596	0.8465	TC0100010149.hg.1	NM_020387; ENST00000361084; ENST00000463614; ENST00000473336; ENST00000487325; ENST00000497968; ENST00000615862; BC009831; BC033322; OTTHUMT00000046185; OTTHUMT00000046186; OTTHUMT00000046187; OTTHUMT00000046188; OTTHUMT00000046189	RAB25	RAB25, member RAS oncogene family	RAB25
TC0100010152.hg.1	LMNA	lamin A/C	0.0009	0.0105	13.47	12.94	T	T	1.45	0.0593	0.4658	12.23	12.02	T	T	1.16	0.4039	0.8052	13.47	12.23	T	T	2.36	0.0008	0.0109	12.94	12.02	T	T	1.89	0.0048	0.0418	TC0100010152.hg.1	NM_001257374; NM_001282624; NM_001282625; NM_001282626; NM_005572; NM_170707; NM_170708; ENST00000347559; ENST00000361308; ENST00000368297; ENST00000368298; ENST00000368299; ENST00000368300; ENST00000368301; ENST00000448611; ENST00000459904; ENST00000469565; ENST00000470199; ENST00000470835; ENST00000473598; ENST00000478063; ENST00000495341; ENST00000496738; ENST00000498722; ENST00000502357; ENST…	LMNA	lamin A/C	LMNA
TC0100010155.hg.1	SEMA4A	sema domain, immunoglobulin domain (Ig), transmembrane domain (TM) and short cytoplasmic domain, (semaphorin) 4A	0.0106	0.0606	8.27	9.31	T	T	-2.05	0.0109	0.273	7.98	8.91	T	T	-1.9	0.0189	0.3576	8.27	7.98	T	T	1.23	0.3873	0.6431	9.31	8.91	T	T	1.32	0.242	0.5191	TC0100010155.hg.1	NM_001193300; NM_001193301; NM_001193302; NM_022367; ENST00000355014; ENST00000368282; ENST00000368284; ENST00000368285; ENST00000368286; ENST00000414683; ENST00000435124; ENST00000438830; ENST00000462892; ENST00000466698; ENST00000469065; ENST00000470306; ENST00000484155; ENST00000485575; ENST00000487358; ENST00000633494; BC020974; OTTHUMT00000039484; OTTHUMT00000039485; OTTHUMT00000039486; OTTH…	SEMA4A	sema domain, immunoglobulin domain (Ig), transmembrane domain (TM) and short cytoplasmic domain, (semaphorin) 4A	SEMA4A
TC0100010159.hg.1	SLC25A44	solute carrier family 25, member 44	0.0045	0.0323	8.19	9.02	T	T	-1.77	0.0209	0.3398	8.17	7.48	T	T	1.61	0.0435	0.4443	8.19	8.17	T	T	1.02	0.9339	0.9718	9.02	7.48	T	T	2.9	0.0006	0.0092	TC0100010159.hg.1	NM_001286184; NM_014655; NR_104408; NR_104411; NR_104412; ENST00000359511; ENST00000423538; ENST00000468973; ENST00000469537; ENST00000482737; BC008843; BC039854; OTTHUMT00000040856; OTTHUMT00000040857; OTTHUMT00000040858; OTTHUMT00000040859	SLC25A44	solute carrier family 25, member 44	SLC25A44
TC0100010161.hg.1	PMF1; PMF1-BGLAP; BGLAP	polyamine-modulated factor 1; PMF1-BGLAP readthrough; bone gamma-carboxyglutamate (gla) protein	0.066	0.2019	9.19	9.6	T	T	-1.33	0.1032	0.5428	9.6	9.91	T	T	-1.24	0.196	0.6709	9.19	9.6	T	T	-1.33	0.105	0.3065	9.6	9.91	T	T	-1.24	0.199	0.4657	TC0100010161.hg.1	NM_001199653; NM_001199654; NM_001199661; NM_001199662; NM_001199663; NM_001199664; NM_007221; NM_199173; ENST00000320139; ENST00000368272; ENST00000368273; ENST00000368276; ENST00000368277; ENST00000368279; ENST00000466489; ENST00000471413; ENST00000490491; ENST00000497069; ENST00000567140; ENST00000606952; BC065031; BC113432; BC113434; OTTHUMT00000040860; OTTHUMT00000040861; OTTHUMT00000040862;…	PMF1; PMF1-BGLAP; BGLAP	polyamine-modulated factor 1; PMF1-BGLAP readthrough; bone gamma-carboxyglutamate (gla) protein	PMF1	PMF1-BGLAP	BGLAP
TC0100010164.hg.1	TMEM79	transmembrane protein 79	0.5465	0.7087	4.6	4.41	T	T	1.14	0.6223	0.9065	4.86	4.91	T	T	-1.04	0.89	0.9751	4.6	4.86	T	T	-1.19	0.5195	0.7446	4.41	4.91	T	T	-1.42	0.2191	0.4912	TC0100010164.hg.1	NM_032323; NR_026678; ENST00000295694; ENST00000357501; ENST00000405535; ENST00000456810; ENST00000463670; ENST00000485135; ENST00000495881; BC005094; OTTHUMT00000052101; OTTHUMT00000052102; OTTHUMT00000052103; OTTHUMT00000052104; OTTHUMT00000052105; OTTHUMT00000052106; uc009wrw.3	TMEM79	transmembrane protein 79	TMEM79
TC0100010167.hg.1	TSACC	TSSK6 activating co-chaperone	0.2835	0.4888	4.13	3.65	T	F	1.4	0.2043	0.6568	3.56	3.43	T	F	1.09	0.7386	0.9373	4.13	3.56	T	T	1.49	0.1394	0.3622	3.65	3.43	F	F	1.16	0.5646	0.7906	TC0100010167.hg.1	NM_001304817; NM_001304818; NM_001304819; NM_001304820; NM_001304821; NM_001304822; NM_001304823; NM_001304824; NM_001304825; NM_001304826; NM_144627; NR_130913; ENST00000368251; ENST00000368252; ENST00000368253; ENST00000368254; ENST00000368255; ENST00000466306; ENST00000470342; ENST00000481479; BC014605; OTTHUMT00000060594; OTTHUMT00000060595; OTTHUMT00000060596; OTTHUMT00000060597; OTTHUMT0000…	TSACC	TSSK6 activating co-chaperone	TSACC
TC0100010168.hg.1	RHBG	Rh family, B glycoprotein (gene/pseudogene)	0.7381	0.8417	2.55	2.27	F	F	1.22	0.3781	0.791	2.58	2.46	F	F	1.09	0.701	0.9282	2.55	2.58	F	F	-1.02	0.9244	0.9674	2.27	2.46	F	F	-1.14	0.5453	0.7786	TC0100010168.hg.1	NM_001256395; NM_001256396; NM_020407; NR_046115; ENST00000451864; ENST00000467375; ENST00000494874; ENST00000537040; ENST00000612897; ENST00000613460; ENST00000618120; ENST00000620376; ENST00000622297; BC065218; OTTHUMT00000060589; OTTHUMT00000075961; OTTHUMT00000075962; OTTHUMT00000075963; OTTHUMT00000075964; OTTHUMT00000075965; OTTHUMT00000075966; OTTHUMT00000099301; OTTHUMT00000399466	RHBG	Rh family, B glycoprotein (gene/pseudogene)	RHBG
TC0100010184.hg.1	TTC24	tetratricopeptide repeat domain 24	0.3552	0.5566	8.21	7.95	T	T	1.2	0.495	0.8549	7.79	7.53	T	T	1.2	0.4873	0.8479	8.21	7.79	T	T	1.33	0.2817	0.542	7.95	7.53	T	T	1.34	0.2765	0.5556	TC0100010184.hg.1	NM_001105669; ENST00000368236; ENST00000368237; ENST00000413282; ENST00000462049; ENST00000478081; ENST00000495690; OTTHUMT00000081024; OTTHUMT00000081026; OTTHUMT00000081027; OTTHUMT00000081028; OTTHUMT00000158547; uc021pbf.1	TTC24	tetratricopeptide repeat domain 24	TTC24
TC0100010185.hg.1	APOA1BP	apolipoprotein A-I binding protein	0.0083	0.0507	12.28	11.76	T	T	1.44	0.0653	0.482	12.86	12.65	T	T	1.16	0.4095	0.8085	12.28	12.86	T	T	-1.5	0.0447	0.1812	11.76	12.65	T	T	-1.85	0.0062	0.0498	TC0100010185.hg.1	NM_144772; ENST00000368233; ENST00000368234; ENST00000368235; ENST00000467374; ENST00000488840; BC056917; BC100931; BC100932; BC100933; BC100934; OTTHUMT00000081044; OTTHUMT00000081045; OTTHUMT00000081046; OTTHUMT00000081047; OTTHUMT00000081048	APOA1BP	apolipoprotein A-I binding protein	APOA1BP
TC0100010187.hg.1	HAPLN2	hyaluronan and proteoglycan link protein 2	0.3857	0.583	5.25	5.07	T	T	1.13	0.4406	0.828	5.26	5.49	T	T	-1.17	0.3438	0.7699	5.25	5.26	T	T	-1.01	0.9728	0.9889	5.07	5.49	T	T	-1.33	0.0993	0.3131	TC0100010187.hg.1	NM_021817; ENST00000255039; ENST00000456112; ENST00000482204; ENST00000487988; ENST00000494218; BC029864; OTTHUMT00000081039; OTTHUMT00000081040; OTTHUMT00000081041; OTTHUMT00000081042; OTTHUMT00000081043; uc001fpn.1	HAPLN2	hyaluronan and proteoglycan link protein 2	HAPLN2
TC0100010188.hg.1	BCAN	brevican	0.9036	0.9435	2.77	2.86	F	F	-1.06	0.8219	0.9571	2.84	2.6	F	F	1.17	0.5572	0.8799	2.77	2.84	F	F	-1.04	0.8719	0.9451	2.86	2.6	F	F	1.2	0.5164	0.7577	TC0100010188.hg.1	NM_021948; NM_198427; ENST00000329117; ENST00000361588; ENST00000424639; ENST00000441358; ENST00000457777; ENST00000479949; ENST00000491823; ENST00000496038; BC009117; BC022938; BC027971; OTTHUMT00000081839; OTTHUMT00000081840; OTTHUMT00000081841; OTTHUMT00000081842; OTTHUMT00000081843; OTTHUMT00000081844; OTTHUMT00000081845; OTTHUMT00000081846	BCAN	brevican	BCAN
TC0100010192.hg.1	RRNAD1	ribosomal RNA adenine dimethylase domain containing 1	0.3586	0.5596	7.39	6.66	T	T	1.66	0.1431	0.5944	7.13	6.69	T	T	1.36	0.3574	0.7791	7.39	7.13	T	T	1.2	0.5793	0.7855	6.66	6.69	T	T	-1.02	0.9523	0.9823	TC0100010192.hg.1	NM_001142560; NM_015997; ENST00000368216; ENST00000368218; ENST00000462397; ENST00000476229; ENST00000481920; ENST00000484742; ENST00000497515; ENST00000517871; ENST00000519086; ENST00000522237; ENST00000524343; BC011382; OTTHUMT00000098973; OTTHUMT00000098974; OTTHUMT00000098975; OTTHUMT00000098976; OTTHUMT00000098977; OTTHUMT00000098978; OTTHUMT00000145386; OTTHUMT00000378735; OTTHUMT0000037873…	RRNAD1	ribosomal RNA adenine dimethylase domain containing 1	RRNAD1
TC0100010193.hg.1	PRCC	papillary renal cell carcinoma (translocation-associated)	0.6981	0.8145	13.05	13.28	T	T	-1.17	0.3524	0.7746	13.02	13.13	T	T	-1.07	0.6727	0.9199	13.05	13.02	T	T	1.02	0.9043	0.9584	13.28	13.13	T	T	1.11	0.5208	0.7609	TC0100010193.hg.1	NM_005973; ENST00000271526; ENST00000454659; ENST00000459707; ENST00000469071; ENST00000473387; ENST00000491853; ENST00000526188; BC004913; BC010450; OTTHUMT00000098941; OTTHUMT00000098942; OTTHUMT00000098943; OTTHUMT00000098944; OTTHUMT00000098945; OTTHUMT00000099426; OTTHUMT00000393261	PRCC	papillary renal cell carcinoma (translocation-associated)	PRCC
TC0100010196.hg.1	NTRK1	neurotrophic tyrosine kinase, receptor, type 1	0.236	0.4397	5.21	5.27	T	T	-1.05	0.8188	0.9565	4.69	4.95	T	T	-1.2	0.3881	0.7966	5.21	4.69	T	T	1.43	0.1075	0.3108	5.27	4.95	T	T	1.25	0.2921	0.5712	TC0100010196.hg.1	NM_001007792; NM_001012331; NM_002529; ENST00000358660; ENST00000368196; ENST00000392302; ENST00000489021; ENST00000497019; ENST00000524377; ENST00000530298; ENST00000531606; ENST00000533630; ENST00000534682; BC136554; BC144239; OTTHUMT00000098979; OTTHUMT00000098980; OTTHUMT00000392276; OTTHUMT00000392277; OTTHUMT00000392278; OTTHUMT00000392279; OTTHUMT00000392280; OTTHUMT00000392281; OTTHUMT000…	NTRK1	neurotrophic tyrosine kinase, receptor, type 1	NTRK1
TC0100010197.hg.1	PEAR1	platelet endothelial aggregation receptor 1	0.0731	0.2153	4.03	3.87	T	T	1.12	0.6508	0.9146	3.44	3.07	F	F	1.29	0.3083	0.7504	4.03	3.44	T	F	1.51	0.1138	0.321	3.87	3.07	T	F	1.74	0.0427	0.1853	TC0100010197.hg.1	NM_001080471; ENST00000292357; ENST00000338302; ENST00000444016; ENST00000455314; ENST00000465101; ENST00000469390; ENST00000482505; OTTHUMT00000098937; OTTHUMT00000098938; OTTHUMT00000098939; OTTHUMT00000098940; OTTHUMT00000317212; OTTHUMT00000317214; uc001fqj.1	PEAR1	platelet endothelial aggregation receptor 1	PEAR1
TC0100010198.hg.1	LRRC71	leucine rich repeat containing 71	0.0485	0.1663	3.73	2.83	F	F	1.87	0.0139	0.2935	2.98	2.92	F	F	1.04	0.8437	0.9644	3.73	2.98	F	F	1.68	0.0327	0.1473	2.83	2.92	F	F	-1.07	0.7487	0.8936	TC0100010198.hg.1	NM_144702; ENST00000337428; ENST00000472465; ENST00000476550; ENST00000490146; BC033790; OTTHUMT00000098961; OTTHUMT00000098962; OTTHUMT00000098963; OTTHUMT00000098964	LRRC71	leucine rich repeat containing 71	LRRC71
TC0100010218.hg.1	KIRREL	kin of IRRE like (Drosophila)	0.002	0.0185	4.19	5.54	F	T	-2.55	0.0004	0.0726	4.5	4.58	F	F	-1.06	0.7541	0.9434	4.19	4.5	F	F	-1.24	0.224	0.4776	5.54	4.58	T	F	1.94	0.0034	0.033	TC0100010218.hg.1	NM_001286349; NM_018240; ENST00000359209; ENST00000360089; ENST00000368172; ENST00000368173; BC109192; BC109193; OTTHUMT00000058342; OTTHUMT00000058343; OTTHUMT00000058344	KIRREL	kin of IRRE like (Drosophila)	KIRREL
TC0100010227.hg.1	CD1D	CD1d molecule	1.53e-05	0.0005	5.81	5.44	T	T	1.3	0.2798	0.7204	8.41	7.93	T	T	1.4	0.1683	0.6433	5.81	8.41	T	T	-6.08	2.53e-05	0.0009	5.44	7.93	T	T	-5.62	3.57e-05	0.0012	TC0100010227.hg.1	NM_001766; ENST00000368171; BC027926; OTTHUMT00000058340	CD1D	CD1d molecule	CD1D
TC0100010228.hg.1	CD1A	CD1a molecule	0.0197	0.0928	4.87	3.6	T	F	2.4	0.0072	0.2392	4.7	3.92	T	F	1.72	0.0606	0.4836	4.87	4.7	T	T	1.12	0.6508	0.8292	3.6	3.92	F	F	-1.24	0.409	0.6767	TC0100010228.hg.1	NM_001763; ENST00000289429; BC031645; OTTHUMT00000046349	CD1A	CD1a molecule	CD1A
TC0100010230.hg.1	CD1C	CD1c molecule	0.1919	0.3884	6.6	6.17	T	T	1.35	0.1124	0.5561	6.37	6.05	T	T	1.25	0.2226	0.6961	6.6	6.37	T	T	1.17	0.3666	0.6242	6.17	6.05	T	T	1.09	0.629	0.8305	TC0100010230.hg.1	NM_001765; ENST00000368170; ENST00000443761; BC126465; BC126467; OTTHUMT00000046351; OTTHUMT00000089861	CD1C	CD1c molecule	CD1C
TC0100010231.hg.1	CD1E	CD1e molecule	0.2525	0.458	6.58	6.03	T	T	1.47	0.0832	0.5158	6.22	6.5	T	T	-1.22	0.3452	0.7705	6.58	6.22	T	T	1.29	0.2281	0.4821	6.03	6.5	T	T	-1.38	0.1329	0.3703	TC0100010231.hg.1	NM_001042583; NM_001042584; NM_001042585; NM_001042586; NM_001042587; NM_001185107; NM_001185108; NM_001185110; NM_001185112; NM_001185113; NM_001185114; NM_001185115; NM_030893; ENST00000368154; ENST00000368155; ENST00000368156; ENST00000368157; ENST00000368160; ENST00000368161; ENST00000368162; ENST00000368163; ENST00000368164; ENST00000368165; ENST00000368166; ENST00000368167; ENST00000444681;…	CD1E	CD1e molecule	CD1E
TC0100010233.hg.1	OR10K1	olfactory receptor, family 10, subfamily K, member 1	0.2212	0.4227	3.66	3.24	F	F	1.34	0.2053	0.6571	3.75	3.18	F	F	1.48	0.0956	0.5515	3.66	3.75	F	F	-1.06	0.7797	0.9029	3.24	3.18	F	F	1.05	0.8379	0.9363	TC0100010233.hg.1	NM_001004473; ENST00000289451; BC137323; BC137324; OTTHUMT00000046367; uc010pij.2	OR10K1	olfactory receptor, family 10, subfamily K, member 1	OR10K1
TC0100010234.hg.1	OR10R2	olfactory receptor, family 10, subfamily R, member 2	0.4193	0.6115	4.67	4.98	T	T	-1.25	0.4013	0.8045	4.46	4.41	F	T	1.03	0.9017	0.9776	4.67	4.46	T	F	1.16	0.5777	0.7845	4.98	4.41	T	T	1.49	0.1478	0.3913	TC0100010234.hg.1	NM_001004472; ENST00000368152; OTTHUMT00000051847; uc010pik.2	OR10R2	olfactory receptor, family 10, subfamily R, member 2	OR10R2
TC0100010238.hg.1	OR10Z1	olfactory receptor, family 10, subfamily Z, member 1	0.3792	0.5777	4.11	4.09	F	F	1.02	0.9244	0.9828	4.14	4.49	T	F	-1.28	0.1965	0.671	4.11	4.14	F	T	-1.02	0.9063	0.9596	4.09	4.49	F	F	-1.32	0.1413	0.3816	TC0100010238.hg.1	NM_001004478; ENST00000361284; OTTHUMT00000051853; uc010pio.2	OR10Z1	olfactory receptor, family 10, subfamily Z, member 1	OR10Z1
TC0100010239.hg.1	OR6K6	olfactory receptor, family 6, subfamily K, member 6	0.1212	0.2949	3.13	2.61	F	F	1.43	0.0729	0.4947	2.52	2.95	F	F	-1.35	0.1201	0.5898	3.13	2.52	F	F	1.53	0.0393	0.1667	2.61	2.95	F	F	-1.26	0.2139	0.4848	TC0100010239.hg.1	NM_001005184; ENST00000368144; BC140743; OTTHUMT00000059065	OR6K6	olfactory receptor, family 6, subfamily K, member 6	OR6K6
TC0100010241.hg.1	MNDA	myeloid cell nuclear differentiation antigen	0.0002	0.0029	4.55	5.47	T	T	-1.9	0.0338	0.3965	6.48	7.48	T	T	-2.01	0.0244	0.3824	4.55	6.48	T	T	-3.82	0.0006	0.0091	5.47	7.48	T	T	-4.02	0.0005	0.0078	TC0100010241.hg.1	NM_002432; ENST00000368141; ENST00000438394; ENST00000491210; BC032319; OTTHUMT00000059069; OTTHUMT00000059070; OTTHUMT00000059071	MNDA	myeloid cell nuclear differentiation antigen	MNDA
TC0100010243.hg.1	PYHIN1	pyrin and HIN domain family, member 1	0.0587	0.1878	5.06	4.61	T	T	1.36	0.2208	0.6694	4.97	5.71	T	T	-1.67	0.0575	0.4766	5.06	4.97	T	T	1.06	0.7972	0.9116	4.61	5.71	T	T	-2.14	0.0106	0.0713	TC0100010243.hg.1	NM_152501; NM_198928; NM_198929; NM_198930; ENST00000368135; ENST00000368138; ENST00000368140; ENST00000392252; ENST00000392254; ENST00000458222; ENST00000485134; BC090944; BC139741; OTTHUMT00000090110; OTTHUMT00000090111; OTTHUMT00000090112; OTTHUMT00000090113; OTTHUMT00000090114; OTTHUMT00000090115; OTTHUMT00000090116	PYHIN1	pyrin and HIN domain family, member 1	PYHIN1
TC0100010244.hg.1	IFI16	interferon, gamma-inducible protein 16	7.3e-05	0.0017	10.79	10.96	T	T	-1.13	0.4877	0.8519	12.2	12.62	T	T	-1.33	0.1181	0.5869	10.79	12.2	T	T	-2.67	0.0002	0.0048	10.96	12.62	T	T	-3.16	7.86e-05	0.0021	TC0100010244.hg.1	NM_001206567; NM_005531; ENST00000295809; ENST00000340979; ENST00000359709; ENST00000368131; ENST00000368132; ENST00000426592; ENST00000447473; ENST00000448393; ENST00000474473; ENST00000483916; ENST00000493884; ENST00000562225; ENST00000566111; ENST00000567661; BC017059; OTTHUMT00000090101; OTTHUMT00000090102; OTTHUMT00000090104; OTTHUMT00000090105; OTTHUMT00000090106; OTTHUMT00000090107; OTTHUM…	IFI16	interferon, gamma-inducible protein 16	IFI16
TC0100010252.hg.1	FCER1A	Fc fragment of IgE, high affinity I, receptor for; alpha polypeptide	0.2215	0.4228	3.21	2.65	T	F	1.47	0.0559	0.4577	2.84	2.78	F	F	1.04	0.8224	0.9587	3.21	2.84	T	F	1.29	0.1787	0.4201	2.65	2.78	F	F	-1.09	0.6229	0.827	TC0100010252.hg.1	NM_002001; ENST00000368114; ENST00000368115; BC005912; BC015195; OTTHUMT00000090328; OTTHUMT00000090329	FCER1A	Fc fragment of IgE, high affinity I, receptor for; alpha polypeptide	FCER1A
TC0100010255.hg.1	OR10J4	olfactory receptor, family 10, subfamily J, member 4 (gene/pseudogene) [Source:HGNC Symbol;Acc:HGNC:15408]	0.4981	0.6724	3.19	3.32	T	T	-1.1	0.6706	0.9207	2.84	3.08	T	T	-1.18	0.4657	0.8378	3.19	2.84	T	T	1.27	0.2968	0.5581	3.32	3.08	T	T	1.18	0.4522	0.713	TC0100010255.hg.1	uc057mgz.1	OR10J4	olfactory receptor, family 10, subfamily J, member 4 (gene/pseudogene) [Source:HGNC Symbol;Acc:HGNC:15408]	OR10J4
TC0100010256.hg.1	OR10J1	olfactory receptor, family 10, subfamily J, member 1	0.5045	0.6771	2.77	3.06	F	F	-1.22	0.2553	0.7008	3.07	2.83	F	F	1.18	0.3413	0.7686	2.77	3.07	F	F	-1.23	0.2441	0.5001	3.06	2.83	F	F	1.17	0.3559	0.6309	TC0100010256.hg.1	NM_012351; ENST00000423932; BC069150; BC112290; OTTHUMT00000059020	OR10J1	olfactory receptor, family 10, subfamily J, member 1	OR10J1
TC0100010259.hg.1	APCS	amyloid P component, serum	0.6733	0.7984	3.2	3.33	F	F	-1.1	0.7143	0.932	2.91	3.02	F	F	-1.08	0.7767	0.9491	3.2	2.91	F	F	1.22	0.4548	0.6977	3.33	3.02	F	F	1.24	0.4087	0.6764	TC0100010259.hg.1	NM_001639; ENST00000255040; BC007039; BC007058; OTTHUMT00000059024	APCS	amyloid P component, serum	APCS
TC0100010267.hg.1	DUSP23	dual specificity phosphatase 23	0.0048	0.0344	10.74	10.57	T	T	1.12	0.5137	0.8653	11.61	11.48	T	T	1.1	0.5964	0.8943	10.74	11.61	T	T	-1.84	0.0064	0.0496	10.57	11.48	T	T	-1.88	0.0053	0.0446	TC0100010267.hg.1	NM_017823; ENST00000368107; ENST00000368108; ENST00000368109; BC001140; OTTHUMT00000059110; OTTHUMT00000059111; OTTHUMT00000085552	DUSP23	dual specificity phosphatase 23	DUSP23
TC0100010268.hg.1	FCRL6	Fc receptor-like 6	0.3571	0.5579	6.29	6.31	T	T	-1.01	0.9388	0.9866	6.71	6.4	T	T	1.24	0.2366	0.7048	6.29	6.71	T	T	-1.33	0.1264	0.3419	6.31	6.4	T	T	-1.06	0.7423	0.8909	TC0100010268.hg.1	NM_001004310; NM_001284217; ENST00000321935; ENST00000339348; ENST00000368106; ENST00000392235; ENST00000536257; ENST00000540741; ENST00000541729; OTTHUMT00000085593; OTTHUMT00000276852; OTTHUMT00000276853; OTTHUMT00000276854; OTTHUMT00000399485; OTTHUMT00000399486; OTTHUMT00000399487	FCRL6	Fc receptor-like 6	FCRL6
TC0100010269.hg.1	SLAMF8	SLAM family member 8	1.61e-05	0.0005	10.04	9.88	T	T	1.12	0.4793	0.8479	11.51	11.83	T	T	-1.25	0.1798	0.6547	10.04	11.51	T	T	-2.76	9.63e-05	0.0024	9.88	11.83	T	T	-3.84	1.09e-05	0.0005	TC0100010269.hg.1	NM_020125; ENST00000289707; ENST00000368104; ENST00000471286; ENST00000497141; BC109194; OTTHUMT00000085983; OTTHUMT00000085984; OTTHUMT00000085985; OTTHUMT00000085986	SLAMF8	SLAM family member 8	SLAMF8
TC0100010280.hg.1	KCNJ9	potassium channel, inwardly rectifying subfamily J, member 9	0.5663	0.7238	2.57	2.44	F	F	1.1	0.6955	0.9284	2.68	2.9	F	F	-1.17	0.5109	0.8576	2.57	2.68	F	F	-1.08	0.751	0.8864	2.44	2.9	F	F	-1.38	0.191	0.4547	TC0100010280.hg.1	NM_004983; ENST00000368088; OTTHUMT00000060628	KCNJ9	potassium channel, inwardly rectifying subfamily J, member 9	KCNJ9
TC0100010281.hg.1	ATP1A2	ATPase, Na+/K+ transporting, alpha 2 polypeptide	0.1886	0.3849	3.34	2.7	F	F	1.56	0.162	0.6141	3.65	3.51	T	T	1.1	0.7429	0.9391	3.34	3.65	F	T	-1.24	0.4843	0.7213	2.7	3.51	F	T	-1.75	0.0881	0.2916	TC0100010281.hg.1	NM_000702; ENST00000361216; ENST00000392233; ENST00000447527; ENST00000459972; ENST00000463989; ENST00000468587; ENST00000472488; ENST00000478587; BC052271; OTTHUMT00000060642; OTTHUMT00000077389; OTTHUMT00000077390; OTTHUMT00000077391; OTTHUMT00000077392; OTTHUMT00000077393; OTTHUMT00000077394; OTTHUMT00000097641	ATP1A2	ATPase, Na+/K+ transporting, alpha 2 polypeptide	ATP1A2
TC0100010282.hg.1	ATP1A4	ATPase, Na+/K+ transporting, alpha 4 polypeptide	0.9666	0.9811	4.57	4.65	T	T	-1.06	0.8777	0.9708	4.59	4.4	T	T	1.14	0.7198	0.9338	4.57	4.59	T	T	-1.02	0.9609	0.9832	4.65	4.4	T	T	1.19	0.644	0.8392	TC0100010282.hg.1	NM_001001734; NM_144699; ENST00000368081; ENST00000418334; ENST00000466526; ENST00000469023; ENST00000470705; ENST00000477338; BC094801; OTTHUMT00000077415; OTTHUMT00000077416; OTTHUMT00000077417; OTTHUMT00000077418; OTTHUMT00000077419; OTTHUMT00000077420; uc001fvh.3	ATP1A4	ATPase, Na+/K+ transporting, alpha 4 polypeptide	ATP1A4
TC0100010283.hg.1	CASQ1	calsequestrin 1 (fast-twitch, skeletal muscle)	0.3478	0.5495	3.88	4.02	F	F	-1.11	0.612	0.9022	3.93	3.52	T	F	1.33	0.1746	0.6499	3.88	3.93	F	T	-1.04	0.8512	0.9366	4.02	3.52	F	F	1.42	0.1046	0.3231	TC0100010283.hg.1	NM_001231; ENST00000368078; ENST00000467691; ENST00000481081; BC022289; OTTHUMT00000077412; OTTHUMT00000077413; OTTHUMT00000352448	CASQ1	calsequestrin 1 (fast-twitch, skeletal muscle)	CASQ1
TC0100010284.hg.1	PEA15	phosphoprotein enriched in astrocytes 15	1.47e-06	9.76e-05	13.6	13.81	T	T	-1.16	0.4078	0.8076	11.46	10.92	T	T	1.45	0.0544	0.4693	13.6	11.46	T	T	4.41	1.13e-05	0.0005	13.81	10.92	T	T	7.38	9.98e-07	9.14e-05	TC0100010284.hg.1	NM_001297576; NM_001297577; NM_001297578; NM_003768; NR_123724; ENST00000360472; ENST00000368076; ENST00000368077; ENST00000488858; BC002426; BC010469; BC022554; OTTHUMT00000077407; OTTHUMT00000077408; OTTHUMT00000077409; OTTHUMT00000077410	PEA15	phosphoprotein enriched in astrocytes 15	PEA15
TC0100010297.hg.1	NCSTN	nicastrin	0.0774	0.2227	12.76	12.61	T	T	1.11	0.5457	0.8755	13.16	13.27	T	T	-1.07	0.6888	0.9245	12.76	13.16	T	T	-1.32	0.143	0.3686	12.61	13.27	T	T	-1.58	0.027	0.1368	TC0100010297.hg.1	NM_001290184; NM_001290186; NM_015331; ENST00000294785; ENST00000368063; ENST00000421914; ENST00000424645; ENST00000424754; ENST00000435149; ENST00000437169; ENST00000438008; ENST00000459963; ENST00000465223; ENST00000467837; ENST00000469159; ENST00000491332; ENST00000491390; BC047621; OTTHUMT00000080622; OTTHUMT00000080623; OTTHUMT00000080624; OTTHUMT00000080625; OTTHUMT00000080626; OTTHUMT00000…	NCSTN	nicastrin	NCSTN
TC0100010299.hg.1	NHLH1	nescient helix-loop-helix 1	0.3957	0.5916	3.41	3.58	F	T	-1.12	0.52	0.8671	3.37	3.12	T	F	1.18	0.3621	0.7825	3.41	3.37	F	T	1.03	0.8658	0.943	3.58	3.12	T	F	1.37	0.1054	0.3241	TC0100010299.hg.1	NM_005598; ENST00000302101; BC013789; OTTHUMT00000080676	NHLH1	nescient helix-loop-helix 1	NHLH1
TC0100010301.hg.1	VANGL2	VANGL planar cell polarity protein 2	0.0224	0.1012	3.98	4.7	F	T	-1.65	0.0249	0.3592	4.3	4.97	F	T	-1.6	0.0335	0.4131	3.98	4.3	F	F	-1.25	0.2619	0.5226	4.7	4.97	T	T	-1.21	0.337	0.6151	TC0100010301.hg.1	NM_020335; ENST00000368061; ENST00000483408; OTTHUMT00000080677; OTTHUMT00000080678	VANGL2	VANGL planar cell polarity protein 2	VANGL2
TC0100010303.hg.1	SLAMF6	Memczak2013 ANTISENSE, coding, INTERNAL, intronic best transcript NM_052931	0.0844	0.2356	2.56	2.03	F	F	1.45	0.1833	0.6383	2.95	2	F	F	1.94	0.0301	0.4	2.56	2.95	F	F	-1.31	0.318	0.5788	2.03	2	F	F	1.02	0.9363	0.9761	TC0100010303.hg.1	hsa_circ_0000144	SLAMF6	Memczak2013 ANTISENSE, coding, INTERNAL, intronic best transcript NM_052931	SLAMF6
TC0100010310.hg.1	SLAMF7	SLAM family member 7	1.14e-06	8.15e-05	11.4	11.79	T	T	-1.31	0.1558	0.6096	9.16	8.6	T	T	1.48	0.0537	0.4684	11.4	9.16	T	T	4.72	1.18e-05	0.0005	11.79	8.6	T	T	9.17	6.49e-07	6.75e-05	TC0100010310.hg.1	NM_001282588; NM_001282589; NM_001282590; NM_001282591; NM_001282592; NM_001282593; NM_001282594; NM_001282595; NM_001282596; NM_021181; ENST00000359331; ENST00000368042; ENST00000368043; ENST00000441662; ENST00000444090; ENST00000458104; ENST00000458602; ENST00000484221; ENST00000488819; ENST00000495334; ENST00000621377; BC027867; OTTHUMT00000060464; OTTHUMT00000060465; OTTHUMT00000060466; OTTHU…	SLAMF7	SLAM family member 7	SLAMF7
TC0100010314.hg.1	LY9	lymphocyte antigen 9	0.0348	0.1349	3.71	4.1	T	T	-1.31	0.2194	0.6687	4.69	4.54	T	T	1.11	0.6214	0.9039	3.71	4.69	T	T	-1.97	0.0092	0.0629	4.1	4.54	T	T	-1.36	0.1711	0.4257	TC0100010314.hg.1	NM_001033667; NM_001261456; NM_001261457; NM_002348; ENST00000263285; ENST00000368035; ENST00000368037; ENST00000368039; ENST00000392203; ENST00000471816; ENST00000474998; ENST00000479663; ENST00000480837; ENST00000485624; ENST00000490902; BC027920; BC121049; OTTHUMT00000060457; OTTHUMT00000060458; OTTHUMT00000060459; OTTHUMT00000060460; OTTHUMT00000060461; OTTHUMT00000060462; OTTHUMT00000071438;…	LY9	lymphocyte antigen 9	LY9
TC0100010331.hg.1	KLHDC9	kelch domain containing 9	0.5434	0.7067	3.38	3.77	F	F	-1.31	0.2307	0.6784	3.75	3.74	F	F	1.01	0.979	0.9963	3.38	3.75	F	F	-1.29	0.2549	0.5135	3.77	3.74	F	F	1.02	0.9251	0.9728	TC0100010331.hg.1	NM_001007255; NM_152366; NR_033385; NR_033386; ENST00000368011; ENST00000392191; ENST00000392192; ENST00000469647; ENST00000471613; ENST00000475934; ENST00000490724; ENST00000494418; BC022077; BC032482; BC066896; OTTHUMT00000077092; OTTHUMT00000077094; OTTHUMT00000077095; OTTHUMT00000077096; OTTHUMT00000077097; OTTHUMT00000077098; OTTHUMT00000359222; OTTHUMT00000359223	KLHDC9	kelch domain containing 9	KLHDC9
TC0100010332.hg.1	NIT1	nitrilase 1	0.0143	0.0747	7.82	7.37	T	T	1.37	0.2607	0.7055	8.58	8.79	T	T	-1.16	0.5748	0.8873	7.82	8.58	T	T	-1.7	0.0732	0.2468	7.37	8.79	T	T	-2.69	0.0043	0.0387	TC0100010332.hg.1	NM_001185092; NM_001185093; NM_001185094; NM_005600; ENST00000368007; ENST00000368008; ENST00000368009; ENST00000392190; ENST00000461376; ENST00000473918; ENST00000477684; ENST00000478277; ENST00000479266; ENST00000479728; ENST00000485594; ENST00000486962; ENST00000491497; ENST00000492411; ENST00000496768; ENST00000496861; BC046149; OTTHUMT00000077060; OTTHUMT00000077061; OTTHUMT00000077062; OTTH…	NIT1	nitrilase 1	NIT1
TC0100010334.hg.1	UFC1	ubiquitin-fold modifier conjugating enzyme 1	0.2156	0.4162	15.32	15.55	T	T	-1.17	0.3737	0.7889	15.48	15.88	T	T	-1.32	0.1432	0.6165	15.32	15.48	T	T	-1.12	0.5244	0.7484	15.55	15.88	T	T	-1.26	0.216	0.4871	TC0100010334.hg.1	NM_016406; ENST00000368003; ENST00000463735; ENST00000467540; ENST00000473766; ENST00000482672; ENST00000483191; BC005187; OTTHUMT00000080810; OTTHUMT00000080811; OTTHUMT00000080812; OTTHUMT00000080813; OTTHUMT00000080814; OTTHUMT00000080815	UFC1	ubiquitin-fold modifier conjugating enzyme 1	UFC1
TC0100010335.hg.1	USP21	ubiquitin specific peptidase 21	0.0006	0.0081	7.5	7.63	T	T	-1.09	0.6263	0.9083	8.97	8.61	T	T	1.28	0.1901	0.6648	7.5	8.97	T	T	-2.77	0.0003	0.0055	7.63	8.61	T	T	-1.97	0.0041	0.0374	TC0100010335.hg.1	NM_001014443; NM_012475; ENST00000289865; ENST00000368001; ENST00000368002; ENST00000479344; ENST00000482385; ENST00000485277; ENST00000486299; ENST00000487163; ENST00000492950; ENST00000493054; BC090946; BC136291; OTTHUMT00000080801; OTTHUMT00000080802; OTTHUMT00000080803; OTTHUMT00000080804; OTTHUMT00000080805; OTTHUMT00000080806; OTTHUMT00000080807; OTTHUMT00000080808; OTTHUMT00000080809	USP21	ubiquitin specific peptidase 21	USP21
TC0100010336.hg.1	PPOX	protoporphyrinogen oxidase	0.9187	0.9532	5.9	5.83	T	T	1.05	0.8816	0.9722	5.82	6.08	T	T	-1.2	0.551	0.8775	5.9	5.82	T	T	1.06	0.8562	0.9388	5.83	6.08	T	T	-1.19	0.5722	0.7958	TC0100010336.hg.1	NM_000309; NM_001122764; ENST00000352210; ENST00000367999; ENST00000460611; ENST00000462866; ENST00000462977; ENST00000466452; ENST00000468968; ENST00000470607; ENST00000479246; ENST00000490768; ENST00000494216; ENST00000495483; ENST00000497522; ENST00000535223; ENST00000537523; ENST00000537829; ENST00000539753; ENST00000541818; ENST00000544598; BC002357; OTTHUMT00000082992; OTTHUMT00000082993; O…	PPOX	protoporphyrinogen oxidase	PPOX
TC0100010340.hg.1	NDUFS2	NADH dehydrogenase (ubiquinone) Fe-S protein 2, 49kDa (NADH-coenzyme Q reductase)	0.0019	0.0178	12.8	12.72	T	T	1.06	0.7	0.929	13.58	13.69	T	T	-1.08	0.6098	0.9001	12.8	13.58	T	T	-1.71	0.0049	0.0415	12.72	13.69	T	T	-1.96	0.0013	0.0165	TC0100010340.hg.1	NM_001166159; NM_004550; ENST00000367993; ENST00000392179; ENST00000465923; ENST00000467295; ENST00000468828; ENST00000473321; ENST00000475570; ENST00000478866; ENST00000479948; ENST00000480762; ENST00000483804; ENST00000492153; ENST00000493849; ENST00000496133; ENST00000496553; BC000170; BC001456; BC008868; OTTHUMT00000083015; OTTHUMT00000083016; OTTHUMT00000083017; OTTHUMT00000083018; OTTHUMT00…	NDUFS2	NADH dehydrogenase (ubiquinone) Fe-S protein 2, 49kDa (NADH-coenzyme Q reductase)	NDUFS2
TC0100010341.hg.1	FCER1G	Fc fragment of IgE, high affinity I, receptor for; gamma polypeptide	0.0126	0.0683	15.75	16.23	T	T	-1.4	0.0504	0.444	16.18	16.7	T	T	-1.43	0.0396	0.4345	15.75	16.18	T	T	-1.35	0.0745	0.2499	16.23	16.7	T	T	-1.38	0.0586	0.2256	TC0100010341.hg.1	NM_004106; ENST00000289902; ENST00000367992; ENST00000490414; BC033872; OTTHUMT00000083012; OTTHUMT00000083013; OTTHUMT00000083014; uc001fyz.1	FCER1G	Fc fragment of IgE, high affinity I, receptor for; gamma polypeptide	FCER1G
TC0100010343.hg.1	TOMM40L; MIR5187	translocase of outer mitochondrial membrane 40 homolog (yeast)-like; microRNA 5187	0.0211	0.0971	7.67	7.42	T	T	1.19	0.5122	0.8643	8.8	8.03	T	T	1.7	0.0638	0.49	7.67	8.8	T	T	-2.19	0.0128	0.0789	7.42	8.03	T	T	-1.53	0.1284	0.363	TC0100010343.hg.1	NM_001286373; NM_001286374; NM_032174; NR_049819; ENST00000367987; ENST00000367988; ENST00000465512; ENST00000468803; ENST00000470426; ENST00000474486; ENST00000475793; ENST00000492482; ENST00000545897; ENST00000583479; BC014946; OTTHUMT00000083029; OTTHUMT00000083030; OTTHUMT00000083031; OTTHUMT00000083032; OTTHUMT00000083033; OTTHUMT00000083034; OTTHUMT00000083035; OTTHUMT00000083036	TOMM40L; MIR5187	translocase of outer mitochondrial membrane 40 homolog (yeast)-like; microRNA 5187	TOMM40L	MIR5187
TC0100010345.hg.1	PCP4L1	Purkinje cell protein 4 like 1	0.5844	0.7367	7.24	7.35	T	T	-1.08	0.6475	0.9143	7.06	7.07	T	T	-1.01	0.9506	0.9885	7.24	7.06	T	T	1.13	0.4728	0.7121	7.35	7.07	T	T	1.21	0.2768	0.5559	TC0100010345.hg.1	NM_001102566; ENST00000504449; BC147003; BC147004; OTTHUMT00000082986; uc001gad.3	PCP4L1	Purkinje cell protein 4 like 1	PCP4L1
TC0100010347.hg.1	SDHC	succinate dehydrogenase complex, subunit C, integral membrane protein, 15kDa	0.0348	0.1349	12.58	11.98	T	T	1.51	0.0219	0.3442	12.66	12.19	T	T	1.39	0.0552	0.4709	12.58	12.66	T	T	-1.06	0.6882	0.8511	11.98	12.19	T	T	-1.16	0.3511	0.6269	TC0100010347.hg.1	NM_001035511; NM_001035512; NM_001035513; NM_001278172; NM_003001; NR_103459; ENST00000342751; ENST00000367975; ENST00000392169; ENST00000432287; ENST00000437833; ENST00000470743; ENST00000504963; ENST00000513009; ENST00000515731; BC020808; BC033626; BC066329; OTTHUMT00000083310; OTTHUMT00000083316; OTTHUMT00000359060; OTTHUMT00000359062; OTTHUMT00000359063; OTTHUMT00000359064; OTTHUMT00000359065…	SDHC	succinate dehydrogenase complex, subunit C, integral membrane protein, 15kDa	SDHC
TC0100010360.hg.1	HSPA6	heat shock 70kDa protein 6 (HSP70B)	0.1538	0.3404	4	4.34	F	F	-1.27	0.2769	0.7188	3.61	4.15	F	F	-1.45	0.1	0.5589	4	3.61	F	F	1.31	0.2128	0.4648	4.34	4.15	F	F	1.14	0.5237	0.7629	TC0100010360.hg.1	NM_002155; ENST00000309758; BC035665; OTTHUMT00000083308	HSPA6	heat shock 70kDa protein 6 (HSP70B)	HSPA6
TC0100010365.hg.1	FCRLA	Fc receptor-like A	0.991	0.9954	5.71	5.77	T	T	-1.04	0.9182	0.9801	5.85	5.7	T	T	1.1	0.7829	0.9506	5.71	5.85	T	T	-1.1	0.7967	0.9115	5.77	5.7	T	T	1.04	0.9039	0.9654	TC0100010365.hg.1	NM_001184866; NM_001184867; NM_001184870; NM_001184871; NM_001184872; NM_001184873; NM_032738; ENST00000236938; ENST00000294796; ENST00000309691; ENST00000349527; ENST00000350710; ENST00000367949; ENST00000367950; ENST00000367953; ENST00000367957; ENST00000367959; ENST00000465403; ENST00000470841; ENST00000540521; ENST00000546024; BC006521; OTTHUMT00000083574; OTTHUMT00000083575; OTTHUMT000000835…	FCRLA	Fc receptor-like A	FCRLA
TC0100010366.hg.1	FCRLB	Fc receptor-like B	0.3648	0.565	4.8	4.93	T	T	-1.09	0.8196	0.9565	5.76	5.21	T	T	1.46	0.3486	0.7732	4.8	5.76	T	T	-1.95	0.1157	0.3243	4.93	5.21	T	T	-1.22	0.6154	0.8218	TC0100010366.hg.1	NM_001002901; NM_001288829; NM_001288830; NM_001288831; NM_001288832; ENST00000336830; ENST00000367944; ENST00000367945; ENST00000367946; ENST00000367948; ENST00000495397; OTTHUMT00000083584; OTTHUMT00000083585; OTTHUMT00000250515; OTTHUMT00000250516; OTTHUMT00000250517; OTTHUMT00000250518	FCRLB	Fc receptor-like B	FCRLB
TC0100010368.hg.1	DUSP12	dual specificity phosphatase 12	0.5607	0.7204	7.44	6.97	T	T	1.39	0.2294	0.6768	7.18	6.98	T	T	1.15	0.6009	0.896	7.44	7.18	T	T	1.2	0.497	0.7291	6.97	6.98	T	T	-1.01	0.9684	0.9881	TC0100010368.hg.1	NM_007240; ENST00000367943; ENST00000463365; ENST00000464004; ENST00000484291; ENST00000490591; BC006286; OTTHUMT00000083588; OTTHUMT00000083589; OTTHUMT00000083590; OTTHUMT00000083591; OTTHUMT00000083592	DUSP12	dual specificity phosphatase 12	DUSP12
TC0100010369.hg.1	ATF6	activating transcription factor 6	0.0589	0.1884	12.85	12.63	T	T	1.17	0.3185	0.7508	12.27	12.28	T	T	-1.01	0.9549	0.99	12.85	12.27	T	T	1.5	0.0223	0.1146	12.63	12.28	T	T	1.28	0.1332	0.3708	TC0100010369.hg.1	NM_007348; ENST00000367942; ENST00000476437; OTTHUMT00000060304; OTTHUMT00000060500	ATF6	activating transcription factor 6	ATF6
TC0100010379.hg.1	UHMK1	U2AF homology motif (UHM) kinase 1	0.049	0.1674	12.3	12.29	T	T	1.01	0.9716	0.9937	12.97	12.56	T	T	1.33	0.1064	0.5685	12.3	12.97	T	T	-1.59	0.0166	0.0949	12.29	12.56	T	T	-1.21	0.2652	0.5431	TC0100010379.hg.1	NM_001184763; NM_144624; NM_175866; ENST00000282169; ENST00000489294; ENST00000538489; ENST00000545294; BC026046; OTTHUMT00000076788; OTTHUMT00000076789; uc009wuu.2	UHMK1	U2AF homology motif (UHM) kinase 1	UHMK1
TC0100010381.hg.1	UAP1	UDP-N-acetylglucosamine pyrophosphorylase 1	2.07e-06	0.0001	11.4	10.46	T	T	1.92	0.0105	0.2693	7.95	8.17	T	T	-1.17	0.4633	0.8365	11.4	7.95	T	T	10.97	1.07e-06	0.0001	10.46	8.17	T	T	4.89	2.94e-05	0.001	TC0100010381.hg.1	NM_003115; ENST00000271469; ENST00000367924; ENST00000367925; ENST00000367926; ENST00000474728; ENST00000476240; ENST00000486089; BC009377; OTTHUMT00000083202; OTTHUMT00000083203; OTTHUMT00000083204; OTTHUMT00000083205; OTTHUMT00000083206; OTTHUMT00000097648	UAP1	UDP-N-acetylglucosamine pyrophosphorylase 1	UAP1
TC0100010387.hg.1	DDR2	discoidin domain receptor tyrosine kinase 2	0.5498	0.7115	4.52	4.18	T	T	1.26	0.2345	0.6818	4.27	4.17	T	T	1.07	0.7274	0.9348	4.52	4.27	T	T	1.19	0.3657	0.6233	4.18	4.17	T	T	1.01	0.9714	0.989	TC0100010387.hg.1	NM_001014796; NM_006182; ENST00000367921; ENST00000367922; ENST00000415555; ENST00000433757; ENST00000446985; ENST00000458105; BC052998; OTTHUMT00000083213; OTTHUMT00000097650; OTTHUMT00000097651; OTTHUMT00000097652; OTTHUMT00000097927; OTTHUMT00000097928	DDR2	discoidin domain receptor tyrosine kinase 2	DDR2
TC0100010389.hg.1	HSD17B7	hydroxysteroid (17-beta) dehydrogenase 7	0.2624	0.4669	5.46	6.1	T	T	-1.56	0.1042	0.5434	5.85	6.15	T	T	-1.23	0.4233	0.8169	5.46	5.85	T	T	-1.31	0.3002	0.562	6.1	6.15	T	T	-1.03	0.9009	0.9643	TC0100010389.hg.1	NM_001304512; NM_001304513; NM_016371; ENST00000254521; ENST00000367913; ENST00000367915; ENST00000463037; ENST00000466176; ENST00000470195; ENST00000484251; ENST00000485405; ENST00000488656; ENST00000494450; BC007068; BC065246; OTTHUMT00000083207; OTTHUMT00000083208; OTTHUMT00000097919; OTTHUMT00000097920; OTTHUMT00000097921; OTTHUMT00000097922; OTTHUMT00000097923; OTTHUMT00000097924; OTTHUMT000…	HSD17B7	hydroxysteroid (17-beta) dehydrogenase 7	HSD17B7
TC0100010393.hg.1	RGS4	regulator of G-protein signaling 4	0.1816	0.3762	2.84	3.45	F	F	-1.53	0.0465	0.4343	3.18	3.34	F	F	-1.12	0.5608	0.8821	2.84	3.18	F	F	-1.27	0.232	0.4865	3.45	3.34	F	F	1.08	0.6788	0.8566	TC0100010393.hg.1	NM_001102445; NM_001113380; NM_001113381; NM_005613; ENST00000367906; ENST00000367908; ENST00000367909; ENST00000421743; ENST00000491263; ENST00000527393; ENST00000527809; ENST00000528938; ENST00000531057; ENST00000533019; BC000737; BC051869; OTTHUMT00000083197; OTTHUMT00000083198; OTTHUMT00000083199; OTTHUMT00000083200; OTTHUMT00000382515; OTTHUMT00000382516; OTTHUMT00000382517; OTTHUMT000003827…	RGS4	regulator of G-protein signaling 4	RGS4
TC0100010397.hg.1	NUF2	NUF2, NDC80 kinetochore complex component	0.009	0.0537	5.08	5.63	T	T	-1.46	0.0835	0.5158	6.39	5.79	T	T	1.52	0.0609	0.4836	5.08	6.39	T	T	-2.48	0.0013	0.0156	5.63	5.79	T	T	-1.12	0.5854	0.8035	TC0100010397.hg.1	NM_031423; NM_145697; ENST00000271452; ENST00000367900; ENST00000442820; ENST00000450453; ENST00000487578; ENST00000490881; ENST00000497990; ENST00000524800; ENST00000527120; ENST00000527439; ENST00000531529; ENST00000534289; BC008489; OTTHUMT00000082812; OTTHUMT00000082813; OTTHUMT00000082814; OTTHUMT00000082815; OTTHUMT00000082816; OTTHUMT00000082817; OTTHUMT00000082818; OTTHUMT00000388675; OTT…	NUF2	NUF2, NDC80 kinetochore complex component	NUF2
TC0100010416.hg.1	PBX1	pre-B-cell leukemia homeobox 1	0.2659	0.4701	3.6	4.28	T	T	-1.6	0.0726	0.4943	3.75	3.78	T	T	-1.02	0.9442	0.9877	3.6	3.75	T	T	-1.11	0.6501	0.829	4.28	3.78	T	T	1.41	0.1691	0.4233	TC0100010416.hg.1	NM_001204961; NM_001204963; NM_002585; ENST00000340699; ENST00000367897; ENST00000420696; ENST00000465089; ENST00000467023; ENST00000468104; ENST00000474046; ENST00000482110; ENST00000485769; ENST00000496120; ENST00000498497; ENST00000540236; ENST00000558837; ENST00000559240; ENST00000559560; ENST00000559578; ENST00000560469; ENST00000560641; ENST00000605467; ENST00000612123; ENST00000627490; BC1…	PBX1	pre-B-cell leukemia homeobox 1	PBX1
TC0100010430.hg.1	PBX1	pre-B-cell leukemia homeobox 1	0.6408	0.777	7.02	7.21	T	T	-1.14	0.416	0.8124	7.28	7.27	T	T	1	0.9884	0.9984	7.02	7.28	T	T	-1.19	0.2808	0.5408	7.21	7.27	T	T	-1.04	0.7855	0.9123	TC0100010430.hg.1	ENST00000558796; OTTHUMT00000417694	PBX1	pre-B-cell leukemia homeobox 1	PBX1
TC0100010451.hg.1	LRRC52	leucine rich repeat containing 52	0.9522	0.9733	2.48	2.37	F	F	1.08	0.6977	0.9288	2.51	2.49	F	F	1.01	0.9557	0.9901	2.48	2.51	F	F	-1.02	0.9113	0.9612	2.37	2.49	F	F	-1.09	0.6575	0.8455	TC0100010451.hg.1	NM_001005214; ENST00000294818; BC132981; BC132983; OTTHUMT00000083793	LRRC52	leucine rich repeat containing 52	LRRC52
TC0100010454.hg.1	MGST3	microsomal glutathione S-transferase 3	0.1587	0.3463	12.78	13.05	T	T	-1.2	0.2794	0.7203	13.25	13.33	T	T	-1.06	0.7203	0.9338	12.78	13.25	T	T	-1.38	0.0779	0.2569	13.05	13.33	T	T	-1.21	0.2567	0.5346	TC0100010454.hg.1	NM_004528; ENST00000367883; ENST00000367884; ENST00000367885; ENST00000367888; ENST00000367889; ENST00000460632; ENST00000461308; ENST00000477450; ENST00000488688; ENST00000494074; ENST00000495447; ENST00000609263; ENST00000627653; BC000505; BC003034; BC005964; OTTHUMT00000083797; OTTHUMT00000083798; OTTHUMT00000083874; OTTHUMT00000083875; OTTHUMT00000083876; OTTHUMT00000083877; OTTHUMT0000008387…	MGST3	microsomal glutathione S-transferase 3	MGST3
TC0100010457.hg.1	MGST3	microsomal glutathione S-transferase 3	0.1673	0.3578	3.65	3.86	T	T	-1.16	0.503	0.8594	4.28	4.27	T	T	1.01	0.9753	0.9957	3.65	4.28	T	T	-1.55	0.0674	0.2347	3.86	4.27	T	T	-1.33	0.209	0.4786	TC0100010457.hg.1	ENST00000461759; OTTHUMT00000083784	MGST3	microsomal glutathione S-transferase 3	MGST3
TC0100010467.hg.1	UCK2	Jeck2013 ALT_ACCEPTOR, ALT_DONOR, coding, INTERNAL, intronic best transcript NM_012474	0.0985	0.2587	2.87	3.89	F	T	-2.02	0.0207	0.3395	3.44	3.17	F	F	1.21	0.4725	0.841	2.87	3.44	F	F	-1.49	0.1468	0.3744	3.89	3.17	T	F	1.64	0.0804	0.2767	TC0100010467.hg.1	hsa_circ_0007260	UCK2	Jeck2013 ALT_ACCEPTOR, ALT_DONOR, coding, INTERNAL, intronic best transcript NM_012474	UCK2
TC0100010486.hg.1	POGK	pogo transposable element with KRAB domain	0.102	0.2642	9.73	9.74	T	T	-1	0.9919	0.9991	9.1	9.12	T	T	-1.02	0.9368	0.9854	9.73	9.1	T	T	1.55	0.0673	0.2346	9.74	9.12	T	T	1.53	0.0754	0.2658	TC0100010486.hg.1	NM_017542; ENST00000367875; ENST00000367876; ENST00000449930; BC131624; OTTHUMT00000082886; OTTHUMT00000082887; OTTHUMT00000082888	POGK	pogo transposable element with KRAB domain	POGK
TC0100010492.hg.1	MAEL	maelstrom spermatogenic transposon silencer	0.322	0.5273	3.27	2.98	F	F	1.23	0.3001	0.7374	2.8	3.21	F	F	-1.34	0.1558	0.6319	3.27	2.8	F	F	1.39	0.1101	0.3155	2.98	3.21	F	F	-1.18	0.4042	0.6735	TC0100010492.hg.1	NM_001286377; NM_001286378; NM_032858; ENST00000367870; ENST00000367872; ENST00000447624; ENST00000487826; ENST00000491055; ENST00000622874; BC028595; OTTHUMT00000083239; OTTHUMT00000083240; OTTHUMT00000083241; OTTHUMT00000083242	MAEL	maelstrom spermatogenic transposon silencer	MAEL
TC0100010497.hg.1	DUSP27	dual specificity phosphatase 27 (putative)	0.9035	0.9435	5.1	4.95	T	T	1.11	0.6023	0.8983	5.11	4.97	T	T	1.1	0.6209	0.9039	5.1	5.11	T	T	-1	0.9882	0.9953	4.95	4.97	T	T	-1.01	0.9665	0.9875	TC0100010497.hg.1	NM_001080426; ENST00000271385; ENST00000361200; ENST00000443333; ENST00000485151; OTTHUMT00000083244; OTTHUMT00000097702	DUSP27	dual specificity phosphatase 27 (putative)	DUSP27
TC0100010499.hg.1	POU2F1	POU class 2 homeobox 1	0.7452	0.8457	12.05	12.06	T	T	-1.01	0.9662	0.9924	11.8	12.04	T	T	-1.19	0.4003	0.8033	12.05	11.8	T	T	1.19	0.3902	0.6458	12.06	12.04	T	T	1.01	0.9509	0.9817	TC0100010499.hg.1	NM_001198783; NM_001198786; NM_002697; NR_037163; ENST00000271411; ENST00000367862; ENST00000367865; ENST00000367866; ENST00000420254; ENST00000429375; ENST00000442313; ENST00000443275; ENST00000470928; ENST00000490100; ENST00000492850; ENST00000541643; ENST00000557909; ENST00000559038; ENST00000559648; ENST00000560232; BC001664; BC003571; BC052274; OTTHUMT00000083246; OTTHUMT00000083247; OTTHUMT…	POU2F1	POU class 2 homeobox 1	POU2F1
TC0100010510.hg.1	RCSD1	RCSD domain containing 1	5.58e-05	0.0014	7.71	7.66	T	T	1.03	0.8692	0.9694	9.18	9.75	T	T	-1.48	0.0635	0.4897	7.71	9.18	T	T	-2.77	0.0004	0.0072	7.66	9.75	T	T	-4.24	3.3e-05	0.0011	TC0100010510.hg.1	NM_052862; ENST00000361496; ENST00000367854; ENST00000461790; ENST00000472038; ENST00000475127; ENST00000537350; BC101536; BC101562; BC143428; OTTHUMT00000085451; OTTHUMT00000085452; OTTHUMT00000085453; OTTHUMT00000085454; OTTHUMT00000085455	RCSD1	RCSD domain containing 1	RCSD1
TC0100010514.hg.1	MPZL1	myelin protein zero-like 1	0.2894	0.4952	7.36	7.75	T	T	-1.31	0.2762	0.7185	7.19	7.76	T	T	-1.48	0.1216	0.5906	7.36	7.19	T	T	1.13	0.6195	0.8112	7.75	7.76	T	T	-1.01	0.9704	0.9889	TC0100010514.hg.1	NM_001146191; NM_003953; NM_024569; ENST00000359523; ENST00000367853; ENST00000392121; ENST00000403379; ENST00000448405; ENST00000464954; ENST00000465787; ENST00000474729; ENST00000474859; ENST00000487858; ENST00000498279; BC007881; OTTHUMT00000083655; OTTHUMT00000083656; OTTHUMT00000083657; OTTHUMT00000083658; OTTHUMT00000326410; OTTHUMT00000326411; OTTHUMT00000326412; OTTHUMT00000326413; OTTHUM…	MPZL1	myelin protein zero-like 1	MPZL1
TC0100010518.hg.1	DCAF6	DDB1 and CUL4 associated factor 6	0.1161	0.2871	11.14	11.36	T	T	-1.17	0.3501	0.7725	11.75	11.55	T	T	1.14	0.4157	0.8121	11.14	11.75	T	T	-1.52	0.0259	0.1264	11.36	11.55	T	T	-1.14	0.4248	0.6897	TC0100010518.hg.1	NM_001017977; NM_001198956; NM_001198957; NM_018442; ENST00000312263; ENST00000367840; ENST00000367843; ENST00000432587; ENST00000450548; ENST00000455334; ENST00000460432; ENST00000470721; ENST00000470919; ENST00000478668; ENST00000489398; ENST00000491067; OTTHUMT00000083659; OTTHUMT00000083660; OTTHUMT00000083661; OTTHUMT00000083662; OTTHUMT00000083672; OTTHUMT00000083673; OTTHUMT00000097959; OT…	DCAF6	DDB1 and CUL4 associated factor 6	DCAF6
TC0100010522.hg.1	TIPRL	TOR signaling pathway regulator	0.0231	0.1032	10.55	10.04	T	T	1.43	0.0662	0.4845	9.65	9.78	T	T	-1.09	0.6057	0.8978	10.55	9.65	T	T	1.87	0.0053	0.0433	10.04	9.78	T	T	1.2	0.3199	0.5992	TC0100010522.hg.1	NM_001031800; NM_152902; ENST00000367830; ENST00000367833; BC009506; OTTHUMT00000083822; OTTHUMT00000083823	TIPRL	TOR signaling pathway regulator	TIPRL
TC0100010525.hg.1	SFT2D2	SFT2 domain containing 2	0.0481	0.1656	11.4	11.1	T	T	1.23	0.2767	0.7187	11.34	10.6	T	T	1.67	0.0197	0.3619	11.4	11.34	T	T	1.05	0.7989	0.9123	11.1	10.6	T	T	1.42	0.0837	0.283	TC0100010525.hg.1	NM_199344; ENST00000271375; ENST00000367829; ENST00000471981; ENST00000630869; BC068098; OTTHUMT00000083827; OTTHUMT00000097967; OTTHUMT00000097968	SFT2D2	SFT2 domain containing 2	SFT2D2
TC0100010526.hg.1	TBX19	T-box 19	0.0203	0.0947	4.39	4.29	F	F	1.07	0.7463	0.9394	4.23	5.22	T	T	-1.99	0.0064	0.2719	4.39	4.23	F	T	1.11	0.591	0.7939	4.29	5.22	F	T	-1.91	0.009	0.0639	TC0100010526.hg.1	NM_005149; ENST00000367821; ENST00000431969; ENST00000441464; ENST00000465440; BC093664; BC093666; OTTHUMT00000083825; OTTHUMT00000097964; OTTHUMT00000097965; OTTHUMT00000097966	TBX19	T-box 19	TBX19
TC0100010532.hg.1	XCL1	chemokine (C motif) ligand 1	0.162	0.3509	2.87	3.07	F	F	-1.15	0.5043	0.8601	3.51	2.91	T	F	1.52	0.0618	0.4852	2.87	3.51	F	T	-1.56	0.0497	0.1941	3.07	2.91	F	F	1.12	0.5886	0.8054	TC0100010532.hg.1	NM_002995; ENST00000367818; BC069817; BC070309; OTTHUMT00000083612; uc001gfo.2	XCL1	chemokine (C motif) ligand 1	XCL1
TC0100010543.hg.1	ATP1B1	ATPase, Na+/K+ transporting, beta 1 polypeptide	8.32e-06	0.0003	12.49	12.49	T	T	1	0.9924	0.9992	10.11	10.04	T	T	1.05	0.8097	0.9568	12.49	10.11	T	T	5.22	1.67e-05	0.0007	12.49	10.04	T	T	5.47	1.34e-05	0.0006	TC0100010543.hg.1	NM_001677; ENST00000367815; ENST00000367816; ENST00000494797; BC000006; OTTHUMT00000083695; OTTHUMT00000083696; OTTHUMT00000083697	ATP1B1	ATPase, Na+/K+ transporting, beta 1 polypeptide	ATP1B1
TC0100010546.hg.1	BLZF1	basic leucine zipper nuclear factor 1	0.009	0.0537	10.91	10.53	T	T	1.31	0.131	0.5813	10.07	9.95	T	T	1.09	0.6139	0.9012	10.91	10.07	T	T	1.8	0.0055	0.0444	10.53	9.95	T	T	1.5	0.0336	0.1583	TC0100010546.hg.1	NM_003666; ENST00000329281; ENST00000367807; ENST00000367808; ENST00000420531; ENST00000426663; BC020716; OTTHUMT00000086109; OTTHUMT00000086110; OTTHUMT00000086111; OTTHUMT00000086112; OTTHUMT00000086113	BLZF1	basic leucine zipper nuclear factor 1	BLZF1
TC0100010553.hg.1	C1orf112	chromosome 1 open reading frame 112	0.2612	0.466	4.5	4.84	T	T	-1.26	0.3526	0.7748	5.19	5.08	T	T	1.08	0.7429	0.9391	4.5	5.19	T	T	-1.62	0.0753	0.2517	4.84	5.08	T	T	-1.18	0.5037	0.7491	TC0100010553.hg.1	NM_018186; ENST00000286031; ENST00000359326; ENST00000413811; ENST00000459772; ENST00000466580; ENST00000472795; ENST00000481744; ENST00000496973; ENST00000498289; BC091516; BC107168; BC107169; OTTHUMT00000087126; OTTHUMT00000087127; OTTHUMT00000087235; OTTHUMT00000087236; OTTHUMT00000087483; OTTHUMT00000087484; OTTHUMT00000087523; OTTHUMT00000087524	C1orf112	chromosome 1 open reading frame 112	C1orf112
TC0100010559.hg.1	METTL11B	methyltransferase like 11B	0.0431	0.1544	4.3	3.73	T	F	1.48	0.0316	0.3856	3.58	3.7	F	F	-1.09	0.5832	0.8897	4.3	3.58	T	F	1.64	0.0106	0.0691	3.73	3.7	F	F	1.02	0.912	0.9683	TC0100010559.hg.1	NM_001136107; ENST00000367764; ENST00000439373; BC157860; BC171858; OTTHUMT00000087586; OTTHUMT00000382513	METTL11B	methyltransferase like 11B	METTL11B
TC0100010565.hg.1	GORAB	golgin, RAB6-interacting	0.011	0.062	7.01	5.85	T	T	2.23	0.0079	0.244	6.78	7.31	T	T	-1.45	0.1503	0.6239	7.01	6.78	T	T	1.18	0.505	0.7344	5.85	7.31	T	T	-2.74	0.0021	0.0235	TC0100010565.hg.1	NM_001146039; NM_152281; NR_027397; ENST00000367762; ENST00000367763; ENST00000465717; ENST00000475113; ENST00000498166; ENST00000498600; BC047476; BC064945; OTTHUMT00000085226; OTTHUMT00000085227; OTTHUMT00000085229; OTTHUMT00000085230; OTTHUMT00000085231; OTTHUMT00000085232	GORAB	golgin, RAB6-interacting	GORAB
TC0100010571.hg.1	PRRX1	paired related homeobox 1	0.3827	0.5805	3.72	3.71	T	T	1.01	0.9826	0.9968	3.82	3.03	T	F	1.72	0.1362	0.6108	3.72	3.82	T	T	-1.07	0.8489	0.9352	3.71	3.03	T	F	1.6	0.1896	0.4528	TC0100010571.hg.1	NM_006902; NM_022716; ENST00000239461; ENST00000367760; ENST00000476867; ENST00000485529; ENST00000495280; ENST00000496573; ENST00000497230; ENST00000553786; BC074993; OTTHUMT00000085235; OTTHUMT00000085236; OTTHUMT00000085237; OTTHUMT00000085238; OTTHUMT00000085437; OTTHUMT00000085438; OTTHUMT00000099326; OTTHUMT00000411902	PRRX1	paired related homeobox 1	PRRX1
TC0100010577.hg.1	MROH9	maestro heat-like repeat family member 9	0.8396	0.9042	2.72	2.6	F	F	1.09	0.6944	0.9281	2.83	2.59	F	F	1.18	0.4507	0.8316	2.72	2.83	F	F	-1.07	0.7378	0.8798	2.6	2.59	F	F	1.01	0.9707	0.989	TC0100010577.hg.1	NM_001163629; NM_025063; ENST00000367758; ENST00000367759; ENST00000426136; OTTHUMT00000099327; OTTHUMT00000099328; uc010plz.2	MROH9	maestro heat-like repeat family member 9	MROH9
TC0100010579.hg.1	FMO3	flavin containing monooxygenase 3	0.3066	0.5123	4.11	3.83	T	T	1.21	0.3353	0.7627	3.55	3.86	T	T	-1.24	0.2834	0.7347	4.11	3.55	T	T	1.48	0.0722	0.2447	3.83	3.86	T	T	-1.02	0.9084	0.9669	TC0100010579.hg.1	NM_001002294; NM_006894; ENST00000367755; ENST00000472784; ENST00000478457; ENST00000479749; ENST00000530212; ENST00000534514; BC032016; OTTHUMT00000086219; OTTHUMT00000086220; OTTHUMT00000086221; OTTHUMT00000086222; OTTHUMT00000394472; OTTHUMT00000394473; uc001ghi.3	FMO3	flavin containing monooxygenase 3	FMO3
TC0100010581.hg.1	FMO6P	flavin containing monooxygenase 6 pseudogene	0.539	0.7038	4.03	4.04	T	F	-1.01	0.9755	0.9947	3.87	3.67	F	F	1.15	0.4802	0.8444	4.03	3.87	T	F	1.11	0.5918	0.7945	4.04	3.67	F	F	1.29	0.2186	0.4906	TC0100010581.hg.1	NR_002601; ENST00000236166; ENST00000367754; ENST00000633725; OTTHUMT00000086215; OTTHUMT00000385941; OTTHUMT00000487736	FMO6P	flavin containing monooxygenase 6 pseudogene	FMO6P
TC0100010583.hg.1	FMO2	flavin containing monooxygenase 2	0.2327	0.4356	3.66	2.74	F	F	1.88	0.1515	0.6042	2.41	2.7	F	F	-1.22	0.6393	0.9091	3.66	2.41	F	F	2.37	0.0618	0.2232	2.74	2.7	F	F	1.03	0.9354	0.9758	TC0100010583.hg.1	NM_001301347; NM_001460; ENST00000209929; ENST00000462643; ENST00000483192; ENST00000488431; ENST00000489354; ENST00000493513; ENST00000529935; BC005894; OTTHUMT00000086216; OTTHUMT00000086217; OTTHUMT00000086218; OTTHUMT00000099325; OTTHUMT00000314010; OTTHUMT00000314011; OTTHUMT00000394474	FMO2	flavin containing monooxygenase 2	FMO2
TC0100010584.hg.1	FMO1	flavin containing monooxygenase 1	0.9682	0.9822	3.1	3.03	F	F	1.05	0.8547	0.9654	3.17	3.18	F	F	-1.01	0.9645	0.9927	3.1	3.17	F	F	-1.05	0.8421	0.9326	3.03	3.18	F	F	-1.11	0.6709	0.853	TC0100010584.hg.1	NM_001282692; NM_001282693; NM_001282694; NM_002021; ENST00000354841; ENST00000367750; ENST00000402921; ENST00000433267; ENST00000459868; ENST00000469112; ENST00000469711; ENST00000472893; ENST00000617670; BC047129; OTTHUMT00000086210; OTTHUMT00000086211; OTTHUMT00000086212; OTTHUMT00000086213; OTTHUMT00000086214; OTTHUMT00000099323; OTTHUMT00000099324	FMO1	flavin containing monooxygenase 1	FMO1
TC0100010585.hg.1	FMO1	Transcript Identified by AceView, Entrez Gene ID(s) 2326	0.101	0.2626	3.51	2.99	F	F	1.44	0.1273	0.5763	2.71	2.75	F	F	-1.03	0.8971	0.9768	3.51	2.71	F	F	1.74	0.0301	0.1395	2.99	2.75	F	F	1.18	0.4635	0.7217	TC0100010585.hg.1	FMO1.kAug10-unspliced	FMO1	Transcript Identified by AceView, Entrez Gene ID(s) 2326	FMO1
TC0100010586.hg.1	FMO4	flavin containing monooxygenase 4	0.6286	0.7677	5.94	5.43	T	T	1.43	0.2809	0.7214	5.95	5.75	T	T	1.15	0.6648	0.9181	5.94	5.95	T	T	-1.01	0.9751	0.9897	5.43	5.75	T	T	-1.26	0.4827	0.7352	TC0100010586.hg.1	NM_002022; ENST00000367749; ENST00000462992; ENST00000475780; ENST00000480136; ENST00000497228; BC002780; OTTHUMT00000086223; OTTHUMT00000086224; OTTHUMT00000086225; OTTHUMT00000086226; OTTHUMT00000086227	FMO4	flavin containing monooxygenase 4	FMO4
TC0100010592.hg.1	PRRC2C	proline-rich coiled-coil 2C	0.0164	0.082	14.39	14.24	T	T	1.11	0.5036	0.8599	13.82	13.6	T	T	1.16	0.3273	0.7611	14.39	13.82	T	T	1.49	0.025	0.1234	14.24	13.6	T	T	1.56	0.0145	0.0894	TC0100010592.hg.1	NM_015172; ENST00000338920; ENST00000367742; ENST00000392078; ENST00000426496; ENST00000463586; ENST00000467601; ENST00000470689; ENST00000476522; ENST00000480806; ENST00000492811; ENST00000495585; ENST00000498596; OTTHUMT00000083864; OTTHUMT00000083865; OTTHUMT00000083866; OTTHUMT00000083867; OTTHUMT00000084172; OTTHUMT00000098120; OTTHUMT00000098122; OTTHUMT00000098123; OTTHUMT00000314826; OTTH…	PRRC2C	proline-rich coiled-coil 2C	PRRC2C
TC0100010606.hg.1	METTL13	methyltransferase like 13	0.5357	0.7009	8.38	8.27	T	T	1.08	0.6963	0.9285	8.15	7.99	T	T	1.12	0.5655	0.8843	8.38	8.15	T	T	1.17	0.4148	0.666	8.27	7.99	T	T	1.22	0.3219	0.6011	TC0100010606.hg.1	NM_001007239; NM_014955; NM_015935; ENST00000361735; ENST00000362019; ENST00000367737; ENST00000466643; ENST00000476386; ENST00000478330; ENST00000485629; BC029083; OTTHUMT00000084528; OTTHUMT00000084845; OTTHUMT00000084846; OTTHUMT00000084848; OTTHUMT00000098117; OTTHUMT00000098118; OTTHUMT00000098119	METTL13	methyltransferase like 13	METTL13
TC0100010609.hg.1	DNM3	dynamin 3	0.0913	0.2476	3.98	4.85	F	T	-1.84	0.0314	0.3856	4.67	4.14	T	T	1.44	0.1605	0.6367	3.98	4.67	F	T	-1.61	0.076	0.2531	4.85	4.14	T	T	1.64	0.068	0.2492	TC0100010609.hg.1	NM_001136127; NM_001278252; NM_015569; ENST00000355305; ENST00000367731; ENST00000367733; ENST00000485254; ENST00000491124; ENST00000520906; ENST00000523513; ENST00000627582; BC064546; OTTHUMT00000084529; OTTHUMT00000084530; OTTHUMT00000084531; OTTHUMT00000098129; OTTHUMT00000098130; OTTHUMT00000378443; OTTHUMT00000378444; OTTHUMT00000484312	DNM3	dynamin 3	DNM3
TC0100010621.hg.1	C1orf105	chromosome 1 open reading frame 105	0.707	0.821	2.33	2.28	F	F	1.04	0.8903	0.9729	2.62	2.59	F	F	1.02	0.9291	0.984	2.33	2.62	F	F	-1.22	0.4387	0.6861	2.28	2.59	F	F	-1.23	0.4119	0.6791	TC0100010621.hg.1	NM_001300760; NM_139240; ENST00000367725; ENST00000367726; ENST00000367727; ENST00000460397; ENST00000488100; BC038410; OTTHUMT00000084062; OTTHUMT00000084063; OTTHUMT00000084064; OTTHUMT00000098124; OTTHUMT00000098125; uc001gik.3	C1orf105	chromosome 1 open reading frame 105	C1orf105
TC0100010623.hg.1	SUCO	SUN domain containing ossification factor	0.1759	0.3693	7.37	7.44	T	T	-1.05	0.7938	0.9513	6.87	6.98	T	T	-1.07	0.7211	0.9341	7.37	6.87	T	T	1.41	0.1091	0.3137	7.44	6.98	T	T	1.38	0.1274	0.3609	TC0100010623.hg.1	NM_001282750; NM_001282751; NM_014283; NM_016227; ENST00000263688; ENST00000367723; ENST00000486569; ENST00000608151; ENST00000608566; ENST00000608673; ENST00000608804; ENST00000609685; ENST00000610051; ENST00000616058; BC137125; OTTHUMT00000084273; OTTHUMT00000084274; OTTHUMT00000098114; OTTHUMT00000472233; OTTHUMT00000472234; OTTHUMT00000472235; OTTHUMT00000472236; OTTHUMT00000472237	SUCO	SUN domain containing ossification factor	SUCO
TC0100010625.hg.1	FASLG	Fas ligand (TNF superfamily, member 6)	0.8242	0.8955	3.08	3.02	F	F	1.05	0.7865	0.9494	2.92	2.9	F	F	1.01	0.9408	0.9863	3.08	2.92	F	F	1.12	0.4781	0.7158	3.02	2.9	F	F	1.09	0.6039	0.8147	TC0100010625.hg.1	NM_000639; NM_001302746; ENST00000340030; ENST00000367721; BC017502; OTTHUMT00000084276	FASLG	Fas ligand (TNF superfamily, member 6)	FASLG
TC0100010648.hg.1	PRDX6	peroxiredoxin 6	0.2173	0.4182	12.37	12.01	T	T	1.29	0.1286	0.5795	12.48	12.2	T	T	1.21	0.2317	0.7018	12.37	12.48	T	T	-1.08	0.6315	0.8185	12.01	12.2	T	T	-1.14	0.3974	0.6675	TC0100010648.hg.1	NM_004905; ENST00000340385; ENST00000460950; ENST00000470017; BC035857; BC053550; OTTHUMT00000084222; OTTHUMT00000084223; OTTHUMT00000084224	PRDX6	peroxiredoxin 6	PRDX6
TC0100010651.hg.1	LOC730159; RP11-360D2.1	uncharacterized LOC730159; putative novel transcript	0.0509	0.1715	4.18	2.83	F	F	2.55	0.0086	0.253	3.58	3.37	F	F	1.16	0.613	0.9012	4.18	3.58	F	F	1.52	0.1694	0.4071	2.83	3.37	F	F	-1.45	0.2121	0.4828	TC0100010651.hg.1	NM_001195190; ENST00000417563.1; OTTHUMT00000097581; uc057njh.1	LOC730159; RP11-360D2.1	uncharacterized LOC730159; putative novel transcript	LOC730159	RP11-360D2.1
TC0100010654.hg.1	KLHL20	kelch-like family member 20	0.4512	0.636	7.95	7.74	T	T	1.15	0.4908	0.8533	8.22	7.95	T	T	1.21	0.3564	0.7778	7.95	8.22	T	T	-1.21	0.3565	0.6144	7.74	7.95	T	T	-1.15	0.4909	0.7408	TC0100010654.hg.1	NM_014458; ENST00000209884; ENST00000479505; ENST00000483154; ENST00000488983; ENST00000493170; BC063418; OTTHUMT00000097582; OTTHUMT00000097583; OTTHUMT00000097584; OTTHUMT00000097585; OTTHUMT00000097586	KLHL20	kelch-like family member 20	KLHL20
TC0100010661.hg.1	DARS2	aspartyl-tRNA synthetase 2, mitochondrial	0.0921	0.2485	8.9	8.39	T	T	1.43	0.0718	0.4926	9.1	8.69	T	T	1.33	0.1327	0.6057	8.9	9.1	T	T	-1.15	0.4514	0.6957	8.39	8.69	T	T	-1.23	0.27	0.5487	TC0100010661.hg.1	NM_018122; ENST00000361951; ENST00000460076; ENST00000471476; BC045173; OTTHUMT00000084220; OTTHUMT00000084221; OTTHUMT00000084241	DARS2	aspartyl-tRNA synthetase 2, mitochondrial	DARS2
TC0100010664.hg.1	ZBTB37	zinc finger and BTB domain containing 37	0.0055	0.0379	7.9	7.46	T	T	1.36	0.1043	0.5434	8.68	7.95	T	T	1.65	0.0161	0.3409	7.9	8.68	T	T	-1.72	0.0111	0.0713	7.46	7.95	T	T	-1.41	0.0724	0.2588	TC0100010664.hg.1	NM_001122770; NM_032522; ENST00000367701; ENST00000367702; ENST00000367704; ENST00000427304; ENST00000432989; BC003116; BC006315; OTTHUMT00000090729; OTTHUMT00000090730; OTTHUMT00000090731; uc001gjp.1; uc009wwp.1	ZBTB37	zinc finger and BTB domain containing 37	ZBTB37
TC0100010672.hg.1	RABGAP1L	RAB GTPase activating protein 1-like	0.0324	0.1288	5.84	6.05	T	T	-1.16	0.6141	0.9027	6.84	7.19	T	T	-1.27	0.428	0.8201	5.84	6.84	T	T	-2.01	0.0407	0.1708	6.05	7.19	T	T	-2.19	0.0247	0.1291	TC0100010672.hg.1	NM_001035230; NM_001243763; NM_001243764; NM_001243765; NM_014857; ENST00000251507; ENST00000325589; ENST00000347255; ENST00000357444; ENST00000367686; ENST00000367687; ENST00000367688; ENST00000367690; ENST00000392064; ENST00000457696; ENST00000461613; ENST00000465412; ENST00000469553; ENST00000474375; ENST00000478442; ENST00000485114; ENST00000486220; ENST00000487987; ENST00000489615; ENST00000…	RABGAP1L	RAB GTPase activating protein 1-like	RABGAP1L
TC0100010674.hg.1	GPR52	G protein-coupled receptor 52	0.1299	0.3083	4	4.53	T	T	-1.44	0.3232	0.7544	5.23	4.08	T	T	2.21	0.0507	0.4612	4	5.23	T	T	-2.34	0.0388	0.165	4.53	4.08	T	T	1.36	0.4015	0.6712	TC0100010674.hg.1	NM_005684; ENST00000367685; BC067456; BC067457; BC067458; BC067459; BC067460; BC069460; BC095532; OTTHUMT00000084511	GPR52	G protein-coupled receptor 52	GPR52
TC0100010686.hg.1	CACYBP	calcyclin binding protein	1.77e-05	0.0006	10.27	10.35	T	T	-1.06	0.7546	0.942	12.37	12.15	T	T	1.16	0.4087	0.808	10.27	12.37	T	T	-4.28	1.78e-05	0.0007	10.35	12.15	T	T	-3.48	5.81e-05	0.0017	TC0100010686.hg.1	NM_001007214; NM_014412; ENST00000367679; ENST00000405362; ENST00000406752; ENST00000426793; ENST00000461977; ENST00000469173; ENST00000473925; ENST00000483307; ENST00000613570; BC005975; BC022352; BC067823; BC078151; OTTHUMT00000084583; OTTHUMT00000084584; OTTHUMT00000084585; OTTHUMT00000084586; OTTHUMT00000084587; OTTHUMT00000326554; OTTHUMT00000326555; OTTHUMT00000326556; OTTHUMT00000326557	CACYBP	calcyclin binding protein	CACYBP
TC0100010689.hg.1	TNN	tenascin N	0.0028	0.0233	2.85	4.36	F	F	-2.85	0.0005	0.0845	3.14	3.55	F	F	-1.33	0.1823	0.6561	2.85	3.14	F	F	-1.22	0.344	0.604	4.36	3.55	F	F	1.76	0.0198	0.1105	TC0100010689.hg.1	NM_022093; ENST00000239462; ENST00000621086; ENST00000622870; BC136619; BC144305; OTTHUMT00000084422; uc001gkl.1	TNN	tenascin N	TNN
TC0100010713.hg.1	PAPPA2	pappalysin 2	0.6034	0.7498	3.71	3.74	T	T	-1.02	0.9332	0.9855	3.57	3.37	T	F	1.15	0.5115	0.8578	3.71	3.57	T	T	1.1	0.6479	0.8276	3.74	3.37	T	F	1.29	0.246	0.5236	TC0100010713.hg.1	NM_020318; NM_021936; ENST00000367661; ENST00000367662; ENST00000479836; ENST00000486075; ENST00000493665; OTTHUMT00000084763; OTTHUMT00000084811; OTTHUMT00000084812; OTTHUMT00000084813; OTTHUMT00000084814	PAPPA2	pappalysin 2	PAPPA2
TC0100010720.hg.1	BRINP2	bone morphogenetic protein/retinoic acid inducible neural-specific 2	0.2248	0.4266	2.19	2.46	F	F	-1.2	0.3207	0.7528	2.01	2.53	F	F	-1.43	0.0749	0.512	2.19	2.01	F	F	1.14	0.4893	0.7237	2.46	2.53	F	F	-1.04	0.811	0.9242	TC0100010720.hg.1	NM_021165; ENST00000361539; ENST00000460161; ENST00000478325; BC028036; OTTHUMT00000084599; OTTHUMT00000098132; OTTHUMT00000098133	BRINP2	bone morphogenetic protein/retinoic acid inducible neural-specific 2	BRINP2
TC0100010735.hg.1	RASAL2	RAS protein activator like 2	0.001	0.0112	7.67	7.66	T	T	1.01	0.9715	0.9937	9.56	8.55	T	T	2.02	0.0154	0.3372	7.67	9.56	T	T	-3.7	0.0004	0.0064	7.66	8.55	T	T	-1.85	0.0278	0.1394	TC0100010735.hg.1	NM_004841; NM_170692; ENST00000367649; ENST00000433130; ENST00000462775; ENST00000463079; ENST00000465723; BC110611; OTTHUMT00000084758; OTTHUMT00000084760; OTTHUMT00000098166; OTTHUMT00000098167; OTTHUMT00000352415	RASAL2	RAS protein activator like 2	RASAL2
TC0100010755.hg.1	RALGPS2	Ral GEF with PH domain and SH3 binding motif 2	0.0435	0.1553	5.48	5.5	T	T	-1.01	0.962	0.9919	6.44	6.55	T	T	-1.08	0.8019	0.9537	5.48	6.44	T	T	-1.95	0.0419	0.1739	5.5	6.55	T	T	-2.07	0.0299	0.146	TC0100010755.hg.1	NM_001286247; NM_152663; ENST00000324778; ENST00000367632; ENST00000367634; ENST00000367635; ENST00000415888; ENST00000477383; ENST00000478871; ENST00000480743; ENST00000495034; BC047391; OTTHUMT00000084925; OTTHUMT00000084926; OTTHUMT00000098160; OTTHUMT00000098161; OTTHUMT00000098162; OTTHUMT00000098163; OTTHUMT00000098164; OTTHUMT00000098165	RALGPS2	Ral GEF with PH domain and SH3 binding motif 2	RALGPS2
TC0100010761.hg.1	FAM20B	family with sequence similarity 20, member B	0.0174	0.0853	7.02	6.36	T	T	1.58	0.0369	0.4111	7.28	6.39	T	T	1.85	0.0094	0.2977	7.02	7.28	T	T	-1.2	0.3527	0.6106	6.36	6.39	T	T	-1.02	0.9019	0.9646	TC0100010761.hg.1	NM_014864; ENST00000263733; ENST00000440702; BC046441; BC051794; OTTHUMT00000084922; OTTHUMT00000098157	FAM20B	family with sequence similarity 20, member B	FAM20B
TC0100010764.hg.1	TOR3A	torsin family 3, member A	0.0862	0.2387	7.3	6.9	T	T	1.32	0.2099	0.6597	6.57	6.49	T	T	1.05	0.8107	0.9569	7.3	6.57	T	T	1.66	0.0369	0.1594	6.9	6.49	T	T	1.32	0.2097	0.4797	TC0100010764.hg.1	NM_022371; ENST00000352445; ENST00000367625; ENST00000367627; ENST00000447595; ENST00000472001; ENST00000483887; ENST00000495145; BC001085; BC007571; BC011746; BC018292; OTTHUMT00000084927; OTTHUMT00000084928; OTTHUMT00000084929; OTTHUMT00000084930; OTTHUMT00000084931; OTTHUMT00000098168; OTTHUMT00000098169	TOR3A	torsin family 3, member A	TOR3A
TC0100010775.hg.1	SOAT1	sterol O-acyltransferase 1	0.0001	0.0025	10.41	10.61	T	T	-1.16	0.3696	0.7868	11.6	12.04	T	T	-1.36	0.0786	0.5176	10.41	11.6	T	T	-2.29	0.0005	0.0077	10.61	12.04	T	T	-2.69	0.0001	0.0032	TC0100010775.hg.1	NM_001252511; NM_001252512; NM_003101; NR_045530; ENST00000367619; ENST00000426956; ENST00000539888; ENST00000540564; BC028940; OTTHUMT00000085286; OTTHUMT00000098558	SOAT1	sterol O-acyltransferase 1	SOAT1
TC0100010778.hg.1	AXDND1	axonemal dynein light chain domain containing 1	0.1359	0.3168	2.63	2.5	F	F	1.09	0.6377	0.9102	2.8	3.18	F	F	-1.31	0.1859	0.6606	2.63	2.8	F	F	-1.12	0.5577	0.7707	2.5	3.18	F	F	-1.6	0.0328	0.1557	TC0100010778.hg.1	NM_144696; NR_073544; ENST00000367618; ENST00000434088; ENST00000457238; ENST00000461179; ENST00000484455; ENST00000484883; ENST00000489080; ENST00000507383; ENST00000508229; ENST00000508285; ENST00000509175; ENST00000510593; ENST00000511157; ENST00000511889; ENST00000617277; BC146823; OTTHUMT00000085285; OTTHUMT00000085309; OTTHUMT00000085310; OTTHUMT00000085311; OTTHUMT00000085312; OTTHUMT00000…	AXDND1	axonemal dynein light chain domain containing 1	AXDND1
TC0100010784.hg.1	TDRD5	tudor domain containing 5	0.9062	0.9452	2.39	2.26	F	F	1.09	0.6865	0.9264	2.48	2.38	F	F	1.07	0.7408	0.9384	2.39	2.48	F	F	-1.07	0.7577	0.8899	2.26	2.38	F	F	-1.08	0.7029	0.869	TC0100010784.hg.1	NM_001199085; NM_001199089; NM_001199091; NM_001199092; NM_173533; ENST00000294848; ENST00000367614; ENST00000417329; ENST00000444136; BC130532; BC144058; OTTHUMT00000085294; OTTHUMT00000085295; OTTHUMT00000085296	TDRD5	tudor domain containing 5	TDRD5
TC0100010785.hg.1	RP11-12M5.1; FAM163A	Transcript Identified by AceView, Entrez Gene ID(s) 148753; novel transcript	0.6352	0.7727	3.39	3.32	F	F	1.05	0.8372	0.9604	2.97	3.17	F	F	-1.15	0.5718	0.8867	3.39	2.97	F	F	1.33	0.2495	0.5068	3.32	3.17	F	F	1.11	0.6745	0.8551	TC0100010785.hg.1	ENST00000423879.1; ENST00000451471.1; FAM163A.vbAug10; OTTHUMT00000085298; OTTHUMT00000085299; uc057nqe.1; uc057nqf.1	RP11-12M5.1; FAM163A	Transcript Identified by AceView, Entrez Gene ID(s) 148753; novel transcript	RP11-12M5.1	FAM163A
TC0100010786.hg.1	FAM163A	family with sequence similarity 163, member A	0.1311	0.3098	3.48	3.28	F	F	1.15	0.5418	0.8747	2.81	3.61	F	F	-1.74	0.0329	0.4111	3.48	2.81	F	F	1.59	0.0639	0.2278	3.28	3.61	F	F	-1.26	0.3242	0.6032	TC0100010786.hg.1	NM_173509; ENST00000341785; BC009382; OTTHUMT00000085300; uc001gnj.3	FAM163A	family with sequence similarity 163, member A	FAM163A
TC0100010791.hg.1	TOR1AIP1	torsin A interacting protein 1	0.0006	0.0074	10.21	10.46	T	T	-1.19	0.3175	0.7504	11.48	11.53	T	T	-1.03	0.8504	0.966	10.21	11.48	T	T	-2.42	0.0005	0.0077	10.46	11.53	T	T	-2.1	0.0015	0.0187	TC0100010791.hg.1	NM_001267578; NM_015602; ENST00000271583; ENST00000435319; ENST00000447964; ENST00000474875; ENST00000524653; ENST00000527391; ENST00000527867; ENST00000528443; ENST00000529091; ENST00000531630; ENST00000531726; ENST00000606911; BC023247; OTTHUMT00000085291; OTTHUMT00000085292; OTTHUMT00000100312; OTTHUMT00000100313; OTTHUMT00000383496; OTTHUMT00000383498; OTTHUMT00000383499; OTTHUMT00000393092; …	TOR1AIP1	torsin A interacting protein 1	TOR1AIP1
TC0100010793.hg.1	CEP350	centrosomal protein 350kDa	0.0225	0.1015	8.47	8.18	T	T	1.22	0.3459	0.7694	9.03	9.18	T	T	-1.11	0.611	0.9004	8.47	9.03	T	T	-1.48	0.0827	0.2667	8.18	9.18	T	T	-2	0.0072	0.0552	TC0100010793.hg.1	NM_014810; ENST00000357434; ENST00000367607; ENST00000417046; ENST00000418229; ENST00000429851; ENST00000437245; ENST00000484356; ENST00000490047; ENST00000490141; ENST00000491495; ENST00000496440; OTTHUMT00000085315; OTTHUMT00000085316; OTTHUMT00000085317; OTTHUMT00000085318; OTTHUMT00000085319; OTTHUMT00000085320; OTTHUMT00000085321; OTTHUMT00000085322; OTTHUMT00000085323; OTTHUMT00000309000; O…	CEP350	centrosomal protein 350kDa	CEP350
TC0100010798.hg.1	QSOX1	quiescin Q6 sulfhydryl oxidase 1	0.026	0.1114	11.46	11.93	T	T	-1.39	0.0676	0.4867	11.4	11.06	T	T	1.27	0.1617	0.6379	11.46	11.4	T	T	1.04	0.8001	0.9128	11.93	11.06	T	T	1.83	0.004	0.0367	TC0100010798.hg.1	NM_001004128; NM_002826; ENST00000367600; ENST00000367602; ENST00000392029; ENST00000443059; BC017692; BC100023; OTTHUMT00000085289; OTTHUMT00000085290; OTTHUMT00000100310; OTTHUMT00000100311	QSOX1	quiescin Q6 sulfhydryl oxidase 1	QSOX1
TC0100010799.hg.1	LHX4	LIM homeobox 4	0.1045	0.2684	5.05	5.06	T	T	-1.01	0.9763	0.995	4.53	4.24	F	F	1.22	0.4244	0.8181	5.05	4.53	T	F	1.44	0.1643	0.3999	5.06	4.24	T	F	1.77	0.0416	0.1821	TC0100010799.hg.1	NM_033343; ENST00000263726; ENST00000558139; ENST00000561113; BC011759; OTTHUMT00000084995; OTTHUMT00000415694; OTTHUMT00000415695	LHX4	LIM homeobox 4	LHX4
TC0100010806.hg.1	XPR1	xenotropic and polytropic retrovirus receptor 1	0.0174	0.0853	10.8	10.49	T	T	1.24	0.24	0.6868	11.4	11.28	T	T	1.08	0.6657	0.9183	10.8	11.4	T	T	-1.51	0.0401	0.1687	10.49	11.28	T	T	-1.74	0.0108	0.0727	TC0100010806.hg.1	NM_001135669; NM_004736; ENST00000367589; ENST00000367590; ENST00000464817; ENST00000467345; ENST00000498177; BC041142; OTTHUMT00000084996; OTTHUMT00000084997; OTTHUMT00000085004; OTTHUMT00000085005; OTTHUMT00000085006	XPR1	xenotropic and polytropic retrovirus receptor 1	XPR1
TC0100010810.hg.1	KIAA1614	KIAA1614	0.3445	0.5471	3.8	3.26	F	F	1.46	0.1172	0.5622	3.64	3.76	F	F	-1.09	0.7042	0.9295	3.8	3.64	F	F	1.12	0.6258	0.8148	3.26	3.76	F	F	-1.42	0.1396	0.3792	TC0100010810.hg.1	NM_020950; ENST00000367587; ENST00000367588; ENST00000461346; ENST00000483705; ENST00000496210; OTTHUMT00000085151; OTTHUMT00000085152; OTTHUMT00000085153; OTTHUMT00000085154; OTTHUMT00000085155	KIAA1614	KIAA1614	KIAA1614
TC0100010815.hg.1	MR1	major histocompatibility complex, class I-related	7.34e-05	0.0017	8.49	8.8	T	T	-1.24	0.2268	0.6755	10.22	10.21	T	T	1	0.993	0.9991	8.49	10.22	T	T	-3.31	6.23e-05	0.0018	8.8	10.21	T	T	-2.66	0.0003	0.0054	TC0100010815.hg.1	NM_001194999; NM_001195000; NM_001195035; NM_001310213; NM_001531; ENST00000282990; ENST00000367578; ENST00000367579; ENST00000367580; ENST00000434571; ENST00000438435; ENST00000486453; ENST00000614012; ENST00000617803; BC012485; OTTHUMT00000085134; OTTHUMT00000085135; OTTHUMT00000085136; OTTHUMT00000085137; OTTHUMT00000085138; OTTHUMT00000085139; uc001goq.2; uc001gos.2; uc010pns.2	MR1	major histocompatibility complex, class I-related	MR1
TC0100010824.hg.1	CACNA1E	calcium channel, voltage-dependent, R type, alpha 1E subunit	0.3961	0.5919	5.21	5.05	T	T	1.12	0.6095	0.9004	4.67	5.03	T	T	-1.28	0.2766	0.7311	5.21	4.67	T	T	1.45	0.1119	0.3178	5.05	5.03	T	T	1.02	0.9398	0.9769	TC0100010824.hg.1	NM_000721; NM_001205293; NM_001205294; ENST00000357570; ENST00000358338; ENST00000360108; ENST00000367567; ENST00000367570; ENST00000367573; ENST00000524607; ENST00000533229; ENST00000621551; ENST00000621791; OTTHUMT00000090791; OTTHUMT00000090792; OTTHUMT00000090793; OTTHUMT00000394700; OTTHUMT00000394701; OTTHUMT00000394702	CACNA1E	calcium channel, voltage-dependent, R type, alpha 1E subunit	CACNA1E
TC0100010843.hg.1	LINC00272	long intergenic non-protein coding RNA 272	0.7728	0.8624	3.44	3.3	F	F	1.1	0.6234	0.9068	3.27	3.53	F	F	-1.19	0.3822	0.7926	3.44	3.27	F	F	1.13	0.5569	0.7702	3.3	3.53	F	F	-1.17	0.4349	0.6987	TC0100010843.hg.1	NR_034131; ENST00000367563; ENST00000612603; BC140780	LINC00272	long intergenic non-protein coding RNA 272	LINC00272
TC0100010846.hg.1	RGSL1	regulator of G-protein signaling like 1	0.1341	0.3139	4.39	3.05	T	F	2.52	0.0362	0.4081	3.83	3.28	F	F	1.46	0.3437	0.7698	4.39	3.83	T	F	1.48	0.3272	0.5874	3.05	3.28	F	F	-1.18	0.676	0.8556	TC0100010846.hg.1	NM_001137669; ENST00000294854; ENST00000367561; ENST00000415960; ENST00000416676; ENST00000422241; ENST00000426890; ENST00000427189; ENST00000436031; ENST00000437548; ENST00000443996; ENST00000444367; ENST00000447374; ENST00000456971; BC142944; OTTHUMT00000085195; OTTHUMT00000085196; OTTHUMT00000091030; OTTHUMT00000091031; OTTHUMT00000091032; OTTHUMT00000091033; OTTHUMT00000098357; OTTHUMT0000031…	RGSL1	regulator of G-protein signaling like 1	RGSL1
TC0100010855.hg.1	NPL	N-acetylneuraminate pyruvate lyase (dihydrodipicolinate synthase)	0.0537	0.1773	10.55	10.4	T	T	1.11	0.547	0.8761	11.1	10.89	T	T	1.16	0.387	0.7956	10.55	11.1	T	T	-1.47	0.041	0.1712	10.4	10.89	T	T	-1.41	0.0648	0.2411	TC0100010855.hg.1	NM_001200050; NM_001200051; NM_001200052; NM_001200056; NM_030769; ENST00000258317; ENST00000367552; ENST00000367553; ENST00000367554; ENST00000367555; ENST00000460179; ENST00000460690; ENST00000463899; ENST00000471010; ENST00000479721; ENST00000488424; ENST00000614468; BC058003; BC125051; OTTHUMT00000085463; OTTHUMT00000085464; OTTHUMT00000085465; OTTHUMT00000085466; OTTHUMT00000085467; OTTHUMT0…	NPL	N-acetylneuraminate pyruvate lyase (dihydrodipicolinate synthase)	NPL
TC0100010858.hg.1	DHX9	DEAH (Asp-Glu-Ala-His) box helicase 9	0.5248	0.6927	9.5	9.39	T	T	1.07	0.7208	0.9331	9.1	9.25	T	T	-1.11	0.5871	0.8912	9.5	9.1	T	T	1.32	0.181	0.4228	9.39	9.25	T	T	1.1	0.6156	0.8219	TC0100010858.hg.1	NM_001357; NR_033302; ENST00000367549; ENST00000473076; ENST00000474446; ENST00000477802; ENST00000479271; ENST00000483416; ENST00000485081; ENST00000490519; BC137136; OTTHUMT00000085522; OTTHUMT00000086246; OTTHUMT00000086247; OTTHUMT00000086248; OTTHUMT00000098462; OTTHUMT00000098463; OTTHUMT00000098464; OTTHUMT00000098465	DHX9	DEAH (Asp-Glu-Ala-His) box helicase 9	DHX9
TC0100010863.hg.1	LAMC1	laminin, gamma 1 (formerly LAMB2)	0.0649	0.1998	12.01	11.88	T	T	1.09	0.6401	0.9109	11.72	11.23	T	T	1.4	0.0921	0.5438	12.01	11.72	T	T	1.22	0.2926	0.5539	11.88	11.23	T	T	1.57	0.0331	0.1567	TC0100010863.hg.1	NM_002293; ENST00000258341; ENST00000466964; ENST00000478064; ENST00000479499; ENST00000484114; ENST00000495918; OTTHUMT00000085954; OTTHUMT00000085955; OTTHUMT00000086243; OTTHUMT00000086244; OTTHUMT00000086245; OTTHUMT00000098585; uc001gpy.4	LAMC1	laminin, gamma 1 (formerly LAMB2)	LAMC1
TC0100010867.hg.1	LAMC2	laminin, gamma 2	0.8317	0.8999	5.27	5.41	T	T	-1.1	0.646	0.914	5.24	5.47	T	T	-1.18	0.4449	0.8288	5.27	5.24	T	T	1.03	0.9062	0.9596	5.41	5.47	T	T	-1.04	0.8437	0.9381	TC0100010867.hg.1	NM_005562; NM_018891; ENST00000264144; ENST00000461729; ENST00000476255; ENST00000493293; BC112286; BC113378; OTTHUMT00000086258; OTTHUMT00000086259; OTTHUMT00000086260; OTTHUMT00000086261	LAMC2	laminin, gamma 2	LAMC2
TC0100010872.hg.1	SMG7	SMG7 nonsense mediated mRNA decay factor	0.0583	0.187	11.34	10.68	T	T	1.58	0.0365	0.4091	10.72	10.52	T	T	1.15	0.4746	0.8419	11.34	10.72	T	T	1.54	0.0455	0.1831	10.68	10.52	T	T	1.12	0.5569	0.7858	TC0100010872.hg.1	NM_001174061; NM_173156; NM_201568; NM_201569; ENST00000347615; ENST00000367537; ENST00000367538; ENST00000419169; ENST00000440812; ENST00000444547; ENST00000493045; ENST00000493609; ENST00000495321; ENST00000502375; ENST00000507406; ENST00000507469; ENST00000507691; ENST00000508461; ENST00000515829; BC036381; OTTHUMT00000085204; OTTHUMT00000085432; OTTHUMT00000085433; OTTHUMT00000085434; OTTHUMT…	SMG7	SMG7 nonsense mediated mRNA decay factor	SMG7
TC0100010874.hg.1	RGL1	ral guanine nucleotide dissociation stimulator-like 1	0.0806	0.2289	7.83	8.59	T	T	-1.69	0.0239	0.3523	7.93	7.93	T	T	1	0.9842	0.9975	7.83	7.93	T	T	-1.07	0.7214	0.8708	8.59	7.93	T	T	1.58	0.042	0.1833	TC0100010874.hg.1	NM_001297669; NM_001297670; NM_001297671; NM_001297672; NM_015149; ENST00000304685; ENST00000360851; BC136591; OTTHUMT00000085481; OTTHUMT00000085742	RGL1	ral guanine nucleotide dissociation stimulator-like 1	RGL1
TC0100010877.hg.1	TSEN15	TSEN15 tRNA splicing endonuclease subunit	0.3389	0.5431	5.7	5.52	T	T	1.13	0.5015	0.858	5.74	5.29	T	T	1.37	0.1141	0.5821	5.7	5.74	T	T	-1.03	0.8836	0.9498	5.52	5.29	T	T	1.17	0.3904	0.6611	TC0100010877.hg.1	NM_001127394; NM_001300764; NM_001300766; NM_052965; NR_023349; NR_125335; ENST00000361641; ENST00000367518; ENST00000423085; ENST00000457455; ENST00000462677; ENST00000485209; ENST00000533373; BC022030; OTTHUMT00000086132; OTTHUMT00000086133; OTTHUMT00000086134; OTTHUMT00000098688; OTTHUMT00000098689; OTTHUMT00000382435; OTTHUMT00000382436	TSEN15	TSEN15 tRNA splicing endonuclease subunit	TSEN15
TC0100010887.hg.1	C1orf21	chromosome 1 open reading frame 21	0.0004	0.0055	7.15	7.73	T	T	-1.5	0.0684	0.4886	6.2	5.87	T	T	1.25	0.2758	0.7302	7.15	6.2	T	T	1.93	0.0084	0.059	7.73	5.87	T	T	3.63	0.0001	0.0027	TC0100010887.hg.1	NM_030806; ENST00000235307; ENST00000367514; ENST00000477517; ENST00000489143; BC028567; OTTHUMT00000085784; OTTHUMT00000086146; OTTHUMT00000086147; OTTHUMT00000086148	C1orf21	chromosome 1 open reading frame 21	C1orf21
TC0100010903.hg.1	RNF2	ring finger protein 2	0.002	0.0185	9.48	8.78	T	T	1.62	0.0128	0.2847	8.31	8.36	T	T	-1.03	0.8566	0.9678	9.48	8.31	T	T	2.25	0.0006	0.0093	8.78	8.36	T	T	1.34	0.09	0.2951	TC0100010903.hg.1	NM_007212; ENST00000367509; ENST00000367510; ENST00000453650; ENST00000498201; BC012583; OTTHUMT00000085793; OTTHUMT00000085794; OTTHUMT00000085795; OTTHUMT00000085796	RNF2	ring finger protein 2	RNF2
TC0100010905.hg.1	SWT1	SWT1 RNA endoribonuclease homolog	0.0197	0.0929	6.16	5.24	T	T	1.89	0.0312	0.3856	5.88	4.84	T	T	2.06	0.018	0.3517	6.16	5.88	T	T	1.22	0.446	0.6913	5.24	4.84	T	T	1.33	0.2851	0.5647	TC0100010905.hg.1	NM_001105518; NM_017673; ENST00000367500; ENST00000367501; ENST00000450350; BC030781; OTTHUMT00000085790; OTTHUMT00000085791; OTTHUMT00000085792	SWT1	SWT1 RNA endoribonuclease homolog	SWT1
TC0100010921.hg.1	HMCN1	hemicentin 1	0.0422	0.1521	3.17	3.56	F	F	-1.31	0.3015	0.7387	3.75	4.4	F	F	-1.57	0.0993	0.5578	3.17	3.75	F	F	-1.49	0.1395	0.3622	3.56	4.4	F	F	-1.79	0.0426	0.185	TC0100010921.hg.1	NM_031935; ENST00000271588; ENST00000414277; ENST00000475585; ENST00000485744; ENST00000493413; OTTHUMT00000131847; OTTHUMT00000131848; OTTHUMT00000131849; OTTHUMT00000131850; OTTHUMT00000131851	HMCN1	hemicentin 1	HMCN1
TC0100010923.hg.1	PRG4	proteoglycan 4	0.4737	0.6532	3.8	3.93	F	F	-1.09	0.5821	0.8895	3.57	3.82	F	T	-1.18	0.2964	0.7428	3.8	3.57	F	F	1.17	0.3275	0.5875	3.93	3.82	F	T	1.08	0.6307	0.8311	TC0100010923.hg.1	NM_001127708; NM_001127709; NM_001127710; NM_001303232; NM_005807; ENST00000367482; ENST00000367483; ENST00000367485; ENST00000445192; ENST00000533951; OTTHUMT00000086346; OTTHUMT00000382431; OTTHUMT00000382432; OTTHUMT00000382433; OTTHUMT00000382434	PRG4	proteoglycan 4	PRG4
TC0100010924.hg.1	C1orf27	chromosome 1 open reading frame 27	0.366	0.5659	8.09	7.38	T	T	1.64	0.1428	0.5944	8.09	7.71	T	T	1.3	0.4174	0.8129	8.09	8.09	T	T	1	0.9948	0.9978	7.38	7.71	T	T	-1.26	0.4716	0.7279	TC0100010924.hg.1	NM_001164245; NM_001164246; NM_017847; ENST00000287859; ENST00000367470; ENST00000419367; ENST00000432021; ENST00000461662; ENST00000478571; BC003397; OTTHUMT00000086352; OTTHUMT00000100315; OTTHUMT00000100316; OTTHUMT00000438031; OTTHUMT00000438032	C1orf27	chromosome 1 open reading frame 27	C1orf27
TC0100010925.hg.1	OCLM	oculomedin	0.983	0.9911	5.06	5.22	T	T	-1.12	0.7025	0.9294	5.15	5.15	T	T	-1.01	0.9854	0.9976	5.06	5.15	T	T	-1.06	0.8331	0.9284	5.22	5.15	T	T	1.05	0.8774	0.9535	TC0100010925.hg.1	NM_022375; ENST00000574641; BC069096; BC093987; BC093989; OTTHUMT00000438012; uc001gry.3	OCLM	oculomedin	OCLM
TC0100010926.hg.1	OCLM	Transcript Identified by AceView, Entrez Gene ID(s) 10896	0.0082	0.0504	5.39	4.28	T	F	2.15	0.0281	0.377	5.4	3.76	T	F	3.11	0.0039	0.2378	5.39	5.4	T	T	-1.01	0.9827	0.9934	4.28	3.76	F	F	1.44	0.247	0.5247	TC0100010926.hg.1	OCLM.bAug10-unspliced	OCLM	Transcript Identified by AceView, Entrez Gene ID(s) 10896	OCLM
TC0100010939.hg.1	PLA2G4A	phospholipase A2, group IVA (cytosolic, calcium-dependent)	0.0575	0.1856	5.54	5.54	T	T	1	0.9961	0.9995	6.45	6.38	T	T	1.05	0.8462	0.9648	5.54	6.45	T	T	-1.88	0.038	0.1625	5.54	6.38	T	T	-1.78	0.052	0.2097	TC0100010939.hg.1	NM_001311193; NM_024420; ENST00000367466; ENST00000466600; BC114340; OTTHUMT00000086236; OTTHUMT00000086237	PLA2G4A	phospholipase A2, group IVA (cytosolic, calcium-dependent)	PLA2G4A
TC0100011001.hg.1	RGS18	regulator of G-protein signaling 18	0.1575	0.3443	4.38	4.69	F	T	-1.24	0.6652	0.9195	5.48	5.99	T	T	-1.42	0.4817	0.8454	4.38	5.48	F	T	-2.13	0.1506	0.3799	4.69	5.99	T	T	-2.45	0.0964	0.3071	TC0100011001.hg.1	NM_130782; ENST00000367460; ENST00000481707; ENST00000491030; ENST00000492967; BC020632; OTTHUMT00000086382; OTTHUMT00000086383; OTTHUMT00000086384; OTTHUMT00000086385	RGS18	regulator of G-protein signaling 18	RGS18
TC0100011004.hg.1	RGS21	regulator of G-protein signaling 21	0.3508	0.5526	3.8	3.68	T	F	1.09	0.6727	0.9211	3.3	3.62	F	F	-1.25	0.2733	0.7288	3.8	3.3	T	F	1.42	0.0987	0.2963	3.68	3.62	F	F	1.05	0.815	0.9256	TC0100011004.hg.1	NM_001039152; ENST00000417209; OTTHUMT00000086387	RGS21	regulator of G-protein signaling 21	RGS21
TC0100011012.hg.1	RGS1	regulator of G-protein signaling 1	8.88e-09	2.44e-06	12.05	12.53	T	T	-1.39	0.0901	0.5249	8.11	6.98	T	T	2.19	0.0015	0.1722	12.05	8.11	T	T	15.32	1.02e-07	1.76e-05	12.53	6.98	T	T	46.78	5.46e-09	2.55e-06	TC0100011012.hg.1	NM_002922; ENST00000367459; ENST00000462589; ENST00000469578; ENST00000474373; ENST00000498352; ENST00000583155; BC015510; OTTHUMT00000086391; OTTHUMT00000086392; OTTHUMT00000086393; OTTHUMT00000313737; OTTHUMT00000313738; OTTHUMT00000445842	RGS1	regulator of G-protein signaling 1	RGS1
TC0100011014.hg.1	RGS13	regulator of G-protein signaling 13	0.5705	0.7275	4.29	3.86	T	T	1.35	0.2813	0.7217	4.23	4.36	T	T	-1.09	0.7485	0.9419	4.29	4.23	T	T	1.04	0.8867	0.9508	3.86	4.36	T	T	-1.41	0.2164	0.4876	TC0100011014.hg.1	NM_002927; NM_144766; ENST00000391995; ENST00000462955; ENST00000482095; ENST00000543215; BC016667; BC056866; OTTHUMT00000086400; OTTHUMT00000086401; OTTHUMT00000086402	RGS13	regulator of G-protein signaling 13	RGS13
TC0100011022.hg.1	RGS2	regulator of G-protein signaling 2	6.52e-09	2.21e-06	14.2	14.23	T	T	-1.02	0.9081	0.9776	10.17	9	T	T	2.25	0.0009	0.1441	14.2	10.17	T	T	16.36	5e-08	1.04e-05	14.23	9	T	T	37.46	5.4e-09	2.55e-06	TC0100011022.hg.1	NM_002923; ENST00000235382; ENST00000464302; ENST00000483295; ENST00000487236; BC007049; OTTHUMT00000086396; OTTHUMT00000086397; OTTHUMT00000086398; OTTHUMT00000086399	RGS2	regulator of G-protein signaling 2	RGS2
TC0100011026.hg.1	TROVE2	TROVE domain family, member 2	0.6441	0.7792	10.54	10.6	T	T	-1.05	0.8123	0.9555	10.84	10.78	T	T	1.04	0.8246	0.9599	10.54	10.84	T	T	-1.24	0.2855	0.546	10.6	10.78	T	T	-1.13	0.5237	0.7629	TC0100011026.hg.1	NM_001042369; NM_001042370; NM_001173524; NM_001173525; NM_004600; NR_033393; ENST00000367441; ENST00000367443; ENST00000367444; ENST00000367445; ENST00000367446; ENST00000400968; ENST00000415442; ENST00000432079; ENST00000460715; ENST00000469214; ENST00000506303; ENST00000512587; BC036658; OTTHUMT00000086688; OTTHUMT00000086689; OTTHUMT00000086690; OTTHUMT00000086691; OTTHUMT00000086692; OTTHUMT…	TROVE2	TROVE domain family, member 2	TROVE2
TC0100011027.hg.1	CDC73	cell division cycle 73	0.3319	0.5375	9.54	9.52	T	T	1.01	0.9275	0.9834	9.22	9.22	T	T	-1	0.9764	0.9958	9.54	9.22	T	T	1.25	0.1788	0.4202	9.52	9.22	T	T	1.23	0.2148	0.486	TC0100011027.hg.1	NM_024529; ENST00000367435; ENST00000477868; ENST00000482484; BC065037; OTTHUMT00000086696; OTTHUMT00000086697; OTTHUMT00000086698	CDC73	cell division cycle 73	CDC73
TC0100011064.hg.1	CFH	complement factor H	0.4316	0.6195	4.21	3.83	F	F	1.3	0.2224	0.6714	3.75	3.85	F	F	-1.07	0.7326	0.9362	4.21	3.75	F	F	1.38	0.1437	0.3699	3.83	3.85	F	F	-1.01	0.9534	0.9828	TC0100011064.hg.1	NM_000186; NM_001014975; ENST00000359637; ENST00000367429; ENST00000466229; ENST00000470918; ENST00000496761; ENST00000630130; BC142699; OTTHUMT00000086412; OTTHUMT00000087502; OTTHUMT00000087503; OTTHUMT00000088705; OTTHUMT00000317692; OTTHUMT00000484313; uc001gtj.4	CFH	complement factor H	CFH
TC0100011066.hg.1	CFHR3	complement factor H-related 3	0.081	0.2297	3.78	4.33	F	F	-1.46	0.0765	0.4993	3.53	3.74	F	F	-1.15	0.4727	0.8411	3.78	3.53	F	F	1.19	0.3787	0.6356	4.33	3.74	F	F	1.51	0.0576	0.2227	TC0100011066.hg.1	NM_001166624; NM_021023; ENST00000367425; ENST00000367427; ENST00000391985; ENST00000461558; ENST00000471440; ENST00000617219; BC058009; OTTHUMT00000087505; OTTHUMT00000087743; OTTHUMT00000088238; OTTHUMT00000386056; OTTHUMT00000386145	CFHR3	complement factor H-related 3	CFHR3
TC0100011068.hg.1	CFHR4	complement factor H-related 4	0.6927	0.8111	3.83	3.81	T	F	1.02	0.9599	0.9913	3.74	4.22	T	T	-1.39	0.2978	0.7428	3.83	3.74	T	T	1.07	0.8358	0.9299	3.81	4.22	F	T	-1.33	0.3699	0.6445	TC0100011068.hg.1	NM_001201550; NM_001201551; NM_006684; ENST00000251424; ENST00000367416; ENST00000367418; ENST00000608469; BC074957; OTTHUMT00000089116; OTTHUMT00000089117; OTTHUMT00000472470; OTTHUMT00000472471; uc009wyy.3	CFHR4	complement factor H-related 4	CFHR4
TC0100011070.hg.1	CFHR5	complement factor H-related 5	0.2386	0.4424	2.83	2.58	F	F	1.19	0.3136	0.7475	2.68	3.08	F	F	-1.32	0.1252	0.5956	2.83	2.68	F	F	1.11	0.5318	0.7531	2.58	3.08	F	F	-1.42	0.0646	0.2409	TC0100011070.hg.1	NM_030787; ENST00000256785; BC111773; OTTHUMT00000088814	CFHR5	complement factor H-related 5	CFHR5
TC0100011073.hg.1	CRB1	crumbs family member 1, photoreceptor morphogenesis associated	0.5787	0.7322	4.25	4.1	F	F	1.11	0.6227	0.9066	4.4	4.48	T	F	-1.06	0.7677	0.946	4.25	4.4	F	T	-1.11	0.6139	0.809	4.1	4.48	F	F	-1.3	0.2147	0.4859	TC0100011073.hg.1	NM_001193640; NM_001257965; NM_001257966; NM_201253; NR_047563; NR_047564; ENST00000367397; ENST00000367399; ENST00000367400; ENST00000448952; ENST00000475659; ENST00000476483; ENST00000480086; ENST00000484075; ENST00000535699; ENST00000538660; BC136271; OTTHUMT00000086562; OTTHUMT00000086563; OTTHUMT00000086564; OTTHUMT00000086565; OTTHUMT00000280653; OTTHUMT00000280654; OTTHUMT00000280655; OTTH…	CRB1	crumbs family member 1, photoreceptor morphogenesis associated	CRB1
TC0100011091.hg.1	C1orf53	chromosome 1 open reading frame 53	0.0538	0.1774	6.51	6.47	T	T	1.03	0.8753	0.9704	7.09	7.04	T	T	1.03	0.8434	0.9644	6.51	7.09	T	T	-1.5	0.0408	0.1708	6.47	7.04	T	T	-1.49	0.0437	0.188	TC0100011091.hg.1	NM_001024594; ENST00000367393; ENST00000436652; ENST00000542800; BC130608; BC130634; OTTHUMT00000086555; OTTHUMT00000086556; OTTHUMT00000086557	C1orf53	chromosome 1 open reading frame 53	C1orf53
[truncated: 20,654 more rows]
[truncated: 17 more columns]
