# Supplementary material for: Transcriptional Suppression of the NLRP3 Inflammasome and Cytokine Release in Primary Macrophages by Low-Dose Anthracyclines
Source: Cells. 2019 Dec 28;9(1):79. doi: 10.3390/cells9010079 (PMC7016608; doi:10.3390/cells9010079)
Supplement: Supplementary file 1 [file cells-09-00079-s001.zip › cells-651528-supplementary-final/Table S3.xlsx]

## Sheet: UP_E2F_TARGETS
NAME	PROBE	GENE SYMBOL	GENE_TITLE	RANK IN GENE LIST	RANK METRIC SCORE	RUNNING ES	CORE ENRICHMENT
row_0	TK1	TK1	thymidine kinase 1, soluble	80	1.82462	0.0131349	Yes
row_1	GINS3	GINS3	GINS complex subunit 3 (Psf3 homolog)	92	1.74842	0.0291379	Yes
row_2	RAD51AP1	RAD51AP1	RAD51 associated protein 1	102	1.7234	0.0450078	Yes
row_3	MTHFD2	MTHFD2	methylenetetrahydrofolate dehydrogenase (NADP+ dependent) 2, methenyltetrahydrofolate cyclohydrolase	107	1.70439	0.0609577	Yes
row_4	HELLS	HELLS	helicase, lymphoid-specific	110	1.69772	0.0769484	Yes
row_5	RPA3	RPA3	replication protein A3, 14kDa	151	1.60961	0.0901264	Yes
row_6	ASF1B	ASF1B	ASF1 anti-silencing function 1 homolog B (S, cerevisiae)	159	1.59463	0.10488	Yes
row_7	RRM2	RRM2	ribonucleotide reductase M2 polypeptide	179	1.56032	0.118683	Yes
row_8	RFC1	RFC1	replication factor C (activator 1) 1, 145kDa	227	1.46754	0.13015	Yes
row_9	CDC25A	CDC25A	cell division cycle 25A	275	1.39417	0.140921	Yes
row_10	POLD1	POLD1	polymerase (DNA directed), delta 1, catalytic subunit 125kDa	298	1.37175	0.152781	Yes
row_11	POLA2	POLA2	polymerase (DNA directed), alpha 2 (70kD subunit)	330	1.33066	0.163783	Yes
row_12	UBE2T	UBE2T	ubiquitin-conjugating enzyme E2T (putative)	335	1.32839	0.176168	Yes
row_13	BARD1	BARD1	BRCA1 associated RING domain 1	442	1.25127	0.182515	Yes
row_14	RFC2	RFC2	replication factor C (activator 1) 2, 40kDa	478	1.22468	0.192304	Yes
row_15	PRIM2	null	null	518	1.19673	0.201619	Yes
row_16	EZH2	EZH2	enhancer of zeste homolog 2 (Drosophila)	551	1.17669	0.21111	Yes
row_17	MCM3	MCM3	MCM3 minichromosome maintenance deficient 3 (S, cerevisiae)	620	1.12045	0.218193	Yes
row_18	SMC1A	SMC1A	structural maintenance of chromosomes 1A	623	1.11859	0.228694	Yes
row_19	MCM7	MCM7	MCM7 minichromosome maintenance deficient 7 (S, cerevisiae)	628	1.11544	0.23906	Yes
row_20	RAD51C	RAD51C	RAD51 homolog C (S, cerevisiae)	755	1.04997	0.242457	Yes
row_21	PRKDC	PRKDC	protein kinase, DNA-activated, catalytic polypeptide	837	1.02015	0.247914	Yes
row_22	TUBG1	TUBG1	tubulin, gamma 1	852	1.01327	0.256791	Yes
row_23	PCNA	PCNA	proliferating cell nuclear antigen	984	0.959619	0.259072	Yes
row_24	UBR7	null	null	1039	0.942856	0.2652	Yes
row_25	POLE4	POLE4	polymerase (DNA-directed), epsilon 4 (p12 subunit)	1216	0.889178	0.264471	Yes
row_26	MMS22L	null	null	1232	0.883658	0.272068	Yes
row_27	MSH2	MSH2	mutS homolog 2, colon cancer, nonpolyposis type 1 (E, coli)	1273	0.873206	0.278265	Yes
row_28	DUT	DUT	dUTP pyrophosphatase	1280	0.871291	0.286213	Yes
row_29	E2F8	E2F8	E2F transcription factor 8	1390	0.838533	0.28849	Yes
row_30	PA2G4	PA2G4	proliferation-associated 2G4, 38kDa	1407	0.83579	0.295581	Yes
row_31	GINS1	GINS1	GINS complex subunit 1 (Psf1 homolog)	1415	0.833328	0.303117	Yes
row_32	MCM6	MCM6	MCM6 minichromosome maintenance deficient 6 (MIS5 homolog, S, pombe) (S, cerevisiae)	1508	0.810906	0.306017	Yes
row_33	RAD1	RAD1	RAD1 homolog (S, pombe)	1525	0.807897	0.312844	Yes
row_34	ATAD2	ATAD2	ATPase family, AAA domain containing 2	1530	0.807362	0.320289	Yes
row_35	PHF5A	PHF5A	PHD finger protein 5A	1560	0.801748	0.326381	Yes
row_36	DSCC1	null	null	1561	0.801606	0.333981	Yes
row_37	RFC3	RFC3	replication factor C (activator 1) 3, 38kDa	1618	0.788608	0.338543	Yes
row_38	NUP107	NUP107	nucleoporin 107kDa	1625	0.786153	0.345683	Yes
row_39	EIF2S1	EIF2S1	eukaryotic translation initiation factor 2, subunit 1 alpha, 35kDa	1651	0.780949	0.351786	Yes
row_40	CSE1L	CSE1L	CSE1 chromosome segregation 1-like (yeast)	1689	0.774098	0.357199	Yes
row_41	BIRC5	BIRC5	baculoviral IAP repeat-containing 5 (survivin)	1811	0.75048	0.358017	Yes
row_42	CHEK2	CHEK2	CHK2 checkpoint homolog (S, pombe)	1858	0.740293	0.362642	Yes
row_43	CHEK1	CHEK1	CHK1 checkpoint homolog (S, pombe)	1976	0.720741	0.363386	Yes
row_44	PRPS1	PRPS1	phosphoribosyl pyrophosphate synthetase 1	2003	0.71521	0.368814	Yes
row_45	CCNE1	CCNE1	cyclin E1	2067	0.702767	0.372198	Yes
row_46	PRDX4	PRDX4	peroxiredoxin 4	2085	0.697483	0.377926	Yes
row_47	GSPT1	GSPT1	G1 to S phase transition 1	2162	0.684618	0.380461	Yes
row_48	SMC4	SMC4	structural maintenance of chromosomes 4	2240	0.670555	0.382811	Yes
row_49	MYBL2	MYBL2	v-myb myeloblastosis viral oncogene homolog (avian)-like 2	2346	0.655838	0.383565	Yes
row_50	RPA2	RPA2	replication protein A2, 32kDa	2359	0.652561	0.389127	Yes
row_51	CDKN1A	CDKN1A	cyclin-dependent kinase inhibitor 1A (p21, Cip1)	2366	0.651806	0.394994	Yes
row_52	NAA38	null	null	2449	0.636021	0.396756	Yes
row_53	RQCD1	RQCD1	RCD1 required for cell differentiation1 homolog (S, pombe)	2493	0.629131	0.400483	Yes
row_54	DCTPP1	null	null	2512	0.626352	0.405484	Yes
row_55	MKI67	MKI67	antigen identified by monoclonal antibody Ki-67	2577	0.615892	0.407993	Yes
row_56	MCM4	MCM4	MCM4 minichromosome maintenance deficient 4 (S, cerevisiae)	2587	0.614481	0.41335	Yes
row_57	H2AFZ	H2AFZ	H2A histone family, member Z	2624	0.610007	0.41726	Yes
row_58	PMS2	PMS2	PMS2 postmeiotic segregation increased 2 (S, cerevisiae)	2657	0.605801	0.421338	Yes
row_59	ORC2	null	null	2893	0.573628	0.414547	Yes
row_60	RNASEH2A	RNASEH2A	ribonuclease H2, subunit A	2904	0.571863	0.419448	Yes
row_61	RAD50	RAD50	RAD50 homolog (S, cerevisiae)	2980	0.561005	0.420864	Yes
row_62	SMC6	SMC6	structural maintenance of chromosomes 6	3119	0.544315	0.418843	Yes
row_63	ESPL1	ESPL1	extra spindle poles like 1 (S, cerevisiae)	3263	0.527482	0.416402	Yes
row_64	CKS2	CKS2	CDC28 protein kinase regulatory subunit 2	3352	0.516288	0.416717	Yes
row_65	DIAPH3	DIAPH3	diaphanous homolog 3 (Drosophila)	3375	0.51345	0.42044	Yes
row_66	MAD2L1	MAD2L1	MAD2 mitotic arrest deficient-like 1 (yeast)	3398	0.510882	0.424139	Yes
row_67	PSMC3IP	PSMC3IP	PSMC3 interacting protein	3457	0.502093	0.42588	Yes
row_68	SPC24	null	null	3653	0.480048	0.420284	Yes
row_69	DLGAP5	null	null	3746	0.470925	0.419961	Yes
row_70	NBN	NBN	nibrin	3782	0.466763	0.422565	Yes
row_71	NCAPD2	NCAPD2	non-SMC condensin I complex, subunit D2	3982	0.444906	0.416427	Yes
row_72	CCP110	null	null	4042	0.439217	0.417521	Yes
row_73	PPP1R8	PPP1R8	protein phosphatase 1, regulatory (inhibitor) subunit 8	4046	0.438927	0.421526	Yes
row_74	SMC3	SMC3	structural maintenance of chromosomes 3	4132	0.430295	0.421182	Yes
row_75	TCF19	TCF19	transcription factor 19 (SC1)	4158	0.427758	0.423936	Yes
row_76	NAP1L1	NAP1L1	nucleosome assembly protein 1-like 1	4192	0.425496	0.426253	Yes
row_77	KIF18B	null	null	4290	0.414088	0.425131	Yes
row_78	MCM2	MCM2	MCM2 minichromosome maintenance deficient 2, mitotin (S, cerevisiae)	4343	0.408427	0.426297	Yes
row_79	NUDT21	NUDT21	nudix (nucleoside diphosphate linked moiety X)-type motif 21	4383	0.404328	0.428101	Yes
row_80	DNMT1	DNMT1	DNA (cytosine-5-)-methyltransferase 1	4424	0.399879	0.42981	Yes
row_81	HMGB2	HMGB2	high-mobility group box 2	4433	0.398871	0.433175	Yes
row_82	LIG1	LIG1	ligase I, DNA, ATP-dependent	4561	0.386751	0.430233	Yes
row_83	RAD21	RAD21	RAD21 homolog (S, pombe)	4567	0.386245	0.433635	Yes
row_84	UNG	UNG	uracil-DNA glycosylase	4575	0.3855	0.436925	Yes
row_85	NASP	NASP	nuclear autoantigenic sperm protein (histone-binding)	4833	0.361316	0.426977	Yes
row_86	SPC25	null	null	4843	0.360323	0.429924	Yes
row_87	MXD3	MXD3	MAX dimerization protein 3	4903	0.355238	0.430222	Yes
row_88	CENPM	CENPM	centromere protein M	4962	0.349137	0.430514	Yes
row_89	TACC3	TACC3	transforming, acidic coiled-coil containing protein 3	5030	0.342796	0.430277	Yes
row_90	LBR	LBR	lamin B receptor	5037	0.342082	0.433208	Yes
row_91	RANBP1	RANBP1	RAN binding protein 1	5117	0.334706	0.43227	Yes
row_92	CKS1B	CKS1B	CDC28 protein kinase regulatory subunit 1B	5123	0.333825	0.435175	Yes
row_93	BRCA2	BRCA2	breast cancer 2, early onset	5251	0.323048	0.431628	Yes
row_94	CDK4	CDK4	cyclin-dependent kinase 4	5282	0.320651	0.433107	Yes
row_95	ASF1A	ASF1A	ASF1 anti-silencing function 1 homolog A (S, cerevisiae)	5297	0.319578	0.435408	Yes
row_96	USP1	USP1	ubiquitin specific peptidase 1	5351	0.314502	0.435632	Yes
row_97	TMPO	TMPO	thymopoietin	5372	0.312944	0.437558	Yes
row_98	DDX39A	null	null	5583	0.296181	0.429438	No
row_99	ORC6	null	null	5736	0.283817	0.424219	No
row_100	TFRC	TFRC	transferrin receptor (p90, CD71)	5815	0.277252	0.422788	No
row_101	HUS1	HUS1	HUS1 checkpoint homolog (S, pombe)	6209	0.245765	0.404668	No
row_102	MELK	MELK	maternal embryonic leucine zipper kinase	6318	0.236331	0.401288	No
row_103	DCLRE1B	DCLRE1B	DNA cross-link repair 1B (PSO2 homolog, S, cerevisiae)	6426	0.227556	0.397877	No
row_104	NUP205	NUP205	nucleoporin 205kDa	6441	0.226374	0.399295	No
row_105	KIF2C	KIF2C	kinesin family member 2C	6485	0.223445	0.399176	No
row_106	AURKA	AURKA	aurora kinase A	6596	0.214601	0.395486	No
row_107	DEK	DEK	DEK oncogene (DNA binding)	6832	0.196043	0.385116	No
row_108	KIF22	KIF22	kinesin family member 22	6935	0.188332	0.381594	No
row_109	EXOSC8	EXOSC8	exosome component 8	6962	0.185604	0.382	No
row_110	SLBP	SLBP	stem-loop (histone) binding protein	6965	0.185492	0.383655	No
row_111	CDK1	null	null	6967	0.18534	0.38536	No
row_112	LMNB1	LMNB1	lamin B1	6974	0.184709	0.386798	No
row_113	SPAG5	SPAG5	sperm associated antigen 5	7015	0.181526	0.386438	No
row_114	BUB1B	BUB1B	BUB1 budding uninhibited by benzimidazoles 1 homolog beta (yeast)	7365	0.156075	0.369756	No
row_115	WEE1	WEE1	WEE1 homolog (S, pombe)	7437	0.151086	0.367494	No
row_116	NOLC1	NOLC1	nucleolar and coiled-body phosphoprotein 1	7980	0.110032	0.340333	No
row_117	SNRPB	SNRPB	small nuclear ribonucleoprotein polypeptides B and B1	8333	0.0865004	0.322836	No
row_118	POP7	POP7	processing of precursor 7, ribonuclease P subunit (S, cerevisiae)	8593	0.0680773	0.310004	No
row_119	CDC25B	CDC25B	cell division cycle 25B	8699	0.0596718	0.305106	No
row_120	CDC20	CDC20	CDC20 cell division cycle 20 homolog (S, cerevisiae)	8710	0.0590399	0.305145	No
row_121	LUC7L3	null	null	8973	0.0406658	0.291897	No
row_122	SRSF1	null	null	9160	0.0259776	0.282464	No
row_123	MCM5	MCM5	MCM5 minichromosome maintenance deficient 5, cell division cycle 46 (S, cerevisiae)	9203	0.0238859	0.280505	No
row_124	NUP153	NUP153	nucleoporin 153kDa	9253	0.0189416	0.278135	No
row_125	DCK	DCK	deoxycytidine kinase	9550	-0.000730365	0.262739	No
row_126	PSIP1	PSIP1	PC4 and SFRS1 interacting protein 1	9667	-0.0115939	0.256812	No
row_127	RPA1	RPA1	replication protein A1, 70kDa	9677	-0.0122302	0.25646	No
row_128	BRMS1L	BRMS1L	breast cancer metastasis-suppressor 1-like	9772	-0.0185361	0.251744	No
row_129	RAN	RAN	RAN, member RAS oncogene family	10022	-0.0391951	0.239158	No
row_130	ZW10	ZW10	ZW10, kinetochore associated, homolog (Drosophila)	10082	-0.0430245	0.236496	No
row_131	TIMELESS	TIMELESS	timeless homolog (Drosophila)	10138	-0.0466425	0.234076	No
row_132	ING3	ING3	inhibitor of growth family, member 3	10168	-0.0490305	0.233032	No
row_133	RBBP7	RBBP7	retinoblastoma binding protein 7	10218	-0.0531847	0.230986	No
row_134	KIF4A	KIF4A	kinesin family member 4A	10269	-0.0569994	0.228925	No
row_135	SYNCRIP	SYNCRIP	synaptotagmin binding, cytoplasmic RNA interacting protein	10516	-0.0738023	0.216823	No
row_136	LYAR	LYAR	-	10618	-0.0792007	0.212318	No
row_137	TIPIN	TIPIN	TIMELESS interacting protein	10721	-0.086818	0.207834	No
row_138	SUV39H1	SUV39H1	suppressor of variegation 3-9 homolog 1 (Drosophila)	10740	-0.0880301	0.207731	No
row_139	MRE11A	MRE11A	MRE11 meiotic recombination 11 homolog A (S, cerevisiae)	10776	-0.0910561	0.206773	No
row_140	TP53	TP53	tumor protein p53 (Li-Fraumeni syndrome)	10834	-0.0956913	0.204714	No
row_141	CDKN2C	CDKN2C	cyclin-dependent kinase inhibitor 2C (p18, inhibits CDK4)	10943	-0.102652	0.200068	No
row_142	CCNB2	CCNB2	cyclin B2	11029	-0.10855	0.196673	No
row_143	CDKN2A	CDKN2A	cyclin-dependent kinase inhibitor 2A (melanoma, p16, inhibits CDK4)	11348	-0.130011	0.181358	No
row_144	PDS5B	null	null	11380	-0.132865	0.181005	No
row_145	TRA2B	null	null	11498	-0.141181	0.176255	No
row_146	CTCF	CTCF	CCCTC-binding factor (zinc finger protein)	11658	-0.152647	0.169428	No
row_147	XRCC6	XRCC6	X-ray repair complementing defective repair in Chinese hamster cells 6 (Ku autoantigen, 70kDa)	11675	-0.153748	0.170053	No
row_148	CDKN3	CDKN3	cyclin-dependent kinase inhibitor 3 (CDK2-associated dual specificity phosphatase)	11973	-0.174567	0.156253	No
row_149	POLD3	POLD3	polymerase (DNA-directed), delta 3, accessory subunit	12027	-0.178071	0.155183	No
row_150	ANP32E	ANP32E	acidic (leucine-rich) nuclear phosphoprotein 32 family, member E	12066	-0.181292	0.154924	No
row_151	CDKN1B	CDKN1B	cyclin-dependent kinase inhibitor 1B (p27, Kip1)	12274	-0.197348	0.146023	No
row_152	SSRP1	SSRP1	structure specific recognition protein 1	12366	-0.203743	0.14322	No
row_153	PPM1D	PPM1D	protein phosphatase 1D magnesium-dependent, delta isoform	12633	-0.224469	0.131506	No
row_154	GINS4	GINS4	GINS complex subunit 4 (Sld5 homolog)	13158	-0.265764	0.106758	No
row_155	MLH1	MLH1	mutL homolog 1, colon cancer, nonpolyposis type 2 (E, coli)	13844	-0.325802	0.0742008	No
row_156	HNRNPD	null	null	13947	-0.335222	0.072071	No
row_157	ILF3	ILF3	interleukin enhancer binding factor 3, 90kDa	14304	-0.363858	0.0569952	No
row_158	AURKB	AURKB	aurora kinase B	14368	-0.368945	0.0572145	No
row_159	STAG1	STAG1	stromal antigen 1	14422	-0.37449	0.0580068	No
row_160	RACGAP1	RACGAP1	Rac GTPase activating protein 1	14875	-0.418388	0.0384524	No
row_161	TOP2A	TOP2A	topoisomerase (DNA) II alpha 170kDa	16144	-0.551745	-0.0223002	No
row_162	TUBB	TUBB	tubulin, beta	16199	-0.557652	-0.0198235	No
row_163	H2AFX	H2AFX	H2A histone family, member X	16526	-0.605064	-0.0310515	No
row_164	XPO1	XPO1	exportin 1 (CRM1 homolog, yeast)	16534	-0.606186	-0.025669	No
row_165	TRIP13	TRIP13	thyroid hormone receptor interactor 13	16610	-0.614652	-0.0237447	No
row_166	POLD2	POLD2	polymerase (DNA directed), delta 2, regulatory subunit 50kDa	16840	-0.646856	-0.0295289	No
row_167	HN1	HN1	hematological and neurological expressed 1	16931	-0.661527	-0.0279408	No
row_168	HMGB3	HMGB3	high-mobility group box 3	17228	-0.713825	-0.0365766	No
row_169	POLE	POLE	polymerase (DNA directed), epsilon	17273	-0.721087	-0.0320302	No
row_170	PLK4	PLK4	polo-like kinase 4 (Drosophila)	17344	-0.732391	-0.0287295	No
row_171	CDCA3	CDCA3	cell division cycle associated 3	17452	-0.755186	-0.0271382	No
row_172	KPNA2	KPNA2	karyopherin alpha 2 (RAG cohort 1, importin alpha 1)	17454	-0.755831	-0.0200247	No
row_173	UBE2S	UBE2S	ubiquitin-conjugating enzyme E2S	17502	-0.765377	-0.0152145	No
row_174	HMGA1	HMGA1	high mobility group AT-hook 1	17682	-0.801011	-0.0169354	No
row_175	AK2	AK2	adenylate kinase 2	17847	-0.835043	-0.0175531	No
row_176	CDCA8	CDCA8	cell division cycle associated 8	17968	-0.862012	-0.0156255	No
row_177	CENPE	CENPE	centromere protein E, 312kDa	17993	-0.869099	-0.00863512	No
row_178	MYC	MYC	v-myc myelocytomatosis viral oncogene homolog (avian)	18203	-0.927406	-0.0107189	No
row_179	PTTG1	PTTG1	pituitary tumor-transforming 1	18332	-0.96424	-0.00823839	No
row_180	PNN	PNN	pinin, desmosome associated protein	18335	-0.965633	0.000811974	No
row_181	WDR90	WDR90	WD repeat domain 90	18415	-0.989896	0.00608549	No
row_182	HMMR	HMMR	hyaluronan-mediated motility receptor (RHAMM)	18681	-1.10559	0.00277684	No
row_183	DEPDC1	DEPDC1	DEP domain containing 1	19223	-1.63544	-0.00987094	No
row_184	PLK1	PLK1	polo-like kinase 1 (Drosophila)	19336	-2.01274	0.00338211	No

## Sheet: UP_DNA_REPAIR
NAME	PROBE	GENE SYMBOL	GENE_TITLE	RANK IN GENE LIST	RANK METRIC SCORE	RUNNING ES	CORE ENRICHMENT
row_0	UMPS	UMPS	uridine monophosphate synthetase (orotate phosphoribosyl transferase and orotidine-5'-decarboxylase)	67	1.86845	0.020178	Yes
row_1	ERCC4	ERCC4	excision repair cross-complementing rodent repair deficiency, complementation group 4	105	1.70924	0.0398973	Yes
row_2	RPA3	RPA3	replication protein A3, 14kDa	151	1.60961	0.0579401	Yes
row_3	TAF12	TAF12	TAF12 RNA polymerase II, TATA box binding protein (TBP)-associated factor, 20kDa	282	1.38847	0.0687715	Yes
row_4	POLD1	POLD1	polymerase (DNA directed), delta 1, catalytic subunit 125kDa	298	1.37175	0.0853599	Yes
row_5	ITPA	ITPA	inosine triphosphatase (nucleoside triphosphate pyrophosphatase)	301	1.36878	0.102586	Yes
row_6	POLA2	POLA2	polymerase (DNA directed), alpha 2 (70kD subunit)	330	1.33066	0.117979	Yes
row_7	RFC2	RFC2	replication factor C (activator 1) 2, 40kDa	478	1.22468	0.125854	Yes
row_8	FEN1	FEN1	flap structure-specific endonuclease 1	496	1.21125	0.140307	Yes
row_9	XPC	XPC	xeroderma pigmentosum, complementation group C	497	1.20958	0.155621	Yes
row_10	AK1	AK1	adenylate kinase 1	562	1.16776	0.167083	Yes
row_11	DDB1	DDB1	damage-specific DNA binding protein 1, 127kDa	685	1.08233	0.174454	Yes
row_12	SF3A3	SF3A3	splicing factor 3a, subunit 3, 60kDa	874	1.00568	0.177429	Yes
row_13	USP11	USP11	ubiquitin specific peptidase 11	886	0.999933	0.189518	Yes
row_14	ZWINT	ZWINT	ZW10 interactor	895	0.996204	0.201715	Yes
row_15	RFC4	RFC4	replication factor C (activator 1) 4, 37kDa	913	0.988888	0.213352	Yes
row_16	PCNA	PCNA	proliferating cell nuclear antigen	984	0.959619	0.221868	Yes
row_17	RAD52	RAD52	RAD52 homolog (S, cerevisiae)	985	0.959179	0.234012	Yes
row_18	TYMS	TYMS	thymidylate synthetase	1066	0.935594	0.241705	Yes
row_19	COX17	COX17	COX17 cytochrome c oxidase assembly homolog (S, cerevisiae)	1113	0.917968	0.250939	Yes
row_20	RFC5	RFC5	replication factor C (activator 1) 5, 36,5kDa	1140	0.907496	0.261079	Yes
row_21	POLE4	POLE4	polymerase (DNA-directed), epsilon 4 (p12 subunit)	1216	0.889178	0.268444	Yes
row_22	POLR2H	POLR2H	polymerase (RNA) II (DNA directed) polypeptide H	1242	0.879992	0.278287	Yes
row_23	DUT	DUT	dUTP pyrophosphatase	1280	0.871291	0.287398	Yes
row_24	ERCC1	ERCC1	excision repair cross-complementing rodent repair deficiency, complementation group 1 (includes overlapping antisense sequence)	1298	0.866492	0.297486	Yes
row_25	SNAPC5	SNAPC5	small nuclear RNA activating complex, polypeptide 5, 19kDa	1385	0.840412	0.303662	Yes
row_26	BRF2	BRF2	BRF2, subunit of RNA polymerase III transcription initiation factor, BRF1-like	1451	0.824848	0.310731	Yes
row_27	RAE1	RAE1	RAE1 RNA export 1 homolog (S, pombe)	1485	0.81729	0.319366	Yes
row_28	DDB2	DDB2	damage-specific DNA binding protein 2, 48kDa	1579	0.797119	0.324631	Yes
row_29	RFC3	RFC3	replication factor C (activator 1) 3, 38kDa	1618	0.788608	0.332643	Yes
row_30	POLA1	POLA1	polymerase (DNA directed), alpha 1	1719	0.766605	0.337158	Yes
row_31	TCEB3	TCEB3	transcription elongation factor B (SIII), polypeptide 3 (110kDa, elongin A)	2156	0.685521	0.323208	Yes
row_32	PRIM1	PRIM1	primase, polypeptide 1, 49kDa	2207	0.676677	0.32918	Yes
row_33	RPA2	RPA2	replication protein A2, 32kDa	2359	0.652561	0.329604	Yes
row_34	POLR2D	POLR2D	polymerase (RNA) II (DNA directed) polypeptide D	2482	0.630133	0.33125	Yes
row_35	NPR2	NPR2	natriuretic peptide receptor B/guanylate cyclase B (atrionatriuretic peptide receptor B)	2483	0.630105	0.339227	Yes
row_36	CSTF3	CSTF3	cleavage stimulation factor, 3' pre-RNA, subunit 3, 77kDa	2507	0.627243	0.345975	Yes
row_37	DAD1	DAD1	defender against cell death 1	2780	0.587246	0.339292	Yes
row_38	NCBP2	NCBP2	nuclear cap binding protein subunit 2, 20kDa	2878	0.575363	0.341542	Yes
row_39	STX3	STX3	syntaxin 3	2991	0.559671	0.342814	Yes
row_40	BCAM	BCAM	basal cell adhesion molecule (Lutheran blood group)	3025	0.555469	0.348134	Yes
row_41	DFNA5	DFNA5	deafness, autosomal dominant 5	3288	0.524292	0.341174	Yes
row_42	IMPDH2	IMPDH2	IMP (inosine monophosphate) dehydrogenase 2	3290	0.523968	0.347755	Yes
row_43	TAF6	TAF6	TAF6 RNA polymerase II, TATA box binding protein (TBP)-associated factor, 80kDa	3312	0.520587	0.353256	Yes
row_44	GTF2H1	GTF2H1	general transcription factor IIH, polypeptide 1, 62kDa	3360	0.515605	0.357345	Yes
row_45	DGUOK	DGUOK	deoxyguanosine kinase	3389	0.511739	0.36237	Yes
row_46	POLR3GL	POLR3GL	polymerase (RNA) III (DNA directed) polypeptide G (32kD) like	3465	0.501425	0.364826	Yes
row_47	GMPR2	GMPR2	guanosine monophosphate reductase 2	3485	0.499276	0.370161	Yes
row_48	ZNRD1	ZNRD1	zinc ribbon domain containing 1	3561	0.491032	0.372485	Yes
row_49	ELL	ELL	elongation factor RNA polymerase II	3571	0.489664	0.378217	Yes
row_50	EIF1B	EIF1B	eukaryotic translation initiation factor 1B	3860	0.458861	0.369079	No
row_51	POLR2K	POLR2K	polymerase (RNA) II (DNA directed) polypeptide K, 7,0kDa	4002	0.443086	0.36737	No
row_52	ERCC3	ERCC3	excision repair cross-complementing rodent repair deficiency, complementation group 3 (xeroderma pigmentosum group B complementing)	4186	0.425994	0.363265	No
row_53	ADRM1	ADRM1	adhesion regulating molecule 1	4221	0.42206	0.366844	No
row_54	POLR2A	POLR2A	polymerase (RNA) II (DNA directed) polypeptide A, 220kDa	4269	0.416124	0.369673	No
row_55	NUDT21	NUDT21	nudix (nucleoside diphosphate linked moiety X)-type motif 21	4383	0.404328	0.368927	No
row_56	LIG1	LIG1	ligase I, DNA, ATP-dependent	4561	0.386751	0.364637	No
row_57	TAF10	TAF10	TAF10 RNA polymerase II, TATA box binding protein (TBP)-associated factor, 30kDa	4599	0.38325	0.367568	No
row_58	POM121	POM121	POM121 membrane glycoprotein (rat)	4618	0.381389	0.371463	No
row_59	POLD4	POLD4	polymerase (DNA-directed), delta 4	4690	0.374977	0.372525	No
row_60	RAD51	RAD51	RAD51 homolog (RecA homolog, E, coli) (S, cerevisiae)	4807	0.363159	0.371102	No
row_61	UPF3B	UPF3B	UPF3 regulator of nonsense transcripts homolog B (yeast)	4896	0.355516	0.371036	No
row_62	POLR1C	POLR1C	polymerase (RNA) I polypeptide C, 30kDa	5245	0.323333	0.357067	No
row_63	TAF13	TAF13	TAF13 RNA polymerase II, TATA box binding protein (TBP)-associated factor, 18kDa	5331	0.316877	0.356667	No
row_64	GTF3C5	GTF3C5	general transcription factor IIIC, polypeptide 5, 63kDa	5428	0.308984	0.355597	No
row_65	POLH	POLH	polymerase (DNA directed), eta	5475	0.304933	0.35707	No
row_66	SURF1	SURF1	surfeit 1	5547	0.298782	0.357167	No
row_67	POLR2C	POLR2C	polymerase (RNA) II (DNA directed) polypeptide C, 33kDa	5571	0.296951	0.359733	No
row_68	CLP1	null	null	5639	0.291693	0.359949	No
row_69	HCLS1	HCLS1	hematopoietic cell-specific Lyn substrate 1	5877	0.273389	0.351109	No
row_70	POLR2J	POLR2J	polymerase (RNA) II (DNA directed) polypeptide J, 13,3kDa	6295	0.238453	0.332485	No
row_71	AAAS	AAAS	achalasia, adrenocortical insufficiency, alacrimia (Allgrove, triple-A)	6316	0.236583	0.334442	No
row_72	NFX1	NFX1	nuclear transcription factor, X-box binding 1	6410	0.228607	0.332509	No
row_73	EDF1	EDF1	endothelial differentiation-related factor 1	6571	0.216608	0.326947	No
row_74	SAC3D1	SAC3D1	SAC3 domain containing 1	6648	0.210498	0.325668	No
row_75	CCNO	null	null	6701	0.206146	0.325579	No
row_76	POLR2E	POLR2E	polymerase (RNA) II (DNA directed) polypeptide E, 25kDa	6810	0.197601	0.322475	No
row_77	RBX1	RBX1	ring-box 1	6936	0.1883	0.318371	No
row_78	ARL6IP1	ARL6IP1	ADP-ribosylation factor-like 6 interacting protein 1	7144	0.172378	0.30981	No
row_79	GTF2H3	GTF2H3	general transcription factor IIH, polypeptide 3, 34kDa	7233	0.165901	0.307343	No
row_80	HPRT1	HPRT1	hypoxanthine phosphoribosyltransferase 1 (Lesch-Nyhan syndrome)	7296	0.161446	0.306169	No
row_81	PNP	null	null	7413	0.152608	0.30208	No
row_82	TARBP2	TARBP2	Tar (HIV-1) RNA binding protein 2	7429	0.151529	0.30322	No
row_83	AK3	AK3	adenylate kinase 3	7829	0.119837	0.284029	No
row_84	SUPT4H1	SUPT4H1	suppressor of Ty 4 homolog 1 (S, cerevisiae)	8173	0.0967427	0.267451	No
row_85	POLL	POLL	polymerase (DNA directed), lambda	8434	0.0792744	0.25496	No
row_86	GTF2B	GTF2B	general transcription factor IIB	8545	0.0706464	0.250145	No
row_87	SDCBP	SDCBP	syndecan binding protein (syntenin)	8552	0.0703898	0.250725	No
row_88	SUPT5H	SUPT5H	suppressor of Ty 5 homolog (S, cerevisiae)	8891	0.0469658	0.233776	No
row_89	SEC61A1	SEC61A1	Sec61 alpha 1 subunit (S, cerevisiae)	9238	0.0203287	0.216076	No
row_90	NME3	NME3	non-metastatic cells 3, protein expressed in	9337	0.0134746	0.21116	No
row_91	CANT1	CANT1	calcium activated nucleotidase 1	9422	0.00739667	0.206894	No
row_92	CMPK2	null	null	9826	-0.0238177	0.186279	No
row_93	PDE4B	PDE4B	phosphodiesterase 4B, cAMP-specific (phosphodiesterase E4 dunce homolog, Drosophila)	10142	-0.0466957	0.170521	No
row_94	GUK1	GUK1	guanylate kinase 1	10224	-0.0535444	0.166994	No
row_95	TP53	TP53	tumor protein p53 (Li-Fraumeni syndrome)	10834	-0.0956913	0.136598	No
row_96	POLR3C	POLR3C	polymerase (RNA) III (DNA directed) polypeptide C (62kD)	11016	-0.107878	0.128569	No
row_97	SRSF6	null	null	11116	-0.115681	0.124895	No
row_98	RRM2B	RRM2B	ribonucleotide reductase M2 B (TP53 inducible)	11219	-0.122115	0.121147	No
row_99	POLR2G	POLR2G	polymerase (RNA) II (DNA directed) polypeptide G	11323	-0.128723	0.117431	No
row_100	GTF2A2	GTF2A2	general transcription factor IIA, 2, 12kDa	11514	-0.142089	0.109369	No
row_101	ZNF707	ZNF707	zinc finger protein 707	11566	-0.146677	0.108578	No
row_102	TMED2	TMED2	transmembrane emp24 domain trafficking protein 2	11813	-0.164218	0.0978896	No
row_103	POLD3	POLD3	polymerase (DNA-directed), delta 3, accessory subunit	12027	-0.178071	0.0890889	No
row_104	CETN2	CETN2	centrin, EF-hand protein, 2	12132	-0.186113	0.0860474	No
row_105	GPX4	GPX4	glutathione peroxidase 4 (phospholipid hydroperoxidase)	12305	-0.1991	0.0796409	No
row_106	RNMT	RNMT	RNA (guanine-7-) methyltransferase	12329	-0.201221	0.0809947	No
row_107	SSRP1	SSRP1	structure specific recognition protein 1	12366	-0.203743	0.0817057	No
row_108	VPS37D	VPS37D	vacuolar protein sorting 37 homolog D (S, cerevisiae)	12512	-0.215611	0.0769096	No
row_109	APRT	APRT	adenine phosphoribosyltransferase	12809	-0.236208	0.064537	No
row_110	SMAD5	SMAD5	SMAD, mothers against DPP homolog 5 (Drosophila)	13001	-0.252356	0.0578187	No
row_111	GTF2F1	GTF2F1	general transcription factor IIF, polypeptide 1, 74kDa	13792	-0.320635	0.0208753	No
row_112	PDE6G	PDE6G	phosphodiesterase 6G, cGMP-specific, rod, gamma	14224	-0.357348	0.00302962	No
row_113	TAF1C	TAF1C	TATA box binding protein (TBP)-associated factor, RNA polymerase I, C, 110kDa	14746	-0.406268	-0.0188679	No
row_114	POLR2I	POLR2I	polymerase (RNA) II (DNA directed) polypeptide I, 14,5kDa	15261	-0.456183	-0.0397701	No
row_115	RALA	RALA	v-ral simian leukemia viral oncogene homolog A (ras related)	15321	-0.461981	-0.0369835	No
row_116	DGCR8	DGCR8	DiGeorge syndrome critical region gene 8	15534	-0.482967	-0.0418722	No
row_117	MRPL40	MRPL40	mitochondrial ribosomal protein L40	16193	-0.55727	-0.0689685	No
row_118	GTF2H5	GTF2H5	general transcription factor IIH, polypeptide 5	16275	-0.567947	-0.0659822	No
row_119	NT5C	NT5C	5', 3'-nucleotidase, cytosolic	16606	-0.614331	-0.0753322	No
row_120	REV3L	REV3L	REV3-like, catalytic subunit of DNA polymerase zeta (yeast)	16907	-0.658007	-0.0825722	No
row_121	SNAPC4	SNAPC4	small nuclear RNA activating complex, polypeptide 4, 190kDa	17143	-0.696069	-0.0859567	No
row_122	DCTN4	DCTN4	dynactin 4 (p62)	17295	-0.723413	-0.0846352	No
row_123	BCAP31	BCAP31	B-cell receptor-associated protein 31	17542	-0.774068	-0.0876031	No
row_124	VPS37B	VPS37B	vacuolar protein sorting 37 homolog B (S, cerevisiae)	17669	-0.79831	-0.0840358	No
row_125	NUDT9	NUDT9	nudix (nucleoside diphosphate linked moiety X)-type motif 9	17782	-0.82085	-0.0794565	No
row_126	VPS28	VPS28	vacuolar protein sorting 28 homolog (S, cerevisiae)	17841	-0.833183	-0.0719184	No
row_127	POLR1D	POLR1D	polymerase (RNA) I polypeptide D, 16kDa	18527	-1.03636	-0.0943506	No
row_128	ERCC2	ERCC2	excision repair cross-complementing rodent repair deficiency, complementation group 2 (xeroderma pigmentosum D)	18769	-1.1495	-0.0923059	No
row_129	POLB	POLB	polymerase (DNA directed), beta	18970	-1.30184	-0.0862045	No
row_130	TK2	TK2	thymidine kinase 2, mitochondrial	18985	-1.31873	-0.0702354	No
row_131	MPG	MPG	N-methylpurine-DNA glycosylase	19197	-1.55336	-0.0615205	No
row_132	ADA	ADA	adenosine deaminase	19242	-1.68729	-0.0424424	No
row_133	CDA	CDA	cytidine deaminase	19279	-1.77029	-0.0218982	No
row_134	NME4	NME4	non-metastatic cells 4, protein expressed in	19364	-2.22573	0.00192078	No

## Sheet: UP_TNFa_SIGNALING_VIA_NFKB
NAME	PROBE	GENE SYMBOL	GENE_TITLE	RANK IN GENE LIST	RANK METRIC SCORE	RUNNING ES	CORE ENRICHMENT
row_0	CCL2	CCL2	chemokine (C-C motif) ligand 2	19	2.15928	0.0164814	Yes
row_1	IER3	IER3	immediate early response 3	34	2.05894	0.0324114	Yes
row_2	MXD1	MXD1	MAX dimerization protein 1	40	2.01893	0.0484862	Yes
row_3	SAT1	SAT1	spermidine/spermine N1-acetyltransferase 1	52	1.94056	0.0636145	Yes
row_4	VEGFA	null	null	61	1.89243	0.0785096	Yes
row_5	JUN	JUN	jun oncogene	68	1.86381	0.0932772	Yes
row_6	HES1	HES1	hairy and enhancer of split 1, (Drosophila)	74	1.83691	0.107879	Yes
row_7	NR4A2	NR4A2	nuclear receptor subfamily 4, group A, member 2	96	1.73717	0.120841	Yes
row_8	DNAJB4	DNAJB4	DnaJ (Hsp40) homolog, subfamily B, member 4	131	1.66328	0.132529	Yes
row_9	SPHK1	SPHK1	sphingosine kinase 1	142	1.6372	0.145255	Yes
row_10	BTG2	BTG2	BTG family, member 2	192	1.54209	0.155181	Yes
row_11	IFIT2	IFIT2	interferon-induced protein with tetratricopeptide repeats 2	209	1.49371	0.166433	Yes
row_12	ATF3	ATF3	activating transcription factor 3	210	1.49188	0.178504	Yes
row_13	SIK1	null	null	229	1.46572	0.189426	Yes
row_14	TSC22D1	TSC22D1	TSC22 domain family, member 1	243	1.43754	0.20038	Yes
row_15	ETS2	ETS2	v-ets erythroblastosis virus E26 oncogene homolog 2 (avian)	265	1.40338	0.210642	Yes
row_16	DUSP5	DUSP5	dual specificity phosphatase 5	299	1.37155	0.220021	Yes
row_17	IER5	IER5	immediate early response 5	368	1.30781	0.227062	Yes
row_18	DUSP1	DUSP1	dual specificity phosphatase 1	370	1.30355	0.237557	Yes
row_19	FOSL2	FOSL2	FOS-like antigen 2	580	1.14977	0.23598	Yes
row_20	KLF10	KLF10	Kruppel-like factor 10	607	1.13062	0.243774	Yes
row_21	FJX1	FJX1	four jointed box 1 (Drosophila)	666	1.09451	0.24961	Yes
row_22	ICOSLG	ICOSLG	inducible T-cell co-stimulator ligand	750	1.05184	0.2538	Yes
row_23	SLC16A6	SLC16A6	solute carrier family 16, member 6 (monocarboxylic acid transporter 7)	760	1.0492	0.26182	Yes
row_24	PTPRE	PTPRE	protein tyrosine phosphatase, receptor type, E	968	0.9674	0.258871	Yes
row_25	PLAU	PLAU	plasminogen activator, urokinase	1096	0.923488	0.259731	Yes
row_26	TGIF1	null	null	1123	0.914502	0.265777	Yes
row_27	EGR2	EGR2	early growth response 2 (Krox-20 homolog, Drosophila)	1167	0.899784	0.270819	Yes
row_28	PHLDA2	PHLDA2	pleckstrin homology-like domain, family A, member 2	1226	0.885811	0.274966	Yes
row_29	IL1B	IL1B	interleukin 1, beta	1236	0.881903	0.281633	Yes
row_30	TNF	TNF	tumor necrosis factor (TNF superfamily, member 2)	1238	0.8814	0.288712	Yes
row_31	SDC4	SDC4	syndecan 4 (amphiglycan, ryudocan)	1243	0.879927	0.295624	Yes
row_32	TNFSF9	TNFSF9	tumor necrosis factor (ligand) superfamily, member 9	1254	0.877453	0.302202	Yes
row_33	IRF1	IRF1	interferon regulatory factor 1	1324	0.856631	0.305541	Yes
row_34	RELB	RELB	v-rel reticuloendotheliosis viral oncogene homolog B, nuclear factor of kappa light polypeptide gene enhancer in B-cells 3 (avian)	1353	0.848635	0.31095	Yes
row_35	NFKB1	NFKB1	nuclear factor of kappa light polypeptide gene enhancer in B-cells 1 (p105)	1369	0.843751	0.316996	Yes
row_36	SGK1	null	null	1387	0.839461	0.322903	Yes
row_37	CCRL2	CCRL2	chemokine (C-C motif) receptor-like 2	1425	0.831127	0.327701	Yes
row_38	SQSTM1	SQSTM1	sequestosome 1	1434	0.828283	0.333986	Yes
row_39	NAMPT	null	null	1458	0.823389	0.339451	Yes
row_40	ICAM1	ICAM1	intercellular adhesion molecule 1 (CD54), human rhinovirus receptor	1585	0.796212	0.339334	Yes
row_41	ATP2B1	ATP2B1	ATPase, Ca++ transporting, plasma membrane 1	1601	0.791812	0.344959	Yes
row_42	SOD2	SOD2	superoxide dismutase 2, mitochondrial	1624	0.786162	0.350175	Yes
row_43	DUSP4	DUSP4	dual specificity phosphatase 4	1646	0.781331	0.355403	Yes
row_44	CXCL10	CXCL10	chemokine (C-X-C motif) ligand 10	1825	0.747587	0.352185	Yes
row_45	PDLIM5	PDLIM5	PDZ and LIM domain 5	1908	0.729984	0.353823	Yes
row_46	MCL1	MCL1	myeloid cell leukemia sequence 1 (BCL2-related)	1925	0.727936	0.35888	Yes
row_47	SERPINB2	SERPINB2	serpin peptidase inhibitor, clade B (ovalbumin), member 2	1934	0.726517	0.364341	Yes
row_48	LITAF	LITAF	lipopolysaccharide-induced TNF factor	2048	0.706086	0.364171	No
row_49	PANX1	PANX1	pannexin 1	2179	0.681278	0.362916	No
row_50	CDKN1A	CDKN1A	cyclin-dependent kinase inhibitor 1A (p21, Cip1)	2366	0.651806	0.358507	No
row_51	SLC2A6	SLC2A6	solute carrier family 2 (facilitated glucose transporter), member 6	2519	0.625018	0.355651	No
row_52	BTG1	BTG1	B-cell translocation gene 1, anti-proliferative	2535	0.622633	0.359908	No
row_53	CXCL1	CXCL1	chemokine (C-X-C motif) ligand 1 (melanoma growth stimulating activity, alpha)	2599	0.61332	0.36159	No
row_54	IL1A	IL1A	interleukin 1, alpha	2665	0.604441	0.363097	No
row_55	GCH1	GCH1	GTP cyclohydrolase 1 (dopa-responsive dystonia)	2797	0.585529	0.361015	No
row_56	NR4A3	NR4A3	nuclear receptor subfamily 4, group A, member 3	2833	0.581049	0.363894	No
row_57	BTG3	BTG3	BTG family, member 3	3043	0.553006	0.357488	No
row_58	YRDC	YRDC	yrdC domain containing (E, coli)	3055	0.551939	0.361381	No
row_59	IL12B	IL12B	interleukin 12B (natural killer cell stimulatory factor 2, cytotoxic lymphocyte maturation factor 2, p40)	3108	0.545253	0.363085	No
row_60	KLF6	KLF6	Kruppel-like factor 6	3176	0.537455	0.363946	No
row_61	FOSB	FOSB	FBJ murine osteosarcoma viral oncogene homolog B	3261	0.527665	0.363842	No
row_62	HBEGF	HBEGF	heparin-binding EGF-like growth factor	3426	0.507673	0.359412	No
row_63	NFE2L2	NFE2L2	nuclear factor (erythroid-derived 2)-like 2	3497	0.497282	0.359792	No
row_64	TNFAIP6	TNFAIP6	tumor necrosis factor, alpha-induced protein 6	3520	0.494676	0.362649	No
row_65	KDM6B	null	null	3648	0.480675	0.359926	No
row_66	TRIP10	TRIP10	thyroid hormone receptor interactor 10	3798	0.465266	0.355934	No
row_67	CCND1	CCND1	cyclin D1	3953	0.447371	0.351537	No
row_68	IL23A	IL23A	interleukin 23, alpha subunit p19	3998	0.44363	0.352835	No
row_69	NFKBIE	NFKBIE	nuclear factor of kappa light polypeptide gene enhancer in B-cells inhibitor, epsilon	4059	0.436783	0.353246	No
row_70	ZFP36	ZFP36	zinc finger protein 36, C3H type, homolog (mouse)	4063	0.436305	0.35662	No
row_71	RNF19B	null	null	4100	0.43303	0.358249	No
row_72	NFKBIA	NFKBIA	nuclear factor of kappa light polypeptide gene enhancer in B-cells inhibitor, alpha	4254	0.418507	0.35367	No
row_73	CFLAR	CFLAR	CASP8 and FADD-like apoptosis regulator	4329	0.410115	0.353136	No
row_74	CEBPB	CEBPB	CCAAT/enhancer binding protein (C/EBP), beta	4331	0.409527	0.356398	No
row_75	KYNU	KYNU	kynureninase (L-kynurenine hydrolase)	4405	0.401802	0.355848	No
row_76	TRAF1	TRAF1	TNF receptor-associated factor 1	4408	0.401548	0.358993	No
row_77	PPP1R15A	PPP1R15A	protein phosphatase 1, regulatory (inhibitor) subunit 15A	4435	0.39874	0.360866	No
row_78	SMAD3	SMAD3	SMAD, mothers against DPP homolog 3 (Drosophila)	4592	0.38392	0.355851	No
row_79	BIRC3	BIRC3	baculoviral IAP repeat-containing 3	4800	0.363872	0.348019	No
row_80	MAP3K8	MAP3K8	mitogen-activated protein kinase kinase kinase 8	5152	0.331838	0.332431	No
row_81	IFIH1	IFIH1	interferon induced with helicase C domain 1	5217	0.326605	0.331742	No
row_82	FOS	FOS	v-fos FBJ murine osteosarcoma viral oncogene homolog	5523	0.301735	0.318305	No
row_83	PLAUR	PLAUR	plasminogen activator, urokinase receptor	5655	0.29046	0.313835	No
row_84	G0S2	G0S2	G0/G1switch 2	5659	0.290171	0.316027	No
row_85	NFKB2	NFKB2	nuclear factor of kappa light polypeptide gene enhancer in B-cells 2 (p49/p100)	5703	0.286121	0.316103	No
row_86	EHD1	EHD1	EH-domain containing 1	5882	0.27279	0.309044	No
row_87	SPSB1	SPSB1	splA/ryanodine receptor domain and SOCS box containing 1	6003	0.263158	0.304926	No
row_88	NFIL3	NFIL3	nuclear factor, interleukin 3 regulated	6116	0.253832	0.301149	No
row_89	DRAM1	null	null	6247	0.242429	0.296343	No
row_90	SERPINE1	SERPINE1	serpin peptidase inhibitor, clade E (nexin, plasminogen activator inhibitor type 1), member 1	6335	0.235003	0.293715	No
row_91	TRIB1	TRIB1	tribbles homolog 1 (Drosophila)	6548	0.21859	0.284447	No
row_92	NFAT5	NFAT5	nuclear factor of activated T-cells 5, tonicity-responsive	6693	0.206508	0.278622	No
row_93	IL7R	IL7R	interleukin 7 receptor	7309	0.160228	0.247902	No
row_94	PLEK	PLEK	pleckstrin	7522	0.144927	0.238038	No
row_95	PPAP2B	PPAP2B	phosphatidic acid phosphatase type 2B	7715	0.129953	0.229094	No
row_96	ABCA1	ABCA1	ATP-binding cassette, sub-family A (ABC1), member 1	7787	0.123889	0.2264	No
row_97	F2RL1	F2RL1	coagulation factor II (thrombin) receptor-like 1	7947	0.112243	0.219031	No
row_98	GADD45B	GADD45B	growth arrest and DNA-damage-inducible, beta	8067	0.103842	0.213676	No
row_99	CD69	CD69	CD69 molecule	8174	0.0967176	0.208941	No
row_100	DDX58	DDX58	DEAD (Asp-Glu-Ala-Asp) box polypeptide 58	8274	0.0898753	0.204514	No
row_101	TUBB2A	TUBB2A	tubulin, beta 2A	8458	0.077448	0.195614	No
row_102	BIRC2	BIRC2	baculoviral IAP repeat-containing 2	8961	0.0416289	0.169817	No
row_103	PMEPA1	null	null	9048	0.0351045	0.165624	No
row_104	TNIP2	TNIP2	TNFAIP3 interacting protein 2	9104	0.0300735	0.163004	No
row_105	SOCS3	SOCS3	suppressor of cytokine signaling 3	9149	0.0266543	0.160929	No
row_106	RELA	RELA	v-rel reticuloendotheliosis viral oncogene homolog A, nuclear factor of kappa light polypeptide gene enhancer in B-cells 3, p65 (avian)	9152	0.0265576	0.16104	No
row_107	JUNB	JUNB	jun B proto-oncogene	9447	0.00637723	0.145786	No
row_108	CD44	CD44	CD44 molecule (Indian blood group)	9478	0.00353857	0.144253	No
row_109	SLC2A3	SLC2A3	solute carrier family 2 (facilitated glucose transporter), member 3	9801	-0.0213412	0.127663	No
row_110	CXCL2	CXCL2	chemokine (C-X-C motif) ligand 2	9887	-0.0280236	0.123464	No
row_111	CD80	CD80	CD80 molecule	10009	-0.0383149	0.117475	No
row_112	GEM	GEM	GTP binding protein overexpressed in skeletal muscle	10074	-0.0426432	0.114489	No
row_113	PDE4B	PDE4B	phosphodiesterase 4B, cAMP-specific (phosphodiesterase E4 dunce homolog, Drosophila)	10142	-0.0466957	0.111378	No
row_114	KLF4	KLF4	Kruppel-like factor 4 (gut)	10203	-0.0519421	0.108675	No
row_115	CD83	CD83	CD83 molecule	10252	-0.0560713	0.10663	No
row_116	GFPT2	GFPT2	glutamine-fructose-6-phosphate transaminase 2	10291	-0.0584603	0.105125	No
row_117	MSC	MSC	musculin (activated B-cell factor-1)	10443	-0.0690803	0.0978227	No
row_118	BMP2	BMP2	bone morphogenetic protein 2	10454	-0.0697833	0.0978668	No
row_119	MARCKS	MARCKS	myristoylated alanine-rich protein kinase C substrate	10578	-0.0770274	0.0920867	No
row_120	RCAN1	null	null	10634	-0.080443	0.0898743	No
row_121	EGR3	EGR3	early growth response 3	10923	-0.101628	0.0757036	No
row_122	EGR1	EGR1	early growth response 1	10994	-0.106354	0.07292	No
row_123	TNFAIP8	TNFAIP8	tumor necrosis factor, alpha-induced protein 8	11430	-0.136207	0.0513764	No
row_124	CYR61	CYR61	cysteine-rich, angiogenic inducer, 61	11553	-0.14523	0.0462003	No
row_125	MAP2K3	MAP2K3	mitogen-activated protein kinase kinase 3	11894	-0.169268	0.0298698	No
row_126	RHOB	RHOB	ras homolog gene family, member B	12157	-0.187912	0.0177507	No
row_127	SERPINB8	SERPINB8	serpin peptidase inhibitor, clade B (ovalbumin), member 8	12210	-0.192367	0.0166001	No
row_128	PTGER4	PTGER4	prostaglandin E receptor 4 (subtype EP4)	12357	-0.203036	0.0106422	No
row_129	SNN	SNN	stannin	12376	-0.204798	0.0113622	No
row_130	IFNGR2	IFNGR2	interferon gamma receptor 2 (interferon gamma transducer 1)	12484	-0.21345	0.00751889	No
row_131	DUSP2	DUSP2	dual specificity phosphatase 2	12548	-0.218081	0.00600366	No
row_132	CLCF1	CLCF1	cardiotrophin-like cytokine factor 1	12588	-0.221597	0.00576629	No
row_133	IL15RA	IL15RA	interleukin 15 receptor, alpha	12694	-0.228654	0.00215013	No
row_134	MAFF	MAFF	v-maf musculoaponeurotic fibrosarcoma oncogene homolog F (avian)	12766	-0.233769	0.000345349	No
row_135	TAP1	TAP1	transporter 1, ATP-binding cassette, sub-family B (MDR/TAP)	12782	-0.234876	0.00146483	No
row_136	EIF1	EIF1	eukaryotic translation initiation factor 1	12893	-0.24295	-0.00229596	No
row_137	TNFAIP2	TNFAIP2	tumor necrosis factor, alpha-induced protein 2	12924	-0.245958	-0.00186769	No
row_138	FUT4	FUT4	fucosyltransferase 4 (alpha (1,3) fucosyltransferase, myeloid-specific)	13203	-0.268989	-0.0141637	No
row_139	EFNA1	EFNA1	ephrin-A1	13210	-0.269608	-0.0122947	No
row_140	CXCL11	CXCL11	chemokine (C-X-C motif) ligand 11	13232	-0.272032	-0.0111869	No
row_141	JAG1	JAG1	jagged 1 (Alagille syndrome)	13294	-0.278614	-0.0121083	No
row_142	TANK	TANK	TRAF family member-associated NFKB activator	13419	-0.289502	-0.0162212	No
row_143	F3	F3	coagulation factor III (thromboplastin, tissue factor)	13556	-0.300911	-0.0208666	No
row_144	EDN1	EDN1	endothelin 1	13667	-0.309843	-0.0240862	No
row_145	ZBTB10	ZBTB10	zinc finger and BTB domain containing 10	13737	-0.315458	-0.0251259	No
row_146	B4GALT1	B4GALT1	UDP-Gal:betaGlcNAc beta 1,4- galactosyltransferase, polypeptide 1	13740	-0.315697	-0.0226757	No
row_147	CCNL1	CCNL1	cyclin L1	13928	-0.333617	-0.0297115	No
row_148	CCL20	CCL20	chemokine (C-C motif) ligand 20	14129	-0.349523	-0.0372953	No
row_149	CEBPD	CEBPD	CCAAT/enhancer binding protein (C/EBP), delta	14387	-0.370903	-0.0476735	No
row_150	BHLHE40	null	null	14400	-0.371849	-0.0452896	No
row_151	TIPARP	TIPARP	TCDD-inducible poly(ADP-ribose) polymerase	14476	-0.379934	-0.04612	No
row_152	ID2	ID2	inhibitor of DNA binding 2, dominant negative helix-loop-helix protein	14711	-0.403508	-0.055037	No
row_153	PNRC1	PNRC1	proline-rich nuclear receptor coactivator 1	14757	-0.407721	-0.0540808	No
row_154	PTGS2	PTGS2	prostaglandin-endoperoxide synthase 2 (prostaglandin G/H synthase and cyclooxygenase)	14949	-0.425445	-0.0605818	No
row_155	TNC	TNC	tenascin C (hexabrachion)	15364	-0.466886	-0.0783567	No
row_156	NR4A1	NR4A1	nuclear receptor subfamily 4, group A, member 1	15403	-0.471738	-0.0765181	No
row_157	NINJ1	NINJ1	ninjurin 1	15457	-0.476212	-0.0754242	No
row_158	LIF	LIF	leukemia inhibitory factor (cholinergic differentiation factor)	15710	-0.501482	-0.0844856	No
row_159	PHLDA1	PHLDA1	pleckstrin homology-like domain, family A, member 1	15724	-0.503339	-0.0810899	No
row_160	REL	REL	v-rel reticuloendotheliosis viral oncogene homolog (avian)	16151	-0.552256	-0.0987987	No
row_161	KLF9	KLF9	Kruppel-like factor 9	16185	-0.556405	-0.0960148	No
row_162	IL18	IL18	interleukin 18 (interferon-gamma-inducing factor)	16242	-0.563329	-0.0943723	No
row_163	INHBA	INHBA	inhibin, beta A (activin A, activin AB alpha polypeptide)	16438	-0.59232	-0.0997314	No
row_164	AREG	AREG	amphiregulin (schwannoma-derived growth factor)	16549	-0.607185	-0.100545	No
row_165	PLK2	PLK2	polo-like kinase 2 (Drosophila)	16830	-0.645291	-0.109901	No
row_166	IER2	IER2	immediate early response 2	17028	-0.677544	-0.114674	No
row_167	B4GALT5	B4GALT5	UDP-Gal:betaGlcNAc beta 1,4- galactosyltransferase, polypeptide 5	17063	-0.682565	-0.110922	No
row_168	OLR1	OLR1	oxidised low density lipoprotein (lectin-like) receptor 1	17356	-0.73636	-0.120165	No
row_169	IL6	IL6	interleukin 6 (interferon, beta 2)	17386	-0.742096	-0.115671	No
row_170	TNIP1	TNIP1	TNFAIP3 interacting protein 1	17493	-0.763867	-0.115008	No
row_171	TNFRSF9	TNFRSF9	tumor necrosis factor receptor superfamily, member 9	17620	-0.789162	-0.115183	No
row_172	TNFAIP3	TNFAIP3	tumor necrosis factor, alpha-induced protein 3	17652	-0.79498	-0.110364	No
row_173	CXCL6	CXCL6	chemokine (C-X-C motif) ligand 6 (granulocyte chemotactic protein 2)	17740	-0.812832	-0.108317	No
row_174	CCL5	CCL5	chemokine (C-C motif) ligand 5	17798	-0.824421	-0.104614	No
row_175	DENND5A	null	null	17992	-0.869099	-0.10763	No
row_176	PTX3	PTX3	pentraxin-related gene, rapidly induced by IL-1 beta	18021	-0.877581	-0.101987	No
row_177	MYC	MYC	v-myc myelocytomatosis viral oncogene homolog (avian)	18203	-0.927406	-0.103906	No
row_178	KLF2	KLF2	Kruppel-like factor 2 (lung)	18315	-0.960963	-0.101909	No
row_179	RIPK2	RIPK2	receptor-interacting serine-threonine kinase 2	18393	-0.980521	-0.0979845	No
row_180	STAT5A	STAT5A	signal transducer and activator of transcription 5A	18621	-1.07761	-0.101083	No
row_181	CXCL3	CXCL3	chemokine (C-X-C motif) ligand 3	18655	-1.09325	-0.0939556	No
row_182	GPR183	null	null	18786	-1.15979	-0.0913394	No
row_183	CSF2	CSF2	colony stimulating factor 2 (granulocyte-macrophage)	18823	-1.18508	-0.0836251	No
row_184	IL6ST	IL6ST	interleukin 6 signal transducer (gp130, oncostatin M receptor)	18899	-1.23548	-0.0775333	No
row_185	FOSL1	FOSL1	FOS-like antigen 1	18914	-1.25294	-0.0681247	No
row_186	PFKFB3	PFKFB3	6-phosphofructo-2-kinase/fructose-2,6-biphosphatase 3	19081	-1.40073	-0.0654333	No
row_187	CSF1	CSF1	colony stimulating factor 1 (macrophage)	19169	-1.50074	-0.05782	No
row_188	IRS2	IRS2	insulin receptor substrate 2	19176	-1.50991	-0.0459157	No
row_189	BCL2A1	BCL2A1	BCL2-related protein A1	19248	-1.70016	-0.035856	No
row_190	TLR2	TLR2	toll-like receptor 2	19249	-1.70122	-0.0220916	No
row_191	BCL6	BCL6	B-cell CLL/lymphoma 6 (zinc finger protein 51)	19289	-1.80466	-0.00952048	No
row_192	GADD45A	GADD45A	growth arrest and DNA-damage-inducible, alpha	19310	-1.89088	0.0047373	No

## Sheet: UP_APICAL_SURFACE
NAME	PROBE	GENE SYMBOL	GENE_TITLE	RANK IN GENE LIST	RANK METRIC SCORE	RUNNING ES	CORE ENRICHMENT
row_0	SULF2	SULF2	sulfatase 2	15	2.26303	0.0926497	Yes
row_1	EPHB4	EPHB4	EPH receptor B4	28	2.08176	0.177971	Yes
row_2	SLC22A12	SLC22A12	solute carrier family 22 (organic anion/cation transporter), member 12	35	2.05685	0.262574	Yes
row_3	DCBLD2	DCBLD2	discoidin, CUB and LCCL domain containing 2	71	1.8572	0.337437	Yes
row_4	MAL	MAL	mal, T-cell differentiation protein	1159	0.901941	0.318522	No
row_5	APP	APP	amyloid beta (A4) precursor protein (peptidase nexin-II, Alzheimer disease)	1747	0.761247	0.319627	No
row_6	AIM1	AIM1	absent in melanoma 1	2026	0.709964	0.334576	No
row_7	ATP8B1	ATP8B1	ATPase, Class I, type 8B, member 1	3708	0.474949	0.26735	No
row_8	ADAM10	ADAM10	ADAM metallopeptidase domain 10	3952	0.447392	0.273268	No
row_9	PLAUR	PLAUR	plasminogen activator, urokinase receptor	5655	0.29046	0.197341	No
row_10	TMEM8B	null	null	6219	0.245114	0.178378	No
row_11	ADIPOR2	ADIPOR2	adiponectin receptor 2	6462	0.225121	0.175171	No
row_12	SLC34A3	SLC34A3	solute carrier family 34 (sodium phosphate), member 3	6600	0.214127	0.176934	No
row_13	LYN	LYN	v-yes-1 Yamaguchi sarcoma viral related oncogene homolog	6905	0.190523	0.169096	No
row_14	CX3CL1	CX3CL1	chemokine (C-X3-C motif) ligand 1	7601	0.138205	0.138901	No
row_15	GATA3	GATA3	GATA binding protein 3	7613	0.137317	0.144001	No
row_16	AFAP1L2	null	null	7902	0.114943	0.13387	No
row_17	RTN4RL1	RTN4RL1	reticulon 4 receptor-like 1	8057	0.1042	0.130216	No
row_18	SHROOM2	SHROOM2	shroom family member 2	8404	0.081078	0.115691	No
row_19	CD160	CD160	CD160 molecule	9223	0.0220487	0.0743467	No
row_20	CROCC	CROCC	ciliary rootlet coiled-coil, rootletin	9420	0.00765611	0.0645383	No
row_21	IL2RB	IL2RB	interleukin 2 receptor, beta	9538	-0.000149544	0.0585008	No
row_22	NCOA6	NCOA6	nuclear receptor coactivator 6	9688	-0.013078	0.051344	No
row_23	GHRL	GHRL	ghrelin/obestatin preprohormone	9729	-0.0151607	0.0499037	No
row_24	HSPB1	HSPB1	heat shock 27kDa protein 1	10216	-0.0528848	0.0269823	No
row_25	RHCG	RHCG	Rh family, C glycoprotein	12257	-0.196021	-0.0703027	No
row_26	ATP6V0A4	ATP6V0A4	ATPase, H+ transporting, lysosomal V0 subunit a4	13003	-0.252477	-0.0983631	No
row_27	MDGA1	MDGA1	MAM domain containing glycosylphosphatidylinositol anchor 1	13494	-0.29542	-0.111479	No
row_28	SLC2A4	SLC2A4	solute carrier family 2 (facilitated glucose transporter), member 4	13545	-0.299748	-0.101687	No
row_29	B4GALT1	B4GALT1	UDP-Gal:betaGlcNAc beta 1,4- galactosyltransferase, polypeptide 1	13740	-0.315697	-0.0986751	No
row_30	PCSK9	PCSK9	proprotein convertase subtilisin/kexin type 9	14086	-0.34602	-0.102212	No
row_31	FLOT2	FLOT2	flotillin 2	14163	-0.353394	-0.0915482	No
row_32	PKHD1	PKHD1	polycystic kidney and hepatic disease 1 (autosomal recessive)	14512	-0.382556	-0.0937313	No
row_33	GAS1	GAS1	growth arrest-specific 1	14871	-0.418179	-0.0949604	No
row_34	EFNA5	EFNA5	ephrin-A5	14987	-0.429922	-0.0831523	No
row_35	SCUBE1	SCUBE1	signal peptide, CUB domain, EGF-like 1	15898	-0.524096	-0.108523	No
row_36	NTNG1	NTNG1	netrin G1	16087	-0.54504	-0.095733	No
row_37	LYPD3	LYPD3	LY6/PLAUR domain containing 3	16750	-0.634836	-0.103721	No
row_38	THY1	THY1	Thy-1 cell surface antigen	17249	-0.717159	-0.0998392	No
row_39	AKAP7	AKAP7	A kinase (PRKA) anchor protein 7	17518	-0.767819	-0.081985	No
row_40	SRPX	SRPX	sushi-repeat-containing protein, X-linked	18523	-1.03596	-0.0910799	No
row_41	IL2RG	IL2RG	interleukin 2 receptor, gamma (severe combined immunodeficiency)	19226	-1.64808	-0.0593044	No
row_42	GSTM3	GSTM3	glutathione S-transferase M3 (brain)	19231	-1.65425	0.00878146	No

## Sheet: UP_IFNg_RESPONSE
NAME	PROBE	GENE SYMBOL	GENE_TITLE	RANK IN GENE LIST	RANK METRIC SCORE	RUNNING ES	CORE ENRICHMENT
row_0	STAT4	STAT4	signal transducer and activator of transcription 4	5	2.53048	0.0215076	Yes
row_1	CCL2	CCL2	chemokine (C-C motif) ligand 2	19	2.15928	0.0394054	Yes
row_2	FGL2	FGL2	fibrinogen-like 2	21	2.14902	0.0578398	Yes
row_3	MTHFD2	MTHFD2	methylenetetrahydrofolate dehydrogenase (NADP+ dependent) 2, methenyltetrahydrofolate cyclohydrolase	107	1.70439	0.0680765	Yes
row_4	UPP1	UPP1	uridine phosphorylase 1	169	1.56815	0.0783907	Yes
row_5	IFIT2	IFIT2	interferon-induced protein with tetratricopeptide repeats 2	209	1.49371	0.0892098	Yes
row_6	USP18	USP18	ubiquitin specific peptidase 18	213	1.48609	0.101837	Yes
row_7	CMKLR1	CMKLR1	chemokine-like receptor 1	260	1.4106	0.111577	Yes
row_8	HIF1A	HIF1A	hypoxia-inducible factor 1, alpha subunit (basic helix-loop-helix transcription factor)	297	1.37293	0.121513	Yes
row_9	SSPN	SSPN	sarcospan (Kras oncogene-associated gene)	306	1.36241	0.132817	Yes
row_10	IRF5	IRF5	interferon regulatory factor 5	382	1.29686	0.140068	Yes
row_11	STAT1	STAT1	signal transducer and activator of transcription 1, 91kDa	393	1.28711	0.15062	Yes
row_12	IFI27	IFI27	interferon, alpha-inducible protein 27	415	1.27212	0.16047	Yes
row_13	ARL4A	ARL4A	ADP-ribosylation factor-like 4A	450	1.24707	0.169428	Yes
row_14	HERC6	HERC6	hect domain and RLD 6	584	1.14637	0.172365	Yes
row_15	CSF2RB	CSF2RB	colony stimulating factor 2 receptor, beta, low-affinity (granulocyte-macrophage)	618	1.12135	0.180294	Yes
row_16	LAP3	LAP3	leucine aminopeptidase 3	791	1.036	0.180252	Yes
row_17	RNF213	null	null	798	1.03307	0.188826	Yes
row_18	PTPN1	PTPN1	protein tyrosine phosphatase, non-receptor type 1	849	1.01396	0.194946	Yes
row_19	PARP14	PARP14	poly (ADP-ribose) polymerase family, member 14	887	0.999545	0.201618	Yes
row_20	SLAMF7	SLAMF7	SLAM family member 7	952	0.973311	0.206659	Yes
row_21	ISG15	ISG15	ISG15 ubiquitin-like modifier	964	0.967902	0.214413	Yes
row_22	FPR1	FPR1	formyl peptide receptor 1	1020	0.949673	0.219719	Yes
row_23	XCL1	XCL1	chemokine (C motif) ligand 1	1110	0.919064	0.222992	Yes
row_24	AUTS2	AUTS2	autism susceptibility candidate 2	1117	0.915755	0.230557	Yes
row_25	XAF1	null	null	1303	0.864052	0.22836	Yes
row_26	IRF1	IRF1	interferon regulatory factor 1	1324	0.856631	0.234687	Yes
row_27	NFKB1	NFKB1	nuclear factor of kappa light polypeptide gene enhancer in B-cells 1 (p105)	1369	0.843751	0.239655	Yes
row_28	OASL	OASL	2'-5'-oligoadenylate synthetase-like	1371	0.84262	0.246851	Yes
row_29	NAMPT	null	null	1458	0.823389	0.249458	Yes
row_30	ICAM1	ICAM1	intercellular adhesion molecule 1 (CD54), human rhinovirus receptor	1585	0.796212	0.249748	Yes
row_31	PTPN6	PTPN6	protein tyrosine phosphatase, non-receptor type 6	1619	0.788329	0.254811	Yes
row_32	SOD2	SOD2	superoxide dismutase 2, mitochondrial	1624	0.786162	0.261366	Yes
row_33	B2M	B2M	beta-2-microglobulin	1643	0.781647	0.267153	Yes
row_34	CIITA	CIITA	class II, major histocompatibility complex, transactivator	1704	0.769811	0.270651	Yes
row_35	PSMA3	PSMA3	proteasome (prosome, macropain) subunit, alpha type, 3	1817	0.749152	0.271266	Yes
row_36	CD74	CD74	CD74 molecule, major histocompatibility complex, class II invariant chain	1820	0.748329	0.277599	Yes
row_37	CXCL10	CXCL10	chemokine (C-X-C motif) ligand 10	1825	0.747587	0.283821	Yes
row_38	JAK2	JAK2	Janus kinase 2 (a protein tyrosine kinase)	1918	0.729013	0.285303	Yes
row_39	CASP7	CASP7	caspase 7, apoptosis-related cysteine peptidase	1985	0.71864	0.28805	Yes
row_40	TRIM21	TRIM21	tripartite motif-containing 21	2192	0.679783	0.283174	Yes
row_41	ADAR	ADAR	adenosine deaminase, RNA-specific	2277	0.66506	0.284522	Yes
row_42	UBE2L6	UBE2L6	ubiquitin-conjugating enzyme E2L 6	2342	0.656902	0.286841	Yes
row_43	CDKN1A	CDKN1A	cyclin-dependent kinase inhibitor 1A (p21, Cip1)	2366	0.651806	0.291251	Yes
row_44	BTG1	BTG1	B-cell translocation gene 1, anti-proliferative	2535	0.622633	0.287862	Yes
row_45	OAS3	OAS3	2'-5'-oligoadenylate synthetase 3, 100kDa	2641	0.607639	0.287623	Yes
row_46	HLA-A	HLA-A	major histocompatibility complex, class I, A	2750	0.591079	0.287085	Yes
row_47	GCH1	GCH1	GTP cyclohydrolase 1 (dopa-responsive dystonia)	2797	0.585529	0.289728	Yes
row_48	HLA-DRB1	HLA-DRB1	major histocompatibility complex, class II, DR beta 1	2897	0.572921	0.289502	Yes
row_49	TRIM26	TRIM26	tripartite motif-containing 26	2998	0.558783	0.289104	Yes
row_50	ZNFX1	ZNFX1	zinc finger, NFX1-type containing 1	2999	0.558782	0.29391	Yes
row_51	PLSCR1	PLSCR1	phospholipid scramblase 1	3078	0.548935	0.294572	Yes
row_52	METTL7B	METTL7B	methyltransferase like 7B	3148	0.540826	0.295632	Yes
row_53	TXNIP	TXNIP	thioredoxin interacting protein	3150	0.540564	0.30023	Yes
row_54	NMI	NMI	N-myc (and STAT) interactor	3232	0.530973	0.300581	Yes
row_55	IL10RA	IL10RA	interleukin 10 receptor, alpha	3236	0.530612	0.30499	Yes
row_56	PSMB9	PSMB9	proteasome (prosome, macropain) subunit, beta type, 9 (large multifunctional peptidase 2)	3251	0.528477	0.308807	Yes
row_57	STAT2	STAT2	signal transducer and activator of transcription 2, 113kDa	3318	0.51988	0.309843	Yes
row_58	PNPT1	PNPT1	polyribonucleotide nucleotidyltransferase 1	3364	0.515019	0.311931	Yes
row_59	IDO1	null	null	3401	0.510222	0.314446	Yes
row_60	TAPBP	TAPBP	TAP binding protein (tapasin)	3473	0.500252	0.315054	Yes
row_61	TNFAIP6	TNFAIP6	tumor necrosis factor, alpha-induced protein 6	3520	0.494676	0.316914	Yes
row_62	ISOC1	ISOC1	isochorismatase domain containing 1	3749	0.470549	0.309093	No
row_63	IFI35	IFI35	interferon-induced protein 35	3808	0.463755	0.310063	No
row_64	RSAD2	RSAD2	radical S-adenosyl methionine domain containing 2	3949	0.447694	0.306627	No
row_65	HLA-DMA	HLA-DMA	major histocompatibility complex, class II, DM alpha	3966	0.446554	0.309635	No
row_66	SPPL2A	SPPL2A	-	4016	0.441703	0.310884	No
row_67	SOCS1	SOCS1	suppressor of cytokine signaling 1	4183	0.42613	0.305908	No
row_68	NFKBIA	NFKBIA	nuclear factor of kappa light polypeptide gene enhancer in B-cells inhibitor, alpha	4254	0.418507	0.305864	No
row_69	PSMA2	PSMA2	proteasome (prosome, macropain) subunit, alpha type, 2	4270	0.416073	0.308663	No
row_70	HLA-DQA1	HLA-DQA1	major histocompatibility complex, class II, DQ alpha 1	4301	0.412388	0.310649	No
row_71	LYSMD2	LYSMD2	LysM, putative peptidoglycan-binding, domain containing 2	4314	0.411266	0.313562	No
row_72	PELI1	PELI1	pellino homolog 1 (Drosophila)	4501	0.391346	0.307246	No
row_73	OAS2	OAS2	2'-5'-oligoadenylate synthetase 2, 69/71kDa	4518	0.389612	0.309764	No
row_74	PML	PML	promyelocytic leukemia	4613	0.381865	0.308156	No
row_75	MYD88	MYD88	myeloid differentiation primary response gene (88)	4645	0.378966	0.309802	No
row_76	CASP3	CASP3	caspase 3, apoptosis-related cysteine peptidase	4647	0.378846	0.313009	No
row_77	CFB	CFB	complement factor B	4822	0.3621	0.307066	No
row_78	CD38	CD38	CD38 molecule	4832	0.361446	0.309707	No
row_79	PSMB10	PSMB10	proteasome (prosome, macropain) subunit, beta type, 10	4855	0.35906	0.31165	No
row_80	DDX60	null	null	4981	0.347769	0.308135	No
row_81	BANK1	BANK1	B-cell scaffold protein with ankyrin repeats 1	5085	0.337666	0.305678	No
row_82	IFIH1	IFIH1	interferon induced with helicase C domain 1	5217	0.326605	0.301668	No
row_83	NCOA3	NCOA3	nuclear receptor coactivator 3	5324	0.317527	0.298882	No
row_84	RBCK1	RBCK1	RanBP-type and C3HC4-type zinc finger containing 1	5591	0.295683	0.287578	No
row_85	HLA-G	HLA-G	HLA-G histocompatibility antigen, class I, G	5672	0.288506	0.285895	No
row_86	CCL7	CCL7	chemokine (C-C motif) ligand 7	5809	0.277554	0.281203	No
row_87	P2RY14	P2RY14	purinergic receptor P2Y, G-protein coupled, 14	5810	0.277552	0.283591	No
row_88	SAMHD1	SAMHD1	SAM domain and HD domain 1	5881	0.273107	0.282296	No
row_89	APOL6	APOL6	apolipoprotein L, 6	6129	0.252536	0.271611	No
row_90	STAT3	STAT3	signal transducer and activator of transcription 3 (acute-phase response factor)	6277	0.240019	0.266023	No
row_91	MX2	MX2	myxovirus (influenza virus) resistance 2 (mouse)	6436	0.226657	0.259748	No
row_92	LCP2	LCP2	lymphocyte cytosolic protein 2 (SH2 domain containing leukocyte protein of 76kDa)	6669	0.208456	0.249464	No
row_93	ISG20	ISG20	interferon stimulated exonuclease gene 20kDa	6860	0.193879	0.241241	No
row_94	BATF2	BATF2	basic leucine zipper transcription factor, ATF-like 2	7092	0.176702	0.230736	No
row_95	LATS2	LATS2	LATS, large tumor suppressor, homolog 2 (Drosophila)	7316	0.159613	0.220501	No
row_96	PLA2G4A	PLA2G4A	phospholipase A2, group IVA (cytosolic, calcium-dependent)	7405	0.153553	0.217241	No
row_97	PNP	null	null	7413	0.152608	0.218189	No
row_98	SLC25A28	SLC25A28	solute carrier family 25, member 28	7702	0.131162	0.204325	No
row_99	MX1	MX1	myxovirus (influenza virus) resistance 1, interferon-inducible protein p78 (mouse)	7885	0.116158	0.19585	No
row_100	ST8SIA4	ST8SIA4	ST8 alpha-N-acetyl-neuraminide alpha-2,8-sialyltransferase 4	8046	0.105219	0.188426	No
row_101	CD69	CD69	CD69 molecule	8174	0.0967176	0.182647	No
row_102	DDX58	DDX58	DEAD (Asp-Glu-Ala-Asp) box polypeptide 58	8274	0.0898753	0.178267	No
row_103	FAS	FAS	Fas (TNF receptor superfamily, member 6)	8398	0.0813303	0.172564	No
row_104	NUP93	NUP93	nucleoporin 93kDa	8468	0.0766775	0.169631	No
row_105	GPR18	GPR18	G protein-coupled receptor 18	8948	0.0427917	0.145064	No
row_106	ITGB7	ITGB7	integrin, beta 7	9009	0.0380575	0.142268	No
row_107	CD274	CD274	CD274 molecule	9127	0.0281034	0.13642	No
row_108	IFIT3	IFIT3	interferon-induced protein with tetratricopeptide repeats 3	9128	0.0280029	0.136661	No
row_109	SOCS3	SOCS3	suppressor of cytokine signaling 3	9149	0.0266543	0.135849	No
row_110	PTPN2	PTPN2	protein tyrosine phosphatase, non-receptor type 2	9170	0.0253446	0.135026	No
row_111	SAMD9L	SAMD9L	sterile alpha motif domain containing 9-like	9392	0.00947683	0.123603	No
row_112	LGALS3BP	LGALS3BP	lectin, galactoside-binding, soluble, 3 binding protein	9511	0.000849845	0.117467	No
row_113	IL2RB	IL2RB	interleukin 2 receptor, beta	9538	-0.000149544	0.116115	No
row_114	CMPK2	null	null	9826	-0.0238177	0.10138	No
row_115	CXCL9	CXCL9	chemokine (C-X-C motif) ligand 9	10077	-0.0427952	0.088734	No
row_116	EPSTI1	EPSTI1	epithelial stromal interaction 1 (breast)	10120	-0.0456803	0.0869406	No
row_117	PDE4B	PDE4B	phosphodiesterase 4B, cAMP-specific (phosphodiesterase E4 dunce homolog, Drosophila)	10142	-0.0466957	0.0862491	No
row_118	CASP8	CASP8	caspase 8, apoptosis-related cysteine peptidase	10255	-0.0561995	0.0809023	No
row_119	CD86	CD86	CD86 molecule	10328	-0.0613246	0.0776818	No
row_120	PSMB2	PSMB2	proteasome (prosome, macropain) subunit, beta type, 2	10355	-0.0626432	0.0768672	No
row_121	IFNAR2	IFNAR2	interferon (alpha, beta and omega) receptor 2	10577	-0.0770272	0.0660254	No
row_122	PSMB8	PSMB8	proteasome (prosome, macropain) subunit, beta type, 8 (large multifunctional peptidase 7)	10814	-0.0943508	0.0545517	No
row_123	CD40	CD40	CD40 molecule, TNF receptor superfamily member 5	11028	-0.108468	0.0443968	No
row_124	CASP1	CASP1	caspase 1, apoptosis-related cysteine peptidase (interleukin 1, beta, convertase)	11169	-0.119357	0.0381357	No
row_125	BST2	BST2	bone marrow stromal cell antigen 2	11483	-0.140274	0.0230487	No
row_126	IFI44	IFI44	interferon-induced protein 44	11530	-0.143299	0.0218869	No
row_127	PARP12	PARP12	poly (ADP-ribose) polymerase family, member 12	11921	-0.171095	0.00305674	No
row_128	EIF4E3	EIF4E3	eukaryotic translation initiation factor 4E member 3	12037	-0.179073	-0.0013893	No
row_129	CFH	CFH	complement factor H	12141	-0.186652	-0.00514547	No
row_130	LY6E	LY6E	lymphocyte antigen 6 complex, locus E	12162	-0.188316	-0.00456665	No
row_131	IFI44L	IFI44L	interferon-induced protein 44-like	12175	-0.189123	-0.00356444	No
row_132	TRAFD1	TRAFD1	TRAF-type zinc finger domain containing 1	12458	-0.211396	-0.0164258	No
row_133	NOD1	null	null	12517	-0.215893	-0.0175879	No
row_134	IL15RA	IL15RA	interleukin 15 receptor, alpha	12694	-0.228654	-0.0247829	No
row_135	TAP1	TAP1	transporter 1, ATP-binding cassette, sub-family B (MDR/TAP)	12782	-0.234876	-0.0272913	No
row_136	C1R	C1R	complement component 1, r subcomponent	12845	-0.23887	-0.028464	No
row_137	TNFAIP2	TNFAIP2	tumor necrosis factor, alpha-induced protein 2	12924	-0.245958	-0.0304086	No
row_138	RIPK1	RIPK1	receptor (TNFRSF)-interacting serine-threonine kinase 1	13038	-0.255596	-0.0340922	No
row_139	EIF2AK2	EIF2AK2	eukaryotic translation initiation factor 2-alpha kinase 2	13082	-0.258726	-0.034105	No
row_140	IRF9	null	null	13160	-0.265972	-0.0358254	No
row_141	CXCL11	CXCL11	chemokine (C-X-C motif) ligand 11	13232	-0.272032	-0.0371813	No
row_142	C1S	C1S	complement component 1, s subcomponent	13262	-0.275616	-0.03632	No
row_143	TOR1B	TOR1B	torsin family 1, member B (torsin B)	13339	-0.282577	-0.0378455	No
row_144	WARS	WARS	tryptophanyl-tRNA synthetase	13573	-0.302417	-0.0473731	No
row_145	IRF8	IRF8	interferon regulatory factor 8	13752	-0.316574	-0.0539159	No
row_146	IFIT1	IFIT1	interferon-induced protein with tetratricopeptide repeats 1	13901	-0.330952	-0.0587733	No
row_147	DHX58	null	null	14861	-0.417338	-0.105105	No
row_148	RTP4	RTP4	receptor transporter protein 4	14879	-0.418687	-0.102388	No
row_149	ARID5B	ARID5B	AT rich interactive domain 5B (MRF1-like)	14881	-0.418849	-0.0988374	No
row_150	PTGS2	PTGS2	prostaglandin-endoperoxide synthase 2 (prostaglandin G/H synthase and cyclooxygenase)	14949	-0.425445	-0.0986654	No
row_151	GBP6	GBP6	guanylate binding protein family, member 6	15079	-0.438654	-0.101607	No
row_152	SELP	SELP	selectin P (granule membrane protein 140kDa, antigen CD62)	15239	-0.453073	-0.105987	No
row_153	VAMP8	VAMP8	vesicle-associated membrane protein 8 (endobrevin)	15277	-0.457981	-0.103973	No
row_154	GZMA	GZMA	granzyme A (granzyme 1, cytotoxic T-lymphocyte-associated serine esterase 3)	15315	-0.461159	-0.101932	No
row_155	NLRC5	null	null	15383	-0.469636	-0.10138	No
row_156	RAPGEF6	RAPGEF6	Rap guanine nucleotide exchange factor (GEF) 6	15453	-0.47577	-0.100879	No
row_157	IL7	IL7	interleukin 7	15600	-0.49008	-0.104264	No
row_158	IL4R	IL4R	interleukin 4 receptor	15705	-0.500846	-0.105369	No
row_159	TRIM14	TRIM14	tripartite motif-containing 14	15815	-0.513472	-0.106626	No
row_160	SRI	SRI	sorcin	15903	-0.524538	-0.106643	No
row_161	BPGM	BPGM	2,3-bisphosphoglycerate mutase	16081	-0.544673	-0.111171	No
row_162	PSME1	PSME1	proteasome (prosome, macropain) activator subunit 1 (PA28 alpha)	16095	-0.545797	-0.107153	No
row_163	IFITM3	IFITM3	interferon induced transmembrane protein 3 (1-8U)	16266	-0.566928	-0.111126	No
row_164	ZBP1	ZBP1	Z-DNA binding protein 1	16286	-0.569354	-0.107217	No
row_165	OGFR	OGFR	opioid growth factor receptor	17208	-0.708565	-0.149066	No
row_166	SERPING1	SERPING1	serpin peptidase inhibitor, clade G (C1 inhibitor), member 1, (angioedema, hereditary)	17232	-0.714524	-0.144116	No
row_167	TNFSF10	TNFSF10	tumor necrosis factor (ligand) superfamily, member 10	17242	-0.71594	-0.138426	No
row_168	IL6	IL6	interleukin 6 (interferon, beta 2)	17386	-0.742096	-0.139487	No
row_169	ST3GAL5	ST3GAL5	ST3 beta-galactoside alpha-2,3-sialyltransferase 5	17422	-0.749001	-0.134865	No
row_170	IRF4	IRF4	interferon regulatory factor 4	17464	-0.758779	-0.130473	No
row_171	TNFAIP3	TNFAIP3	tumor necrosis factor, alpha-induced protein 3	17652	-0.79498	-0.133369	No
row_172	IRF2	IRF2	interferon regulatory factor 2	17715	-0.807158	-0.129653	No
row_173	CCL5	CCL5	chemokine (C-C motif) ligand 5	17798	-0.824421	-0.126829	No
row_174	VAMP5	VAMP5	vesicle-associated membrane protein 5 (myobrevin)	17837	-0.831988	-0.121651	No
row_175	PFKP	PFKP	phosphofructokinase, platelet	17867	-0.839349	-0.11594	No
row_176	IFITM2	IFITM2	interferon induced transmembrane protein 2 (1-8D)	18154	-0.911885	-0.122984	No
row_177	CASP4	CASP4	caspase 4, apoptosis-related cysteine peptidase	18156	-0.912489	-0.115186	No
row_178	IL15	IL15	interleukin 15	18342	-0.967669	-0.116493	No
row_179	VCAM1	VCAM1	vascular cell adhesion molecule 1	18346	-0.969079	-0.108312	No
row_180	RIPK2	RIPK2	receptor-interacting serine-threonine kinase 2	18393	-0.980521	-0.102272	No
row_181	IRF7	IRF7	interferon regulatory factor 7	18508	-1.02713	-0.0993712	No
row_182	SP110	SP110	SP110 nuclear body protein	18634	-1.08177	-0.0965725	No
row_183	GBP4	GBP4	guanylate binding protein 4	18667	-1.0988	-0.0887862	No
row_184	RNF31	RNF31	ring finger protein 31	18805	-1.1734	-0.0858241	No
row_185	TDRD7	TDRD7	tudor domain containing 7	18860	-1.2075	-0.0782479	No
row_186	MT2A	MT2A	metallothionein 2A	19040	-1.36959	-0.0757844	No
row_187	SECTM1	SECTM1	secreted and transmembrane 1	19079	-1.40026	-0.0657171	No
row_188	FCGR1A	FCGR1A	Fc fragment of IgG, high affinity Ia, receptor (CD64)	19344	-2.05421	-0.0617891	No
row_189	PIM1	PIM1	pim-1 oncogene	19366	-2.2377	-0.0436331	No
row_190	IL18BP	IL18BP	interleukin 18 binding protein	19388	-2.62938	-0.0221077	No
row_191	MARCH1	MARCH1	membrane-associated ring finger (C3HC4) 1	19389	-2.64262	0.00062475	No

## Sheet: UP_OXIDATIVE_PHOSPHORYLATION
NAME	PROBE	GENE SYMBOL	GENE_TITLE	RANK IN GENE LIST	RANK METRIC SCORE	RUNNING ES	CORE ENRICHMENT
row_0	NDUFC1	NDUFC1	NADH dehydrogenase (ubiquinone) 1, subcomplex unknown, 1, 6kDa	116	1.68964	0.0144552	Yes
row_1	COX11	COX11	COX11 homolog, cytochrome c oxidase assembly protein (yeast)	216	1.48208	0.0272778	Yes
row_2	HTRA2	HTRA2	HtrA serine peptidase 2	419	1.26956	0.0321612	Yes
row_3	BDH2	BDH2	3-hydroxybutyrate dehydrogenase, type 2	426	1.26506	0.0471925	Yes
row_4	MTX2	MTX2	metaxin 2	499	1.2092	0.0581108	Yes
row_5	TIMM8B	TIMM8B	translocase of inner mitochondrial membrane 8 homolog B (yeast)	615	1.12627	0.065785	Yes
row_6	ATP5G1	ATP5G1	ATP synthase, H+ transporting, mitochondrial F0 complex, subunit C1 (subunit 9)	681	1.08359	0.0755442	Yes
row_7	NDUFB3	NDUFB3	NADH dehydrogenase (ubiquinone) 1 beta subcomplex, 3, 12kDa	703	1.0752	0.0874919	Yes
row_8	DLST	DLST	dihydrolipoamide S-succinyltransferase (E2 component of 2-oxo-glutarate complex)	833	1.02154	0.0931671	Yes
row_9	MRPS30	MRPS30	mitochondrial ribosomal protein S30	966	0.967521	0.0980309	Yes
row_10	COX17	COX17	COX17 cytochrome c oxidase assembly homolog (S, cerevisiae)	1113	0.917968	0.101565	Yes
row_11	SLC25A20	SLC25A20	solute carrier family 25 (carnitine/acylcarnitine translocase), member 20	1114	0.917808	0.112697	Yes
row_12	ALDH6A1	ALDH6A1	aldehyde dehydrogenase 6 family, member A1	1172	0.899022	0.120634	Yes
row_13	CYCS	CYCS	cytochrome c, somatic	1230	0.883896	0.128387	Yes
row_14	ACADM	ACADM	acyl-Coenzyme A dehydrogenase, C-4 to C-12 straight chain	1332	0.855157	0.133502	Yes
row_15	COX7A2	COX7A2	cytochrome c oxidase subunit VIIa polypeptide 2 (liver)	1396	0.838059	0.140387	Yes
row_16	SDHC	SDHC	succinate dehydrogenase complex, subunit C, integral membrane protein, 15kDa	1481	0.818108	0.145938	Yes
row_17	ISCU	null	null	1590	0.794273	0.149949	Yes
row_18	SLC25A4	SLC25A4	solute carrier family 25 (mitochondrial carrier; adenine nucleotide translocator), member 4	1725	0.765313	0.152257	Yes
row_19	OPA1	OPA1	optic atrophy 1 (autosomal dominant)	1805	0.751996	0.157265	Yes
row_20	NDUFA6	NDUFA6	NADH dehydrogenase (ubiquinone) 1 alpha subcomplex, 6, 14kDa	1819	0.748446	0.165666	Yes
row_21	NDUFS6	NDUFS6	NADH dehydrogenase (ubiquinone) Fe-S protein 6, 13kDa (NADH-coenzyme Q reductase)	1921	0.728225	0.169241	Yes
row_22	CASP7	CASP7	caspase 7, apoptosis-related cysteine peptidase	1985	0.71864	0.174678	Yes
row_23	OGDH	OGDH	oxoglutarate (alpha-ketoglutarate) dehydrogenase (lipoamide)	1997	0.716206	0.182792	Yes
row_24	ISCA1	null	null	2010	0.713943	0.190827	Yes
row_25	UQCRQ	UQCRQ	ubiquinol-cytochrome c reductase, complex III subunit VII, 9,5kDa	2022	0.710209	0.198868	Yes
row_26	TIMM17A	TIMM17A	translocase of inner mitochondrial membrane 17 homolog A (yeast)	2040	0.707107	0.20656	Yes
row_27	MRPS11	MRPS11	mitochondrial ribosomal protein S11	2074	0.700548	0.213339	Yes
row_28	NDUFA7	NDUFA7	NADH dehydrogenase (ubiquinone) 1 alpha subcomplex, 7, 14,5kDa	2122	0.690487	0.219267	Yes
row_29	NQO2	NQO2	NAD(P)H dehydrogenase, quinone 2	2242	0.670436	0.221204	Yes
row_30	MRPL11	MRPL11	mitochondrial ribosomal protein L11	2256	0.668413	0.228635	Yes
row_31	SUCLG1	SUCLG1	succinate-CoA ligase, GDP-forming, alpha subunit	2282	0.664379	0.235392	Yes
row_32	MFN2	MFN2	mitofusin 2	2300	0.662375	0.24254	Yes
row_33	ATP5L	ATP5L	ATP synthase, H+ transporting, mitochondrial F0 complex, subunit G	2329	0.65798	0.249063	Yes
row_34	ATP6V1H	ATP6V1H	ATPase, H+ transporting, lysosomal 50/57kDa, V1 subunit H	2459	0.634606	0.250046	Yes
row_35	NDUFA5	NDUFA5	NADH dehydrogenase (ubiquinone) 1 alpha subcomplex, 5, 13kDa	2524	0.624111	0.254284	Yes
row_36	ACO2	ACO2	aconitase 2, mitochondrial	2597	0.613545	0.257978	Yes
row_37	COX15	COX15	COX15 homolog, cytochrome c oxidase assembly protein (yeast)	2702	0.59851	0.259823	Yes
row_38	AIFM1	null	null	2704	0.597181	0.267014	Yes
row_39	CPT1A	CPT1A	carnitine palmitoyltransferase 1A (liver)	2776	0.587574	0.270445	Yes
row_40	CYC1	CYC1	cytochrome c-1	2787	0.586463	0.277038	Yes
row_41	IDH3B	IDH3B	isocitrate dehydrogenase 3 (NAD+) beta	2836	0.580603	0.281581	Yes
row_42	HCCS	HCCS	holocytochrome c synthase (cytochrome c heme-lyase)	2975	0.56139	0.281207	Yes
row_43	ATP6V1E1	ATP6V1E1	ATPase, H+ transporting, lysosomal 31kDa, V1 subunit E1	3039	0.553495	0.284641	Yes
row_44	NDUFB5	NDUFB5	NADH dehydrogenase (ubiquinone) 1 beta subcomplex, 5, 16kDa	3110	0.545104	0.287608	Yes
row_45	ETFDH	ETFDH	electron-transferring-flavoprotein dehydrogenase	3155	0.53959	0.291863	Yes
row_46	ETFB	ETFB	electron-transfer-flavoprotein, beta polypeptide	3429	0.507105	0.283802	Yes
row_47	ATP5F1	ATP5F1	ATP synthase, H+ transporting, mitochondrial F0 complex, subunit B1	3474	0.500074	0.287577	Yes
row_48	COX6C	COX6C	cytochrome c oxidase subunit VIc	3484	0.499302	0.293165	Yes
row_49	TOMM22	TOMM22	translocase of outer mitochondrial membrane 22 homolog (yeast)	3780	0.466767	0.28347	Yes
row_50	CYB5R3	CYB5R3	cytochrome b5 reductase 3	3788	0.466394	0.288763	Yes
row_51	ACADSB	ACADSB	acyl-Coenzyme A dehydrogenase, short/branched chain	3816	0.462875	0.292972	Yes
row_52	SLC25A11	SLC25A11	solute carrier family 25 (mitochondrial carrier; oxoglutarate carrier), member 11	3890	0.454673	0.294686	Yes
row_53	MRPS12	MRPS12	mitochondrial ribosomal protein S12	3989	0.444519	0.294977	Yes
row_54	NDUFB2	NDUFB2	NADH dehydrogenase (ubiquinone) 1 beta subcomplex, 2, 8kDa	4040	0.439447	0.297704	Yes
row_55	ECH1	ECH1	enoyl Coenzyme A hydratase 1, peroxisomal	4215	0.422686	0.293773	Yes
row_56	SUPV3L1	SUPV3L1	suppressor of var1, 3-like 1 (S, cerevisiae)	4274	0.415542	0.295794	Yes
row_57	GOT2	GOT2	glutamic-oxaloacetic transaminase 2, mitochondrial (aspartate aminotransferase 2)	4298	0.412717	0.299603	Yes
row_58	COX10	COX10	COX10 homolog, cytochrome c oxidase assembly protein, heme A: farnesyltransferase (yeast)	4414	0.400811	0.298478	Yes
row_59	BAX	BAX	BCL2-associated X protein	4619	0.38133	0.292484	Yes
row_60	SDHB	SDHB	succinate dehydrogenase complex, subunit B, iron sulfur (Ip)	4737	0.370938	0.290893	Yes
row_61	IDH2	IDH2	isocitrate dehydrogenase 2 (NADP+), mitochondrial	4772	0.36732	0.293578	Yes
row_62	NDUFA2	NDUFA2	NADH dehydrogenase (ubiquinone) 1 alpha subcomplex, 2, 8kDa	4776	0.367178	0.297875	Yes
row_63	TIMM13	TIMM13	translocase of inner mitochondrial membrane 13 homolog (yeast)	4847	0.359633	0.298594	Yes
row_64	TOMM70A	TOMM70A	translocase of outer mitochondrial membrane 70 homolog A (S, cerevisiae)	4863	0.358404	0.30216	Yes
row_65	ATP5J	ATP5J	ATP synthase, H+ transporting, mitochondrial F0 complex, subunit F6	4885	0.356449	0.30539	Yes
row_66	SDHD	SDHD	succinate dehydrogenase complex, subunit D, integral membrane protein	5066	0.33925	0.300135	Yes
row_67	ATP5H	ATP5H	ATP synthase, H+ transporting, mitochondrial F0 complex, subunit d	5102	0.335997	0.302388	Yes
row_68	ACAA1	ACAA1	acetyl-Coenzyme A acyltransferase 1 (peroxisomal 3-oxoacyl-Coenzyme A thiolase)	5145	0.332411	0.304234	Yes
row_69	NDUFS3	NDUFS3	NADH dehydrogenase (ubiquinone) Fe-S protein 3, 30kDa (NADH-coenzyme Q reductase)	5244	0.323499	0.303056	Yes
row_70	PDP1	null	null	5253	0.323038	0.306558	Yes
row_71	UQCR10	null	null	5522	0.301908	0.296269	Yes
row_72	SURF1	SURF1	surfeit 1	5547	0.298782	0.298644	Yes
row_73	NDUFV1	NDUFV1	NADH dehydrogenase (ubiquinone) flavoprotein 1, 51kDa	5585	0.296041	0.300309	Yes
row_74	COX6A1	COX6A1	cytochrome c oxidase subunit VIa polypeptide 1	5599	0.295205	0.303212	Yes
row_75	MAOB	MAOB	monoamine oxidase B	5618	0.293482	0.305835	Yes
row_76	SUCLA2	SUCLA2	succinate-CoA ligase, ADP-forming, beta subunit	5656	0.290419	0.307432	Yes
row_77	MRPL34	MRPL34	mitochondrial ribosomal protein L34	5706	0.286042	0.30835	Yes
row_78	NDUFB7	NDUFB7	NADH dehydrogenase (ubiquinone) 1 beta subcomplex, 7, 18kDa	5713	0.285575	0.311502	Yes
row_79	NDUFA4	NDUFA4	NADH dehydrogenase (ubiquinone) 1 alpha subcomplex, 4, 9kDa	5727	0.284789	0.314279	Yes
row_80	COX5A	COX5A	cytochrome c oxidase subunit Va	6008	0.262908	0.302893	No
row_81	COX8A	COX8A	cytochrome c oxidase subunit 8A (ubiquitous)	6221	0.245009	0.294829	No
row_82	COX7A2L	COX7A2L	cytochrome c oxidase subunit VIIa polypeptide 2 like	6324	0.235709	0.292379	No
row_83	FXN	FXN	frataxin	6420	0.228122	0.2902	No
row_84	NDUFS7	NDUFS7	NADH dehydrogenase (ubiquinone) Fe-S protein 7, 20kDa (NADH-coenzyme Q reductase)	6503	0.222219	0.288627	No
row_85	ATP5A1	ATP5A1	ATP synthase, H+ transporting, mitochondrial F1 complex, alpha subunit 1, cardiac muscle	6508	0.221709	0.291108	No
row_86	ATP6V1G1	ATP6V1G1	ATPase, H+ transporting, lysosomal 13kDa, V1 subunit G1	6533	0.22002	0.292527	No
row_87	MDH1	MDH1	malate dehydrogenase 1, NAD (soluble)	6595	0.21499	0.29196	No
row_88	ATP6V1F	ATP6V1F	ATPase, H+ transporting, lysosomal 14kDa, V1 subunit F	6763	0.200748	0.285702	No
row_89	MDH2	MDH2	malate dehydrogenase 2, NAD (mitochondrial)	6840	0.195292	0.284114	No
row_90	ATP5G3	ATP5G3	ATP synthase, H+ transporting, mitochondrial F0 complex, subunit C3 (subunit 9)	6856	0.194117	0.285688	No
row_91	IMMT	IMMT	inner membrane protein, mitochondrial (mitofilin)	7223	0.166471	0.268655	No
row_92	COX5B	COX5B	cytochrome c oxidase subunit Vb	7354	0.157031	0.263793	No
row_93	ATP6V1C1	ATP6V1C1	ATPase, H+ transporting, lysosomal 42kDa, V1 subunit C1	7417	0.152359	0.262414	No
row_94	LRPPRC	LRPPRC	leucine-rich PPR-motif containing	7420	0.152247	0.264156	No
row_95	PRDX3	PRDX3	peroxiredoxin 3	7426	0.15195	0.265739	No
row_96	NDUFA9	NDUFA9	NADH dehydrogenase (ubiquinone) 1 alpha subcomplex, 9, 39kDa	7430	0.151492	0.26742	No
row_97	OXA1L	OXA1L	oxidase (cytochrome c) assembly 1-like	7587	0.139314	0.260989	No
row_98	NDUFA1	NDUFA1	NADH dehydrogenase (ubiquinone) 1 alpha subcomplex, 1, 7,5kDa	7616	0.137115	0.261195	No
row_99	ACAA2	ACAA2	acetyl-Coenzyme A acyltransferase 2 (mitochondrial 3-oxoacyl-Coenzyme A thiolase)	7721	0.129411	0.257351	No
row_100	UQCRC2	UQCRC2	ubiquinol-cytochrome c reductase core protein II	7723	0.129201	0.258866	No
row_101	NNT	NNT	nicotinamide nucleotide transhydrogenase	7881	0.116322	0.252104	No
row_102	PMPCA	PMPCA	peptidase (mitochondrial processing) alpha	7978	0.110122	0.248443	No
row_103	ATP1B1	ATP1B1	ATPase, Na+/K+ transporting, beta 1 polypeptide	8186	0.0958035	0.23883	No
row_104	NDUFB1	NDUFB1	NADH dehydrogenase (ubiquinone) 1 beta subcomplex, 1, 7kDa	8195	0.0953442	0.23957	No
row_105	HSPA9	null	null	8241	0.0921237	0.238345	No
row_106	TIMM10	TIMM10	translocase of inner mitochondrial membrane 10 homolog (yeast)	8278	0.0896967	0.237559	No
row_107	UQCRB	UQCRB	ubiquinol-cytochrome c reductase binding protein	8384	0.0824889	0.233094	No
row_108	UQCRFS1	UQCRFS1	ubiquinol-cytochrome c reductase, Rieske iron-sulfur polypeptide 1	8467	0.076719	0.229756	No
row_109	SLC25A6	SLC25A6	solute carrier family 25 (mitochondrial carrier; adenine nucleotide translocator), member 6	8510	0.073151	0.228457	No
row_110	MRPS15	MRPS15	mitochondrial ribosomal protein S15	8594	0.0679899	0.224961	No
row_111	TIMM50	TIMM50	translocase of inner mitochondrial membrane 50 homolog (S, cerevisiae)	8595	0.06787	0.225784	No
row_112	NDUFB6	NDUFB6	NADH dehydrogenase (ubiquinone) 1 beta subcomplex, 6, 17kDa	8631	0.0651276	0.224752	No
row_113	ECHS1	ECHS1	enoyl Coenzyme A hydratase, short chain, 1, mitochondrial	8686	0.0602421	0.222672	No
row_114	GLUD1	GLUD1	glutamate dehydrogenase 1	8838	0.050605	0.215426	No
row_115	UQCRH	UQCRH	ubiquinol-cytochrome c reductase hinge protein	8852	0.0498024	0.215353	No
row_116	FH	FH	fumarate hydratase	8906	0.045965	0.213152	No
row_117	MRPL35	MRPL35	mitochondrial ribosomal protein L35	8999	0.038785	0.208833	No
row_118	ATP5O	ATP5O	ATP synthase, H+ transporting, mitochondrial F1 complex, O subunit (oligomycin sensitivity conferring protein)	9017	0.0374392	0.208402	No
row_119	MRPS22	MRPS22	mitochondrial ribosomal protein S22	9228	0.0209038	0.197725	No
row_120	PDHX	PDHX	pyruvate dehydrogenase complex, component X	9281	0.0173286	0.195228	No
row_121	IDH3A	IDH3A	isocitrate dehydrogenase 3 (NAD+) alpha	9670	-0.0119292	0.175176	No
row_122	BCKDHA	BCKDHA	branched chain keto acid dehydrogenase E1, alpha polypeptide	9694	-0.013384	0.174141	No
row_123	NDUFB4	NDUFB4	NADH dehydrogenase (ubiquinone) 1 beta subcomplex, 4, 15kDa	9756	-0.0172085	0.171174	No
row_124	ATP5B	ATP5B	ATP synthase, H+ transporting, mitochondrial F1 complex, beta polypeptide	9761	-0.0173887	0.171177	No
row_125	NDUFS4	NDUFS4	NADH dehydrogenase (ubiquinone) Fe-S protein 4, 18kDa (NADH-coenzyme Q reductase)	9906	-0.0298479	0.164043	No
row_126	SLC25A5	SLC25A5	solute carrier family 25 (mitochondrial carrier; adenine nucleotide translocator), member 5	9954	-0.0334898	0.162003	No
row_127	RETSAT	RETSAT	retinol saturase (all-trans-retinol 13,14-reductase)	10044	-0.0406741	0.157864	No
row_128	UQCRC1	UQCRC1	ubiquinol-cytochrome c reductase core protein I	10293	-0.0588915	0.145669	No
row_129	NDUFA3	NDUFA3	NADH dehydrogenase (ubiquinone) 1 alpha subcomplex, 3, 9kDa	10345	-0.0622232	0.143769	No
row_130	CS	CS	citrate synthase	10641	-0.0809014	0.129394	No
row_131	NDUFAB1	NDUFAB1	NADH dehydrogenase (ubiquinone) 1, alpha/beta subcomplex, 1, 8kDa	10760	-0.0896145	0.124339	No
row_132	GRPEL1	GRPEL1	GrpE-like 1, mitochondrial (E, coli)	11106	-0.114705	0.107771	No
row_133	DECR1	DECR1	2,4-dienoyl CoA reductase 1, mitochondrial	11113	-0.115182	0.108856	No
row_134	LDHB	LDHB	lactate dehydrogenase B	11359	-0.131166	0.097694	No
row_135	ATP6V0E1	ATP6V0E1	ATPase, H+ transporting, lysosomal 9kDa, V0 subunit e1	11399	-0.134209	0.0972917	No
row_136	RHOT2	RHOT2	ras homolog gene family, member T2	11487	-0.140505	0.0944672	No
row_137	PHYH	PHYH	phytanoyl-CoA 2-hydroxylase	11504	-0.141526	0.0953509	No
row_138	MGST3	MGST3	microsomal glutathione S-transferase 3	11558	-0.145496	0.0943567	No
row_139	VDAC2	VDAC2	voltage-dependent anion channel 2	11608	-0.149313	0.0936171	No
row_140	ATP6V0B	ATP6V0B	ATPase, H+ transporting, lysosomal 21kDa, V0 subunit b	11652	-0.152303	0.093226	No
row_141	NDUFV2	NDUFV2	NADH dehydrogenase (ubiquinone) flavoprotein 2, 24kDa	11779	-0.161643	0.0886278	No
row_142	FDX1	FDX1	ferredoxin 1	11893	-0.168904	0.0847944	No
row_143	COX6B1	COX6B1	cytochrome c oxidase subunit Vib polypeptide 1 (ubiquitous)	11995	-0.175624	0.0816671	No
row_144	ATP5I	ATP5I	ATP synthase, H+ transporting, mitochondrial F0 complex, subunit E	12082	-0.182126	0.0793995	No
row_145	NDUFS2	NDUFS2	NADH dehydrogenase (ubiquinone) Fe-S protein 2, 49kDa (NADH-coenzyme Q reductase)	12191	-0.190763	0.0760914	No
row_146	ATP5J2	ATP5J2	ATP synthase, H+ transporting, mitochondrial F0 complex, subunit F2	12271	-0.197203	0.074371	No
row_147	GPX4	GPX4	glutathione peroxidase 4 (phospholipid hydroperoxidase)	12305	-0.1991	0.0750681	No
row_148	ATP6V0C	ATP6V0C	ATPase, H+ transporting, lysosomal 16kDa, V0 subunit c	12604	-0.223079	0.0622619	No
row_149	ACAT1	ACAT1	acetyl-Coenzyme A acetyltransferase 1 (acetoacetyl Coenzyme A thiolase)	12721	-0.230729	0.0590221	No
row_150	ABCB7	ABCB7	ATP-binding cassette, sub-family B (MDR/TAP), member 7	12863	-0.240624	0.0546011	No
row_151	MRPL15	MRPL15	mitochondrial ribosomal protein L15	12898	-0.24325	0.0557816	No
row_152	COX7B	COX7B	cytochrome c oxidase subunit VIIb	13482	-0.294414	0.0290053	No
row_153	ETFA	ETFA	electron-transfer-flavoprotein, alpha polypeptide (glutaric aciduria II)	13505	-0.296306	0.0314539	No
row_154	ATP5C1	ATP5C1	ATP synthase, H+ transporting, mitochondrial F1 complex, gamma polypeptide 1	13531	-0.298293	0.0337705	No
row_155	HADHB	HADHB	hydroxyacyl-Coenzyme A dehydrogenase/3-ketoacyl-Coenzyme A thiolase/enoyl-Coenzyme A hydratase (trifunctional protein), beta subunit	13568	-0.301654	0.0355553	No
row_156	VDAC1	VDAC1	voltage-dependent anion channel 1	13675	-0.310579	0.0338046	No
row_157	TIMM9	TIMM9	translocase of inner mitochondrial membrane 9 homolog (yeast)	13694	-0.311958	0.0366513	No
row_158	ATP5E	ATP5E	ATP synthase, H+ transporting, mitochondrial F1 complex, epsilon subunit	13772	-0.319041	0.0365128	No
row_159	PDHB	PDHB	pyruvate dehydrogenase (lipoamide) beta	14082	-0.34592	0.0246238	No
row_160	SDHA	SDHA	succinate dehydrogenase complex, subunit A, flavoprotein (Fp)	14087	-0.34602	0.0286124	No
row_161	RHOT1	RHOT1	ras homolog gene family, member T1	14175	-0.353793	0.0283749	No
row_162	ECI1	null	null	14367	-0.368941	0.0229075	No
row_163	COX4I1	COX4I1	cytochrome c oxidase subunit IV isoform 1	14378	-0.369765	0.0268717	No
row_164	ATP6V1D	ATP6V1D	ATPase, H+ transporting, lysosomal 34kDa, V1 subunit D	14418	-0.374013	0.029378	No
row_165	PDHA1	PDHA1	pyruvate dehydrogenase (lipoamide) alpha 1	14951	-0.425719	0.00684898	No
row_166	MTRF1	MTRF1	mitochondrial translational release factor 1	15062	-0.437248	0.00642639	No
row_167	OAT	OAT	ornithine aminotransferase (gyrate atrophy)	15324	-0.462382	-0.00155143	No
row_168	ATP5G2	ATP5G2	ATP synthase, H+ transporting, mitochondrial F0 complex, subunit C2 (subunit 9)	15327	-0.462943	0.00395942	No
row_169	IDH3G	IDH3G	isocitrate dehydrogenase 3 (NAD+) gamma	15465	-0.476871	0.00261196	No
row_170	DLAT	DLAT	dihydrolipoamide S-acetyltransferase (E2 component of pyruvate dehydrogenase complex)	15577	-0.486435	0.0027339	No
row_171	IDH1	IDH1	isocitrate dehydrogenase 1 (NADP+), soluble	15637	-0.493221	0.00564493	No
row_172	DLD	DLD	dihydrolipoamide dehydrogenase	15658	-0.495818	0.0106175	No
row_173	ATP6AP1	ATP6AP1	ATPase, H+ transporting, lysosomal accessory protein 1	15687	-0.498846	0.0152105	No
row_174	HSD17B10	null	null	16586	-0.612016	-0.0241106	No
row_175	UQCR11	null	null	16599	-0.613602	-0.017293	No
row_176	HADHA	HADHA	hydroxyacyl-Coenzyme A dehydrogenase/3-ketoacyl-Coenzyme A thiolase/enoyl-Coenzyme A hydratase (trifunctional protein), alpha subunit	16651	-0.620616	-0.0124203	No
row_177	MTRR	MTRR	5-methyltetrahydrofolate-homocysteine methyltransferase reductase	16709	-0.629159	-0.00775644	No
row_178	NDUFB8	NDUFB8	NADH dehydrogenase (ubiquinone) 1 beta subcomplex, 8, 19kDa	16990	-0.671674	-0.0141848	No
row_179	LDHA	LDHA	lactate dehydrogenase A	17102	-0.689919	-0.0115949	No
row_180	AFG3L2	AFG3L2	AFG3 ATPase family gene 3-like 2 (yeast)	17221	-0.712532	-0.00909502	No
row_181	PDK4	PDK4	pyruvate dehydrogenase kinase, isozyme 4	17394	-0.744448	-0.00901895	No
row_182	SLC25A12	SLC25A12	solute carrier family 25 (mitochondrial carrier, Aralar), member 12	17467	-0.759441	-0.00355568	No
row_183	ALAS1	ALAS1	aminolevulinate, delta-, synthase 1	17479	-0.761295	0.00510533	No
row_184	ACADVL	ACADVL	acyl-Coenzyme A dehydrogenase, very long chain	17648	-0.794573	0.00599757	No
row_185	ATP5D	ATP5D	ATP synthase, H+ transporting, mitochondrial F1 complex, delta subunit	17901	-0.844887	0.00312756	No
row_186	NDUFA8	NDUFA8	NADH dehydrogenase (ubiquinone) 1 alpha subcomplex, 8, 19kDa	18511	-1.02863	-0.0160969	No
row_187	GPI	GPI	glucose phosphate isomerase	18592	-1.06233	-0.00737636	No
row_188	TCIRG1	TCIRG1	T-cell, immune regulator 1, ATPase, H+ transporting, lysosomal V0 subunit A3	18801	-1.17101	-0.00400047	No
row_189	VDAC3	VDAC3	voltage-dependent anion channel 3	18877	-1.21805	0.00686901	No
row_190	CYB5A	CYB5A	cytochrome b5 type A (microsomal)	19238	-1.67825	0.00848487	No

## Sheet: DOWN_CHOLESTEROL_HOMEOSTASIS
NAME	PROBE	GENE SYMBOL	GENE_TITLE	RANK IN GENE LIST	RANK METRIC SCORE	RUNNING ES	CORE ENRICHMENT
row_0	CD9	CD9	CD9 molecule	108	1.70318	0.0373976	No
row_1	ATF3	ATF3	activating transcription factor 3	210	1.49188	0.0698246	No
row_2	CXCL16	CXCL16	chemokine (C-X-C motif) ligand 16	302	1.36825	0.0996486	No
row_3	LPL	LPL	lipoprotein lipase	538	1.18609	0.117427	No
row_4	STX5	STX5	syntaxin 5	1367	0.844245	0.0959054	No
row_5	HMGCR	HMGCR	3-hydroxy-3-methylglutaryl-Coenzyme A reductase	2220	0.674032	0.0688465	No
row_6	TNFRSF12A	TNFRSF12A	tumor necrosis factor receptor superfamily, member 12A	2289	0.663346	0.0820704	No
row_7	FAM129A	null	null	2344	0.656711	0.0958509	No
row_8	ERRFI1	ERRFI1	ERBB receptor feedback inhibitor 1	2502	0.627863	0.103576	No
row_9	PLSCR1	PLSCR1	phospholipid scramblase 1	3078	0.548935	0.0876875	No
row_10	ABCA2	ABCA2	ATP-binding cassette, sub-family A (ABC1), member 2	3893	0.454068	0.0570428	No
row_11	ECH1	ECH1	enoyl Coenzyme A hydratase 1, peroxisomal	4215	0.422686	0.0511066	No
row_12	EBP	EBP	emopamil binding protein (sterol isomerase)	4818	0.36246	0.0291156	No
row_13	TMEM97	TMEM97	transmembrane protein 97	5048	0.340661	0.025868	No
row_14	CPEB2	CPEB2	cytoplasmic polyadenylation element binding protein 2	5473	0.304994	0.0116338	No
row_15	PLAUR	PLAUR	plasminogen activator, urokinase receptor	5655	0.29046	0.00960204	No
row_16	ANXA13	ANXA13	annexin A13	5919	0.26969	0.00280464	No
row_17	LGALS3	LGALS3	lectin, galactoside-binding, soluble, 3 (galectin 3)	5974	0.266093	0.00672698	No
row_18	NFIL3	NFIL3	nuclear factor, interleukin 3 regulated	6116	0.253832	0.00583981	No
row_19	IDI1	IDI1	isopentenyl-diphosphate delta isomerase 1	6520	0.220792	-0.00943316	No
row_20	TM7SF2	TM7SF2	transmembrane 7 superfamily member 2	6587	0.215855	-0.00739938	No
row_21	LSS	LSS	lanosterol synthase (2,3-oxidosqualene-lanosterol cyclase)	7913	0.113988	-0.0730583	No
row_22	CHKA	CHKA	choline kinase alpha	8261	0.0908284	-0.0887146	No
row_23	LGMN	LGMN	legumain	8737	0.05732	-0.111837	No
row_24	GLDC	GLDC	glycine dehydrogenase (decarboxylating)	8980	0.0401208	-0.123342	No
row_25	S100A11	S100A11	S100 calcium binding protein A11	9050	0.0347491	-0.126034	No
row_26	ANXA5	ANXA5	annexin A5	9313	0.0146501	-0.139217	No
row_27	ADH4	ADH4	alcohol dehydrogenase 4 (class II), pi polypeptide	9446	0.0064058	-0.145883	No
row_28	PMVK	PMVK	phosphomevalonate kinase	9647	-0.00994333	-0.155977	No
row_29	NSDHL	NSDHL	NAD(P) dependent steroid dehydrogenase-like	9706	-0.0139683	-0.158624	No
row_30	FBXO6	FBXO6	F-box protein 6	9718	-0.0146583	-0.158823	No
row_31	MAL2	MAL2	mal, T-cell differentiation protein 2	9850	-0.0258878	-0.164946	No
row_32	CTNNB1	CTNNB1	catenin (cadherin-associated protein), beta 1, 88kDa	9903	-0.0296162	-0.166888	No
row_33	GUSB	GUSB	glucuronidase, beta	10336	-0.061773	-0.187674	No
row_34	ALCAM	ALCAM	activated leukocyte cell adhesion molecule	10398	-0.0659823	-0.189164	No
row_35	ANTXR2	ANTXR2	anthrax toxin receptor 2	10792	-0.0919074	-0.207173	No
row_36	ALDOC	ALDOC	aldolase C, fructose-bisphosphate	11220	-0.122352	-0.226172	No
row_37	GNAI1	GNAI1	guanine nucleotide binding protein (G protein), alpha inhibiting activity polypeptide 1	11240	-0.123522	-0.224037	No
row_38	ACTG1	ACTG1	actin, gamma 1	12574	-0.220329	-0.287426	No
row_39	ACAT2	ACAT2	acetyl-Coenzyme A acetyltransferase 2 (acetoacetyl Coenzyme A thiolase)	12823	-0.237678	-0.294255	No
row_40	JAG1	JAG1	jagged 1 (Alagille syndrome)	13294	-0.278614	-0.311535	No
row_41	TRIB3	TRIB3	tribbles homolog 3 (Drosophila)	13401	-0.28763	-0.309758	No
row_42	HSD17B7	HSD17B7	hydroxysteroid (17-beta) dehydrogenase 7	14496	-0.381272	-0.356723	No
row_43	MVD	MVD	mevalonate (diphospho) decarboxylase	14715	-0.40386	-0.357807	Yes
row_44	PNRC1	PNRC1	proline-rich nuclear receptor coactivator 1	14757	-0.407721	-0.349638	Yes
row_45	STARD4	STARD4	START domain containing 4, sterol regulated	14790	-0.410364	-0.340936	Yes
row_46	FDFT1	FDFT1	farnesyl-diphosphate farnesyltransferase 1	14793	-0.410564	-0.330678	Yes
row_47	TP53INP1	TP53INP1	tumor protein p53 inducible nuclear protein 1	14925	-0.42268	-0.326787	Yes
row_48	MVK	MVK	mevalonate kinase (mevalonic aciduria)	15634	-0.492887	-0.350969	Yes
row_49	ETHE1	ETHE1	ethylmalonic encephalopathy 1	15888	-0.522923	-0.350858	Yes
row_50	PCYT2	PCYT2	phosphate cytidylyltransferase 2, ethanolamine	15951	-0.530194	-0.340685	Yes
row_51	ACSS2	ACSS2	acyl-CoA synthetase short-chain family member 2	16021	-0.537571	-0.330687	Yes
row_52	FDPS	FDPS	farnesyl diphosphate synthase (farnesyl pyrophosphate synthetase, dimethylallyltranstransferase, geranyltranstransferase)	16040	-0.540345	-0.317981	Yes
row_53	PPARG	PPARG	peroxisome proliferative activated receptor, gamma	16510	-0.60296	-0.327023	Yes
row_54	ATXN2	ATXN2	ataxin 2	17012	-0.675472	-0.33589	Yes
row_55	CBS	CBS	cystathionine-beta-synthase	17170	-0.700556	-0.32633	Yes
row_56	AVPR1A	AVPR1A	arginine vasopressin receptor 1A	17313	-0.72793	-0.315304	Yes
row_57	SQLE	SQLE	squalene epoxidase	18401	-0.986181	-0.346641	Yes
row_58	FABP5	FABP5	fatty acid binding protein 5 (psoriasis-associated)	18411	-0.988553	-0.322158	Yes
row_59	CYP51A1	CYP51A1	cytochrome P450, family 51, subfamily A, polypeptide 1	18463	-1.00892	-0.299333	Yes
row_60	GPX8	null	null	18545	-1.04388	-0.277178	Yes
row_61	DHCR7	DHCR7	7-dehydrocholesterol reductase	18662	-1.09535	-0.255535	Yes
row_62	SREBF2	SREBF2	sterol regulatory element binding transcription factor 2	18902	-1.2375	-0.236666	Yes
row_63	HMGCS1	HMGCS1	3-hydroxy-3-methylglutaryl-Coenzyme A synthase 1 (soluble)	18946	-1.28038	-0.206576	Yes
row_64	SCD	SCD	stearoyl-CoA desaturase (delta-9-desaturase)	19162	-1.49513	-0.179964	Yes
row_65	PDK3	PDK3	pyruvate dehydrogenase kinase, isozyme 3	19188	-1.53928	-0.14241	Yes
row_66	GSTM2	GSTM2	glutathione S-transferase M2 (muscle)	19292	-1.81285	-0.101986	Yes
row_67	FASN	FASN	fatty acid synthase	19302	-1.83993	-0.0560161	Yes
row_68	FADS2	FADS2	fatty acid desaturase 2	19378	-2.42043	0.00118989	Yes

## Sheet: DOWN_KRAS_SIGNALING_UP
NAME	PROBE	GENE SYMBOL	GENE_TITLE	RANK IN GENE LIST	RANK METRIC SCORE	RUNNING ES	CORE ENRICHMENT
row_0	DCBLD2	DCBLD2	discoidin, CUB and LCCL domain containing 2	71	1.8572	0.0148117	No
row_1	CBR4	CBR4	carbonyl reductase 4	73	1.85603	0.0332552	No
row_2	CMKLR1	CMKLR1	chemokine-like receptor 1	260	1.4106	0.0376307	No
row_3	CSF2RA	CSF2RA	colony stimulating factor 2 receptor, alpha, low-affinity (granulocyte-macrophage)	343	1.32586	0.0465749	No
row_4	GALNT3	GALNT3	UDP-N-acetyl-alpha-D-galactosamine:polypeptide N-acetylgalactosaminyltransferase 3 (GalNAc-T3)	449	1.24807	0.0535467	No
row_5	TMEM158	TMEM158	transmembrane protein 158	553	1.17669	0.0599114	No
row_6	PECAM1	PECAM1	platelet/endothelial cell adhesion molecule (CD31 antigen)	742	1.05608	0.0606498	No
row_7	PLAU	PLAU	plasminogen activator, urokinase	1096	0.923488	0.0514786	No
row_8	IL1B	IL1B	interleukin 1, beta	1236	0.881903	0.0530319	No
row_9	PRDM1	PRDM1	PR domain containing 1, with ZNF domain	1370	0.843451	0.0545142	No
row_10	NRP1	NRP1	neuropilin 1	1423	0.831185	0.0600905	No
row_11	PRRX1	PRRX1	paired related homeobox 1	1432	0.829201	0.0679372	No
row_12	CXCL10	CXCL10	chemokine (C-X-C motif) ligand 10	1825	0.747587	0.0549831	No
row_13	NAP1L2	NAP1L2	nucleosome assembly protein 1-like 2	1838	0.744934	0.0617819	No
row_14	SLPI	SLPI	secretory leukocyte peptidase inhibitor	1947	0.724318	0.0633783	No
row_15	AKAP12	AKAP12	A kinase (PRKA) anchor protein (gravin) 12	2023	0.71018	0.0665516	No
row_16	NR0B2	NR0B2	nuclear receptor subfamily 0, group B, member 2	2091	0.696782	0.0700077	No
row_17	EMP1	EMP1	epithelial membrane protein 1	2675	0.602709	0.0456682	No
row_18	MMP11	MMP11	matrix metallopeptidase 11 (stromelysin 3)	2755	0.590725	0.0474429	No
row_19	PTBP2	PTBP2	polypyrimidine tract binding protein 2	2838	0.580494	0.0489594	No
row_20	TSPAN1	TSPAN1	tetraspanin 1	2849	0.578953	0.0542083	No
row_21	ITGB2	ITGB2	integrin, beta 2 (complement component 3 receptor 3 and 4 subunit)	3016	0.556382	0.0511123	No
row_22	FUCA1	FUCA1	fucosidase, alpha-L- 1, tissue	3020	0.555942	0.0564962	No
row_23	YRDC	YRDC	yrdC domain containing (E, coli)	3055	0.551939	0.0602266	No
row_24	DNMBP	DNMBP	dynamin binding protein	3118	0.544493	0.0624254	No
row_25	GPNMB	GPNMB	glycoprotein (transmembrane) nmb	3134	0.542246	0.0670482	No
row_26	IL10RA	IL10RA	interleukin 10 receptor, alpha	3236	0.530612	0.0670787	No
row_27	HBEGF	HBEGF	heparin-binding EGF-like growth factor	3426	0.507673	0.0623002	No
row_28	PTCD2	PTCD2	pentatricopeptide repeat domain 2	3455	0.502307	0.0658483	No
row_29	HSD11B1	HSD11B1	hydroxysteroid (11-beta) dehydrogenase 1	3523	0.494594	0.0672896	No
row_30	EREG	EREG	epiregulin	3595	0.486454	0.0684416	No
row_31	TMEM100	TMEM100	transmembrane protein 100	3608	0.484555	0.0726457	No
row_32	MPZL2	null	null	3698	0.476247	0.072759	No
row_33	BTBD3	BTBD3	BTB (POZ) domain containing 3	3883	0.455879	0.0677246	No
row_34	GADD45G	GADD45G	growth arrest and DNA-damage-inducible, gamma	4149	0.42872	0.0582034	No
row_35	SNAP25	SNAP25	synaptosomal-associated protein, 25kDa	4178	0.426342	0.0609945	No
row_36	CIDEA	CIDEA	cell death-inducing DFFA-like effector a	4203	0.423698	0.0639675	No
row_37	IL33	null	null	4222	0.42206	0.0672365	No
row_38	TRAF1	TRAF1	TNF receptor-associated factor 1	4408	0.401548	0.0616086	No
row_39	USP12	USP12	ubiquitin specific peptidase 12	4410	0.401474	0.0655573	No
row_40	DUSP6	DUSP6	dual specificity phosphatase 6	4415	0.400757	0.0693427	No
row_41	PPP1R15A	PPP1R15A	protein phosphatase 1, regulatory (inhibitor) subunit 15A	4435	0.39874	0.0723272	No
row_42	PDCD1LG2	PDCD1LG2	programmed cell death 1 ligand 2	4443	0.397512	0.0759242	No
row_43	MMP9	MMP9	matrix metallopeptidase 9 (gelatinase B, 92kDa gelatinase, 92kDa type IV collagenase)	4766	0.368073	0.0628317	No
row_44	BIRC3	BIRC3	baculoviral IAP repeat-containing 3	4800	0.363872	0.0647401	No
row_45	CFB	CFB	complement factor B	4822	0.3621	0.0672554	No
row_46	FGF9	FGF9	fibroblast growth factor 9 (glia-activating factor)	5083	0.337757	0.057088	No
row_47	LCP1	LCP1	lymphocyte cytosolic protein 1 (L-plastin)	5120	0.334337	0.0585459	No
row_48	ITGBL1	ITGBL1	integrin, beta-like 1 (with EGF-like repeat domains)	5312	0.318323	0.0517763	No
row_49	TSPAN7	TSPAN7	tetraspanin 7	5353	0.314348	0.0528268	No
row_50	PLAUR	PLAUR	plasminogen activator, urokinase receptor	5655	0.29046	0.040054	No
row_51	G0S2	G0S2	G0/G1switch 2	5659	0.290171	0.0427894	No
row_52	DOCK2	DOCK2	dedicator of cytokinesis 2	5840	0.275539	0.0361661	No
row_53	FLT4	FLT4	fms-related tyrosine kinase 4	6112	0.254188	0.0245933	No
row_54	NR1H4	NR1H4	nuclear receptor subfamily 1, group H, member 4	6351	0.23381	0.0145352	No
row_55	SCN1B	SCN1B	sodium channel, voltage-gated, type I, beta	6361	0.233195	0.0163906	No
row_56	AVL9	null	null	6446	0.226138	0.0142718	No
row_57	ANKH	ANKH	ankylosis, progressive homolog (mouse)	6480	0.22385	0.0147848	No
row_58	TRIB1	TRIB1	tribbles homolog 1 (Drosophila)	6548	0.21859	0.0134757	No
row_59	ADAM8	ADAM8	ADAM metallopeptidase domain 8	6616	0.212406	0.012105	No
row_60	TMEM176A	TMEM176A	transmembrane protein 176A	6898	0.190841	-0.000619531	No
row_61	IGFBP3	IGFBP3	insulin-like growth factor binding protein 3	6948	0.186936	-0.00130717	No
row_62	PCP4	PCP4	Purkinje cell protein 4	7041	0.179891	-0.0043032	No
row_63	ABCB1	ABCB1	ATP-binding cassette, sub-family B (MDR/TAP), member 1	7193	0.168704	-0.0104817	No
row_64	GPRC5B	GPRC5B	G protein-coupled receptor, family C, group 5, member B	7195	0.168485	-0.00885477	No
row_65	GNG11	GNG11	guanine nucleotide binding protein (G protein), gamma 11	7214	0.167037	-0.00812714	No
row_66	IL7R	IL7R	interleukin 7 receptor	7309	0.160228	-0.0114232	No
row_67	C3AR1	C3AR1	complement component 3a receptor 1	7321	0.159392	-0.0104074	No
row_68	PLAT	PLAT	plasminogen activator, tissue	7373	0.155356	-0.0115138	No
row_69	CCND2	CCND2	cyclin D2	7476	0.147843	-0.0153497	No
row_70	CROT	CROT	carnitine O-octanoyltransferase	7542	0.143337	-0.0173047	No
row_71	SPON1	SPON1	spondin 1, extracellular matrix protein	7676	0.132657	-0.0229055	No
row_72	IKZF1	IKZF1	IKAROS family zinc finger 1 (Ikaros)	7816	0.121277	-0.028932	No
row_73	F2RL1	F2RL1	coagulation factor II (thrombin) receptor-like 1	7947	0.112243	-0.0345801	No
row_74	LAPTM5	LAPTM5	lysosomal associated multispanning membrane protein 5	8403	0.0811084	-0.0574549	No
row_75	ADAM17	ADAM17	ADAM metallopeptidase domain 17 (tumor necrosis factor, alpha, converting enzyme)	8488	0.0747982	-0.0610818	No
row_76	ITGA2	ITGA2	integrin, alpha 2 (CD49B, alpha 2 subunit of VLA-2 receptor)	8659	0.0620795	-0.0693118	No
row_77	WDR33	WDR33	WD repeat domain 33	8865	0.0488837	-0.0794951	No
row_78	EPHB2	EPHB2	EPH receptor B2	8958	0.0418347	-0.0838669	No
row_79	NGF	null	null	9095	0.0309055	-0.0906378	No
row_80	AMMECR1	AMMECR1	Alport syndrome, mental retardation, midface hypoplasia and elliptocytosis chromosomal region, gene 1	9106	0.0298604	-0.0908608	No
row_81	TLR8	TLR8	toll-like receptor 8	9225	0.0215278	-0.0967882	No
row_82	CA2	CA2	carbonic anhydrase II	9261	0.0184712	-0.0984259	No
row_83	ALDH1A2	ALDH1A2	aldehyde dehydrogenase 1 family, member A2	9339	0.0133876	-0.1023	No
row_84	FBXO4	FBXO4	F-box protein 4	9461	0.00483798	-0.10855	No
row_85	STRN	STRN	striatin, calmodulin binding protein	9512	0.000840139	-0.111145	No
row_86	TNNT2	TNNT2	troponin T type 2 (cardiac)	9663	-0.0113856	-0.118839	No
row_87	MMP10	MMP10	matrix metallopeptidase 10 (stromelysin 2)	9680	-0.012491	-0.119547	No
row_88	MYCN	MYCN	v-myc myelocytomatosis viral related oncogene, neuroblastoma derived (avian)	9988	-0.0368865	-0.135159	No
row_89	HKDC1	HKDC1	hexokinase domain containing 1	10021	-0.0391702	-0.136434	No
row_90	ST6GAL1	ST6GAL1	ST6 beta-galactosamide alpha-2,6-sialyltranferase 1	10148	-0.047132	-0.142523	No
row_91	SPRY2	SPRY2	sprouty homolog 2 (Drosophila)	10165	-0.0485795	-0.142872	No
row_92	KLF4	KLF4	Kruppel-like factor 4 (gut)	10203	-0.0519421	-0.14428	No
row_93	GFPT2	GFPT2	glutamine-fructose-6-phosphate transaminase 2	10291	-0.0584603	-0.148226	No
row_94	CFHR2	CFHR2	complement factor H-related 2	10349	-0.062358	-0.150571	No
row_95	CPE	CPE	carboxypeptidase E	10390	-0.0655307	-0.152	No
row_96	BMP2	BMP2	bone morphogenetic protein 2	10454	-0.0697833	-0.154584	No
row_97	CBX8	CBX8	chromobox homolog 8 (Pc class homolog, Drosophila)	10684	-0.0839426	-0.165667	No
row_98	PSMB8	PSMB8	proteasome (prosome, macropain) subunit, beta type, 8 (large multifunctional peptidase 7)	10814	-0.0943508	-0.171442	No
row_99	NIN	NIN	ninein (GSK3B interacting protein)	11037	-0.10946	-0.181906	No
row_100	RBP4	RBP4	retinol binding protein 4, plasma	11125	-0.116076	-0.185278	No
row_101	TMEM176B	TMEM176B	transmembrane protein 176B	11229	-0.122714	-0.189416	No
row_102	KIF5C	KIF5C	kinesin family member 5C	11256	-0.124276	-0.189531	No
row_103	CDADC1	CDADC1	cytidine and dCMP deaminase domain containing 1	11589	-0.148142	-0.205336	No
row_104	TPH1	TPH1	tryptophan hydroxylase 1 (tryptophan 5-monooxygenase)	11696	-0.155691	-0.209302	No
row_105	SCG5	SCG5	secretogranin V (7B2 protein)	11843	-0.166037	-0.215246	No
row_106	GABRA3	GABRA3	gamma-aminobutyric acid (GABA) A receptor, alpha 3	11849	-0.166436	-0.213848	No
row_107	CFH	CFH	complement factor H	12141	-0.186652	-0.227135	No
row_108	EVI5	EVI5	ecotropic viral integration site 5	12310	-0.19944	-0.233892	No
row_109	SNAP91	SNAP91	synaptosomal-associated protein, 91kDa homolog (mouse)	12339	-0.202277	-0.233334	No
row_110	MALL	MALL	mal, T-cell differentiation protein-like	12500	-0.214396	-0.239525	No
row_111	JUP	JUP	junction plakoglobin	12553	-0.218956	-0.24005	No
row_112	USH1C	USH1C	Usher syndrome 1C (autosomal recessive, severe)	12573	-0.22028	-0.238844	No
row_113	CLEC4A	CLEC4A	C-type lectin domain family 4, member A	12667	-0.226428	-0.241428	No
row_114	ANO1	null	null	12838	-0.238632	-0.247899	No
row_115	APOD	APOD	apolipoprotein D	12929	-0.246085	-0.250131	No
row_116	SERPINA3	SERPINA3	serpin peptidase inhibitor, clade A (alpha-1 antiproteinase, antitrypsin), member 3	13212	-0.269782	-0.262121	No
row_117	CBL	CBL	Cas-Br-M (murine) ecotropic retroviral transforming sequence	13434	-0.29006	-0.270734	No
row_118	RBM4	RBM4	RNA binding motif protein 4	13518	-0.29737	-0.272091	No
row_119	SCG3	SCG3	secretogranin III	13519	-0.297402	-0.269127	No
row_120	ETV1	ETV1	ets variant gene 1	13711	-0.313208	-0.275948	No
row_121	IRF8	IRF8	interferon regulatory factor 8	13752	-0.316574	-0.274875	No
row_122	SATB1	SATB1	special AT-rich sequence binding protein 1 (binds to nuclear matrix/scaffold-associating DNA's)	13837	-0.325185	-0.276007	No
row_123	CTSS	CTSS	cathepsin S	13887	-0.329528	-0.275273	No
row_124	CD37	CD37	CD37 molecule	14034	-0.340799	-0.279477	No
row_125	CCL20	CCL20	chemokine (C-C motif) ligand 20	14129	-0.349523	-0.280886	No
row_126	HOXD11	HOXD11	homeobox D11	14299	-0.363566	-0.28606	No
row_127	SPARCL1	SPARCL1	SPARC-like 1 (mast9, hevin)	14374	-0.369416	-0.28623	No
row_128	ATG10	ATG10	ATG10 autophagy related 10 homolog (S, cerevisiae)	14379	-0.369993	-0.282751	No
row_129	WNT7A	WNT7A	wingless-type MMTV integration site family, member 7A	14549	-0.386796	-0.287694	No
row_130	AKT2	AKT2	v-akt murine thymoma viral oncogene homolog 2	14653	-0.397181	-0.289097	No
row_131	ID2	ID2	inhibitor of DNA binding 2, dominant negative helix-loop-helix protein	14711	-0.403508	-0.288043	No
row_132	TRIB2	TRIB2	tribbles homolog 2 (Drosophila)	14724	-0.404449	-0.284637	No
row_133	BTC	BTC	betacellulin	14857	-0.417185	-0.28735	No
row_134	PTGS2	PTGS2	prostaglandin-endoperoxide synthase 2 (prostaglandin G/H synthase and cyclooxygenase)	14949	-0.425445	-0.287847	No
row_135	TFPI	TFPI	tissue factor pathway inhibitor (lipoprotein-associated coagulation inhibitor)	14974	-0.428464	-0.284827	No
row_136	CAB39L	CAB39L	calcium binding protein 39-like	15016	-0.432494	-0.282651	No
row_137	GUCY1A3	GUCY1A3	guanylate cyclase 1, soluble, alpha 3	15017	-0.432591	-0.27834	No
row_138	TOR1AIP2	TOR1AIP2	torsin A interacting protein 2	15166	-0.447901	-0.28158	No
row_139	RABGAP1L	RABGAP1L	RAB GTPase activating protein 1-like	15520	-0.482216	-0.295149	No
row_140	ANXA10	ANXA10	annexin A10	15533	-0.482949	-0.290961	No
row_141	LIF	LIF	leukemia inhibitory factor (cholinergic differentiation factor)	15710	-0.501482	-0.295124	No
row_142	ETS1	ETS1	v-ets erythroblastosis virus E26 oncogene homolog 1 (avian)	15752	-0.505898	-0.292217	No
row_143	BPGM	BPGM	2,3-bisphosphoglycerate mutase	16081	-0.544673	-0.303862	No
row_144	PCSK1N	PCSK1N	proprotein convertase subtilisin/kexin type 1 inhibitor	16167	-0.554891	-0.302757	No
row_145	INHBA	INHBA	inhibin, beta A (activin A, activin AB alpha polypeptide)	16438	-0.59232	-0.310908	Yes
row_146	LY96	LY96	lymphocyte antigen 96	16451	-0.593903	-0.305614	Yes
row_147	F13A1	F13A1	coagulation factor XIII, A1 polypeptide	16517	-0.603769	-0.302981	Yes
row_148	SOX9	SOX9	SRY (sex determining region Y)-box 9 (campomelic dysplasia, autosomal sex-reversal)	16530	-0.605424	-0.297572	Yes
row_149	ZNF639	ZNF639	zinc finger protein 639	16663	-0.622495	-0.29824	Yes
row_150	MAP7	MAP7	microtubule-associated protein 7	16871	-0.651806	-0.302519	Yes
row_151	EPB41L3	EPB41L3	erythrocyte membrane protein band 4,1-like 3	17132	-0.694532	-0.309131	Yes
row_152	SDCCAG8	SDCCAG8	serologically defined colon cancer antigen 8	17182	-0.702754	-0.304678	Yes
row_153	PPBP	PPBP	pro-platelet basic protein (chemokine (C-X-C motif) ligand 7)	17236	-0.71522	-0.30031	Yes
row_154	PRKG2	PRKG2	protein kinase, cGMP-dependent, type II	17244	-0.716411	-0.293535	Yes
row_155	MAP3K1	MAP3K1	mitogen-activated protein kinase kinase kinase 1	17406	-0.746769	-0.294474	Yes
row_156	ARG1	ARG1	arginase, liver	17446	-0.753861	-0.288991	Yes
row_157	IL1RL2	IL1RL2	interleukin 1 receptor-like 2	17594	-0.784488	-0.288825	Yes
row_158	ETV4	ETV4	ets variant gene 4 (E1A enhancer binding protein, E1AF)	17634	-0.792003	-0.282963	Yes
row_159	PTPRR	PTPRR	protein tyrosine phosphatase, receptor type, R	17637	-0.79275	-0.275167	Yes
row_160	TNFAIP3	TNFAIP3	tumor necrosis factor, alpha-induced protein 3	17652	-0.79498	-0.267974	Yes
row_161	HIST1H2BB	HIST1H2BB	histone cluster 1, H2bb	17684	-0.801433	-0.261601	Yes
row_162	RGS16	RGS16	regulator of G-protein signalling 16	17818	-0.828893	-0.260263	Yes
row_163	RETN	RETN	resistin	17884	-0.840636	-0.25527	Yes
row_164	MAP4K1	MAP4K1	mitogen-activated protein kinase kinase kinase kinase 1	17915	-0.848884	-0.248372	Yes
row_165	FCER1G	FCER1G	Fc fragment of IgE, high affinity I, receptor for; gamma polypeptide	18067	-0.891693	-0.247346	Yes
row_166	ANGPTL4	ANGPTL4	angiopoietin-like 4	18100	-0.899705	-0.240046	Yes
row_167	PLEK2	PLEK2	pleckstrin 2	18148	-0.910676	-0.233417	Yes
row_168	MMD	MMD	monocyte to macrophage differentiation-associated	18157	-0.912507	-0.22474	Yes
row_169	ADAMDEC1	ADAMDEC1	ADAM-like, decysin 1	18264	-0.946235	-0.220828	Yes
row_170	MAFB	MAFB	v-maf musculoaponeurotic fibrosarcoma oncogene homolog B (avian)	18290	-0.953114	-0.212631	Yes
row_171	HDAC9	HDAC9	histone deacetylase 9	18330	-0.96416	-0.205053	Yes
row_172	PLVAP	PLVAP	plasmalemma vesicle associated protein	18406	-0.987714	-0.199114	Yes
row_173	ACE	ACE	angiotensin I converting enzyme (peptidyl-dipeptidase A) 1	18409	-0.98839	-0.189369	Yes
row_174	CXCR4	CXCR4	chemokine (C-X-C motif) receptor 4	18417	-0.990012	-0.179868	Yes
row_175	GLRX	GLRX	glutaredoxin (thioltransferase)	18437	-0.99684	-0.170923	Yes
row_176	ALDH1A3	ALDH1A3	aldehyde dehydrogenase 1 family, member A3	18546	-1.04448	-0.166136	Yes
row_177	MTMR10	MTMR10	myotubularin related protein 10	18615	-1.07613	-0.158952	Yes
row_178	VWA5A	null	null	18742	-1.13664	-0.154184	Yes
row_179	ENG	ENG	endoglin (Osler-Rendu-Weber syndrome 1)	18806	-1.17408	-0.145763	Yes
row_180	CSF2	CSF2	colony stimulating factor 2 (granulocyte-macrophage)	18823	-1.18508	-0.134786	Yes
row_181	PIGR	PIGR	polymeric immunoglobulin receptor	19050	-1.37548	-0.132843	Yes
row_182	RELN	RELN	reelin	19143	-1.47769	-0.122906	Yes
row_183	IL2RG	IL2RG	interleukin 2 receptor, gamma (severe combined immunodeficiency)	19226	-1.64808	-0.110751	Yes
row_184	TSPAN13	TSPAN13	tetraspanin 13	19251	-1.70452	-0.0950141	Yes
row_185	ETV5	ETV5	ets variant gene 5 (ets-related molecule)	19271	-1.74197	-0.0786441	Yes
row_186	GYPC	GYPC	glycophorin C (Gerbich blood group)	19335	-2.00593	-0.0619339	Yes
row_187	KCNN4	KCNN4	potassium intermediate/small conductance calcium-activated channel, subfamily N, member 4	19354	-2.12669	-0.0416779	Yes
row_188	SPP1	SPP1	secreted phosphoprotein 1 (osteopontin, bone sialoprotein I, early T-lymphocyte activation 1)	19357	-2.15749	-0.0202823	Yes
row_189	LAT2	LAT2	linker for activation of T cells family, member 2	19368	-2.25992	0.00171762	Yes

## Sheet: DOWN_IL6_JAK_STAT3_SIGNALING
NAME	PROBE	GENE SYMBOL	GENE_TITLE	RANK IN GENE LIST	RANK METRIC SCORE	RUNNING ES	CORE ENRICHMENT
row_0	JUN	JUN	jun oncogene	68	1.86381	0.0348994	No
row_1	CD9	CD9	CD9 molecule	108	1.70318	0.0679889	No
row_2	CSF2RA	CSF2RA	colony stimulating factor 2 receptor, alpha, low-affinity (granulocyte-macrophage)	343	1.32586	0.0832057	No
row_3	STAT1	STAT1	signal transducer and activator of transcription 1, 91kDa	393	1.28711	0.107201	No
row_4	A2M	A2M	alpha-2-macroglobulin	606	1.13218	0.119564	No
row_5	CSF2RB	CSF2RB	colony stimulating factor 2 receptor, beta, low-affinity (granulocyte-macrophage)	618	1.12135	0.14211	No
row_6	ITGA4	ITGA4	integrin, alpha 4 (antigen CD49D, alpha 4 subunit of VLA-4 receptor)	705	1.07491	0.159815	No
row_7	PTPN1	PTPN1	protein tyrosine phosphatase, non-receptor type 1	849	1.01396	0.173313	No
row_8	IL1B	IL1B	interleukin 1, beta	1236	0.881903	0.17151	No
row_9	TNF	TNF	tumor necrosis factor (TNF superfamily, member 2)	1238	0.8814	0.189627	No
row_10	IRF1	IRF1	interferon regulatory factor 1	1324	0.856631	0.202885	No
row_11	CXCL10	CXCL10	chemokine (C-X-C motif) ligand 10	1825	0.747587	0.192411	No
row_12	TNFRSF12A	TNFRSF12A	tumor necrosis factor receptor superfamily, member 12A	2289	0.663346	0.182116	No
row_13	CXCL1	CXCL1	chemokine (C-X-C motif) ligand 1 (melanoma growth stimulating activity, alpha)	2599	0.61332	0.178763	No
row_14	IL1R2	IL1R2	interleukin 1 receptor, type II	2917	0.569366	0.174089	No
row_15	STAT2	STAT2	signal transducer and activator of transcription 2, 113kDa	3318	0.51988	0.164098	No
row_16	SOCS1	SOCS1	suppressor of cytokine signaling 1	4183	0.42613	0.128155	No
row_17	GRB2	GRB2	growth factor receptor-bound protein 2	4475	0.393842	0.121209	No
row_18	MYD88	MYD88	myeloid differentiation primary response gene (88)	4645	0.378966	0.120272	No
row_19	CD38	CD38	CD38 molecule	4832	0.361446	0.118094	No
row_20	MAP3K8	MAP3K8	mitogen-activated protein kinase kinase kinase 8	5152	0.331838	0.10842	No
row_21	TNFRSF21	TNFRSF21	tumor necrosis factor receptor superfamily, member 21	5260	0.322239	0.109523	No
row_22	IFNAR1	IFNAR1	interferon (alpha, beta and omega) receptor 1	5449	0.307293	0.106125	No
row_23	CCL7	CCL7	chemokine (C-C motif) ligand 7	5809	0.277554	0.0932621	No
row_24	STAT3	STAT3	signal transducer and activator of transcription 3 (acute-phase response factor)	6277	0.240019	0.0740341	No
row_25	CCR1	CCR1	chemokine (C-C motif) receptor 1	6359	0.233277	0.0746495	No
row_26	REG1A	REG1A	regenerating islet-derived 1 alpha (pancreatic stone protein, pancreatic thread protein)	6585	0.215949	0.0674532	No
row_27	BAK1	BAK1	BCL2-antagonist/killer 1	6946	0.187053	0.0526726	No
row_28	TYK2	TYK2	tyrosine kinase 2	6993	0.183174	0.0540671	No
row_29	OSMR	OSMR	oncostatin M receptor	7210	0.167319	0.0463343	No
row_30	LEPR	LEPR	leptin receptor	7465	0.148836	0.0362532	No
row_31	STAM2	STAM2	signal transducing adaptor molecule (SH3 domain and ITAM motif) 2	7513	0.145527	0.03682	No
row_32	ITGB3	ITGB3	integrin, beta 3 (platelet glycoprotein IIIa, antigen CD61)	8168	0.0970344	0.00496398	No
row_33	FAS	FAS	Fas (TNF receptor superfamily, member 6)	8398	0.0813303	-0.00521437	No
row_34	LTB	LTB	lymphotoxin beta (TNF superfamily, member 3)	9016	0.0374393	-0.0363834	No
row_35	TNFRSF1A	TNFRSF1A	tumor necrosis factor receptor superfamily, member 1A	9055	0.0345427	-0.0376385	No
row_36	SOCS3	SOCS3	suppressor of cytokine signaling 3	9149	0.0266543	-0.0419035	No
row_37	PTPN2	PTPN2	protein tyrosine phosphatase, non-receptor type 2	9170	0.0253446	-0.0424164	No
row_38	CSF3R	CSF3R	colony stimulating factor 3 receptor (granulocyte)	9234	0.0206224	-0.0452527	No
row_39	PLA2G2A	PLA2G2A	phospholipase A2, group IIA (platelets, synovial fluid)	9469	0.00429312	-0.0572779	No
row_40	CD44	CD44	CD44 molecule (Indian blood group)	9478	0.00353857	-0.0576191	No
row_41	CXCL9	CXCL9	chemokine (C-X-C motif) ligand 9	10077	-0.0427952	-0.0876941	No
row_42	IL18R1	IL18R1	interleukin 18 receptor 1	10134	-0.0464955	-0.0896347	No
row_43	PTPN11	PTPN11	protein tyrosine phosphatase, non-receptor type 11 (Noonan syndrome 1)	10149	-0.0471344	-0.0893878	No
row_44	EBI3	EBI3	Epstein-Barr virus induced gene 3	10436	-0.0686742	-0.102778	No
row_45	LTBR	LTBR	lymphotoxin beta receptor (TNFR superfamily, member 3)	10904	-0.100065	-0.124891	No
row_46	IL2RA	IL2RA	interleukin 2 receptor, alpha	10975	-0.104696	-0.126356	No
row_47	IL17RB	IL17RB	interleukin 17 receptor B	11044	-0.11014	-0.127606	No
row_48	IL13RA1	IL13RA1	interleukin 13 receptor, alpha 1	11659	-0.152683	-0.156244	No
row_49	HAX1	HAX1	HCLS1 associated protein X-1	11699	-0.155908	-0.15505	No
row_50	TGFB1	TGFB1	transforming growth factor, beta 1 (Camurati-Engelmann disease)	11966	-0.174297	-0.165227	No
row_51	CXCL13	CXCL13	chemokine (C-X-C motif) ligand 13 (B-cell chemoattractant)	11970	-0.174471	-0.161786	No
row_52	HMOX1	HMOX1	heme oxygenase (decycling) 1	12466	-0.211893	-0.183043	No
row_53	DNTT	DNTT	deoxynucleotidyltransferase, terminal	12481	-0.213165	-0.179374	No
row_54	IFNGR2	IFNGR2	interferon gamma receptor 2 (interferon gamma transducer 1)	12484	-0.21345	-0.175077	No
row_55	IL15RA	IL15RA	interleukin 15 receptor, alpha	12694	-0.228654	-0.181183	No
row_56	IRF9	null	null	13160	-0.265972	-0.199773	No
row_57	CXCL11	CXCL11	chemokine (C-X-C motif) ligand 11	13232	-0.272032	-0.197841	No
row_58	CBL	CBL	Cas-Br-M (murine) ecotropic retroviral transforming sequence	13434	-0.29006	-0.202267	No
row_59	PIK3R5	PIK3R5	phosphoinositide-3-kinase, regulatory subunit 5, p101	14228	-0.357866	-0.235942	No
row_60	IL1R1	IL1R1	interleukin 1 receptor, type I	14574	-0.388661	-0.24579	No
row_61	CNTFR	CNTFR	ciliary neurotrophic factor receptor	14803	-0.411599	-0.249109	No
row_62	INHBE	INHBE	inhibin, beta E	14853	-0.416962	-0.243051	No
row_63	IL17RA	IL17RA	interleukin 17 receptor A	14855	-0.417019	-0.234506	No
row_64	IFNGR1	IFNGR1	interferon gamma receptor 1	15201	-0.450293	-0.243084	No
row_65	IL12RB1	IL12RB1	interleukin 12 receptor, beta 1	15266	-0.456579	-0.236986	No
row_66	CRLF2	CRLF2	cytokine receptor-like factor 2	15503	-0.480247	-0.239303	No
row_67	IL7	IL7	interleukin 7	15600	-0.49008	-0.234171	No
row_68	IL4R	IL4R	interleukin 4 receptor	15705	-0.500846	-0.229231	No
row_69	PF4	PF4	platelet factor 4 (chemokine (C-X-C motif) ligand 4)	17066	-0.68274	-0.285561	No
row_70	IL6	IL6	interleukin 6 (interferon, beta 2)	17386	-0.742096	-0.286778	Yes
row_71	IL10RB	IL10RB	interleukin 10 receptor, beta	17564	-0.779218	-0.279879	Yes
row_72	IL9R	IL9R	interleukin 9 receptor	17765	-0.817628	-0.273378	Yes
row_73	PDGFC	PDGFC	platelet derived growth factor C	18028	-0.881356	-0.268773	Yes
row_74	IL3RA	IL3RA	interleukin 3 receptor, alpha (low affinity)	18068	-0.892199	-0.252401	Yes
row_75	CD36	CD36	CD36 molecule (thrombospondin receptor)	18159	-0.914174	-0.238216	Yes
row_76	CXCL3	CXCL3	chemokine (C-X-C motif) ligand 3	18655	-1.09325	-0.241305	Yes
row_77	CSF2	CSF2	colony stimulating factor 2 (granulocyte-macrophage)	18823	-1.18508	-0.225522	Yes
row_78	IL6ST	IL6ST	interleukin 6 signal transducer (gp130, oncostatin M receptor)	18899	-1.23548	-0.203937	Yes
row_79	CSF1	CSF1	colony stimulating factor 1 (macrophage)	19169	-1.50074	-0.186927	Yes
row_80	IL2RG	IL2RG	interleukin 2 receptor, gamma (severe combined immunodeficiency)	19226	-1.64808	-0.155854	Yes
row_81	TLR2	TLR2	toll-like receptor 2	19249	-1.70122	-0.121925	Yes
row_82	CD14	CD14	CD14 molecule	19306	-1.86381	-0.0864041	Yes
row_83	ACVRL1	ACVRL1	activin A receptor type II-like 1	19359	-2.1875	-0.0440042	Yes
row_84	PIM1	PIM1	pim-1 oncogene	19366	-2.2377	0.00181182	Yes

## Sheet: DOWN_MITOTIC_SPINDLE
NAME	PROBE	GENE SYMBOL	GENE_TITLE	RANK IN GENE LIST	RANK METRIC SCORE	RUNNING ES	CORE ENRICHMENT
row_0	WASF1	WASF1	WAS protein family, member 1	33	2.0606	0.0197136	No
row_1	BCAR1	BCAR1	breast cancer anti-estrogen resistance 1	47	1.96656	0.0394903	No
row_2	RASAL2	RASAL2	RAS protein activator like 2	113	1.69257	0.0537101	No
row_3	RFC1	RFC1	replication factor C (activator 1) 1, 145kDa	227	1.46754	0.0630905	No
row_4	DOCK4	DOCK4	dedicator of cytokinesis 4	248	1.43093	0.0769319	No
row_5	MYH10	MYH10	myosin, heavy chain 10, non-muscle	543	1.18448	0.0739452	No
row_6	SMC1A	SMC1A	structural maintenance of chromosomes 1A	623	1.11859	0.0814664	No
row_7	PRC1	PRC1	protein regulator of cytokinesis 1	701	1.07601	0.0886489	No
row_8	TBCD	TBCD	tubulin-specific chaperone d	823	1.0243	0.0930029	No
row_9	LLGL1	LLGL1	lethal giant larvae homolog 1 (Drosophila)	924	0.983043	0.098021	No
row_10	CEP72	CEP72	centrosomal protein 72kDa	958	0.971188	0.106404	No
row_11	CLIP2	null	null	1153	0.902772	0.105693	No
row_12	NUSAP1	NUSAP1	nucleolar and spindle associated protein 1	1633	0.784038	0.0889105	No
row_13	CDC42EP1	CDC42EP1	CDC42 effector protein (Rho GTPase binding) 1	1673	0.777043	0.0949618	No
row_14	BIRC5	BIRC5	baculoviral IAP repeat-containing 5 (survivin)	1811	0.75048	0.0956349	No
row_15	ECT2	ECT2	epithelial cell transforming sequence 2 oncogene	1871	0.736748	0.100226	No
row_16	PDLIM5	PDLIM5	PDZ and LIM domain 5	1908	0.729984	0.105944	No
row_17	ATG4B	ATG4B	ATG4 autophagy related 4 homolog B (S, cerevisiae)	2191	0.679786	0.0983328	No
row_18	EZR	null	null	2233	0.671733	0.103185	No
row_19	SMC4	SMC4	structural maintenance of chromosomes 4	2240	0.670555	0.109847	No
row_20	CRIPAK	CRIPAK	cysteine-rich PAK1 inhibitor	2262	0.667229	0.115693	No
row_21	KIF23	KIF23	kinesin family member 23	2276	0.66517	0.121934	No
row_22	SHROOM1	SHROOM1	shroom family member 1	2314	0.660082	0.126873	No
row_23	OPHN1	OPHN1	oligophrenin 1	2338	0.657253	0.132512	No
row_24	LATS1	LATS1	LATS, large tumor suppressor, homolog 1 (Drosophila)	2740	0.591812	0.11779	No
row_25	NUMA1	NUMA1	nuclear mitotic apparatus protein 1	2792	0.585942	0.121229	No
row_26	MID1	MID1	midline 1 (Opitz/BBB syndrome)	2944	0.56561	0.119251	No
row_27	VCL	VCL	vinculin	3082	0.548336	0.117821	No
row_28	ESPL1	ESPL1	extra spindle poles like 1 (S, cerevisiae)	3263	0.527482	0.113937	No
row_29	KNTC1	KNTC1	kinetochore associated 1	3321	0.519613	0.116373	No
row_30	RASA1	RASA1	RAS p21 protein activator (GTPase activating protein) 1	3336	0.518524	0.121037	No
row_31	KIF11	KIF11	kinesin family member 11	3439	0.505383	0.120983	No
row_32	DLGAP5	null	null	3746	0.470925	0.109951	No
row_33	SPTAN1	SPTAN1	spectrin, alpha, non-erythrocytic 1 (alpha-fodrin)	3799	0.465088	0.112081	No
row_34	SMC3	SMC3	structural maintenance of chromosomes 3	4132	0.430295	0.0992715	No
row_35	CEP192	CEP192	centrosomal protein 192kDa	4176	0.426502	0.101469	No
row_36	ALMS1	ALMS1	Alstrom syndrome 1	4642	0.379123	0.0812032	No
row_37	SUN2	null	null	4643	0.379049	0.0851456	No
row_38	ARFIP2	ARFIP2	ADP-ribosylation factor interacting protein 2 (arfaptin 2)	4691	0.374728	0.0865961	No
row_39	TUBA4A	null	null	4819	0.362366	0.0837531	No
row_40	HDAC6	HDAC6	histone deacetylase 6	5143	0.332617	0.0703966	No
row_41	BRCA2	BRCA2	breast cancer 2, early onset	5251	0.323048	0.0681859	No
row_42	APC	APC	adenomatosis polyposis coli	5537	0.300328	0.056472	No
row_43	PPP4R2	PPP4R2	protein phosphatase 4, regulatory subunit 2	5676	0.28817	0.0522846	No
row_44	MYH9	MYH9	myosin, heavy chain 9, non-muscle	5690	0.287033	0.0545932	No
row_45	CDK5RAP2	CDK5RAP2	CDK5 regulatory subunit associated protein 2	5740	0.283553	0.0549913	No
row_46	ARHGAP5	ARHGAP5	Rho GTPase activating protein 5	5819	0.277201	0.0538136	No
row_47	DOCK2	DOCK2	dedicator of cytokinesis 2	5840	0.275539	0.0556381	No
row_48	HOOK3	HOOK3	hook homolog 3 (Drosophila)	5901	0.271257	0.0553357	No
row_49	CLIP1	null	null	5965	0.266395	0.0548265	No
row_50	CKAP5	CKAP5	cytoskeleton associated protein 5	6100	0.255358	0.0505061	No
row_51	RAB3GAP1	RAB3GAP1	RAB3 GTPase activating protein subunit 1 (catalytic)	6102	0.255209	0.0531084	No
row_52	FBXO5	FBXO5	F-box protein 5	6448	0.226078	0.0374985	No
row_53	KIF2C	KIF2C	kinesin family member 2C	6485	0.223445	0.0379482	No
row_54	INCENP	INCENP	inner centromere protein antigens 135/155kDa	6500	0.22244	0.0395329	No
row_55	ALS2	ALS2	amyotrophic lateral sclerosis 2 (juvenile)	6545	0.219027	0.0395202	No
row_56	AURKA	AURKA	aurora kinase A	6596	0.214601	0.0391491	No
row_57	SAC3D1	SAC3D1	SAC3 domain containing 1	6648	0.210498	0.0386833	No
row_58	ARHGEF12	ARHGEF12	Rho guanine nucleotide exchange factor (GEF) 12	6768	0.200426	0.0345725	No
row_59	SORBS2	SORBS2	sorbin and SH3 domain containing 2	6769	0.200247	0.0366552	No
row_60	PIF1	null	null	6885	0.19155	0.0326604	No
row_61	KIF22	KIF22	kinesin family member 22	6935	0.188332	0.0320681	No
row_62	CDK1	null	null	6967	0.18534	0.0323819	No
row_63	LMNB1	LMNB1	lamin B1	6974	0.184709	0.0339906	No
row_64	LRPPRC	LRPPRC	leucine-rich PPR-motif containing	7420	0.152247	0.0124067	No
row_65	ARHGAP10	ARHGAP10	Rho GTPase activating protein 10	7773	0.125287	-0.00461598	No
row_66	GSN	GSN	gelsolin (amyloidosis, Finnish type)	7933	0.112644	-0.0117222	No
row_67	DLG1	DLG1	discs, large homolog 1 (Drosophila)	8337	0.0861519	-0.031807	No
row_68	SHROOM2	SHROOM2	shroom family member 2	8404	0.081078	-0.0343998	No
row_69	KIF5B	KIF5B	kinesin family member 5B	8466	0.0768476	-0.0367763	No
row_70	PALLD	PALLD	palladin, cytoskeletal associated protein	8518	0.0721048	-0.0386815	No
row_71	ABI1	ABI1	abl-interactor 1	8717	0.0584417	-0.0483819	No
row_72	CD2AP	CD2AP	CD2-associated protein	8759	0.0555588	-0.0499386	No
row_73	CDC42EP2	CDC42EP2	CDC42 effector protein (Rho GTPase binding) 2	8803	0.0521323	-0.051635	No
row_74	CTTN	CTTN	cortactin	8898	0.0464568	-0.0560456	No
row_75	RAPGEF5	RAPGEF5	Rap guanine nucleotide exchange factor (GEF) 5	8936	0.0432833	-0.0575217	No
row_76	YWHAE	YWHAE	tyrosine 3-monooxygenase/tryptophan 5-monooxygenase activation protein, epsilon polypeptide	9060	0.0341764	-0.0635698	No
row_77	ARF6	ARF6	ADP-ribosylation factor 6	9061	0.0340564	-0.0632156	No
row_78	MYO1E	MYO1E	myosin IE	9064	0.0338594	-0.0629676	No
row_79	KLC1	null	null	9112	0.029457	-0.0651081	No
row_80	PKD2	PKD2	polycystic kidney disease 2 (autosomal dominant)	9125	0.0285343	-0.0654361	No
row_81	KIF15	KIF15	kinesin family member 15	9165	0.0256731	-0.0671995	No
row_82	CDC42EP4	CDC42EP4	CDC42 effector protein (Rho GTPase binding) 4	9264	0.0183143	-0.072111	No
row_83	ROCK1	ROCK1	Rho-associated, coiled-coil containing protein kinase 1	9324	0.0143871	-0.075033	No
row_84	NDC80	null	null	9330	0.0139286	-0.0751485	No
row_85	ACTN4	ACTN4	actinin, alpha 4	9411	0.00843924	-0.0792256	No
row_86	NOTCH2	NOTCH2	Notch homolog 2 (Drosophila)	9535	0	-0.0856292	No
row_87	CDC42BPA	CDC42BPA	CDC42 binding protein kinase alpha (DMPK-like)	9998	-0.0375364	-0.109291	No
row_88	TUBD1	TUBD1	tubulin, delta 1	10015	-0.0385105	-0.109724	No
row_89	KATNB1	KATNB1	katanin p80 (WD repeat containing) subunit B 1	10030	-0.0395386	-0.110041	No
row_90	FARP1	FARP1	FERM, RhoGEF (ARHGEF) and pleckstrin domain protein 1 (chondrocyte-derived)	10259	-0.056553	-0.121323	No
row_91	KIF4A	KIF4A	kinesin family member 4A	10269	-0.0569994	-0.121199	No
row_92	SASS6	SASS6	spindle assembly 6 homolog (C, elegans)	10412	-0.0672272	-0.127893	No
row_93	CENPF	CENPF	centromere protein F, 350/400ka (mitosin)	10456	-0.0698696	-0.129404	No
row_94	CLASP1	CLASP1	cytoplasmic linker associated protein 1	10489	-0.071471	-0.130327	No
row_95	MARCKS	MARCKS	myristoylated alanine-rich protein kinase C substrate	10578	-0.0770274	-0.134107	No
row_96	TRIO	TRIO	triple functional domain (PTPRF interacting)	10646	-0.0812477	-0.13675	No
row_97	BCL2L11	BCL2L11	BCL2-like 11 (apoptosis facilitator)	10733	-0.0876994	-0.140316	No
row_98	CCNB2	CCNB2	cyclin B2	11029	-0.10855	-0.154545	No
row_99	NIN	NIN	ninein (GSK3B interacting protein)	11037	-0.10946	-0.153771	No
row_100	PXN	PXN	paxillin	11039	-0.10962	-0.152683	No
row_101	ARHGEF7	ARHGEF7	Rho guanine nucleotide exchange factor (GEF) 7	11076	-0.112422	-0.153388	No
row_102	TUBGCP5	TUBGCP5	tubulin, gamma complex associated protein 5	11296	-0.126774	-0.163471	No
row_103	KATNA1	KATNA1	katanin p60 (ATPase-containing) subunit A 1	11340	-0.129527	-0.164362	No
row_104	TUBGCP3	TUBGCP3	tubulin, gamma complex associated protein 3	11427	-0.136078	-0.167424	No
row_105	ANLN	ANLN	anillin, actin binding protein	11441	-0.137455	-0.166671	No
row_106	RHOT2	RHOT2	ras homolog gene family, member T2	11487	-0.140505	-0.167553	No
row_107	NEDD9	NEDD9	neural precursor cell expressed, developmentally down-regulated 9	11690	-0.155356	-0.176453	No
row_108	ARFGEF1	ARFGEF1	ADP-ribosylation factor guanine nucleotide-exchange factor 1(brefeldin A-inhibited)	11804	-0.163738	-0.180633	No
row_109	CEP250	CEP250	centrosomal protein 250kDa	11815	-0.164335	-0.179445	No
row_110	DYNC1H1	DYNC1H1	dynein, cytoplasmic 1, heavy chain 1	11863	-0.167396	-0.180151	No
row_111	ARHGAP29	ARHGAP29	Rho GTPase activating protein 29	12035	-0.179039	-0.187191	No
row_112	WASL	WASL	Wiskott-Aldrich syndrome-like	12097	-0.182876	-0.188465	No
row_113	STAU1	STAU1	staufen, RNA binding protein, homolog 1 (Drosophila)	12209	-0.192039	-0.192246	No
row_114	CENPJ	CENPJ	centromere protein J	12276	-0.197426	-0.193629	No
row_115	NF1	NF1	neurofibromin 1 (neurofibromatosis, von Recklinghausen disease, Watson disease)	12302	-0.19886	-0.192862	No
row_116	CNTROB	CNTROB	centrobin, centrosomal BRCA2 interacting protein	12391	-0.20591	-0.195302	No
row_117	DYNLL2	DYNLL2	dynein, light chain, LC8-type 2	12425	-0.208585	-0.194851	No
row_118	KPTN	KPTN	kaptin (actin binding protein)	12571	-0.220184	-0.20011	No
row_119	FLNA	FLNA	filamin A, alpha (actin binding protein 280)	12595	-0.222413	-0.198994	No
row_120	PREX1	PREX1	-	12756	-0.233092	-0.204899	No
row_121	TIAM1	TIAM1	T-cell lymphoma invasion and metastasis 1	12779	-0.234504	-0.203606	No
row_122	CDC42	CDC42	cell division cycle 42 (GTP binding protein, 25kDa)	12834	-0.238459	-0.203937	No
row_123	ABL1	ABL1	v-abl Abelson murine leukemia viral oncogene homolog 1	12877	-0.241761	-0.203609	No
row_124	CSNK1D	CSNK1D	casein kinase 1, delta	12886	-0.242411	-0.201504	No
row_125	CEP57	CEP57	centrosomal protein 57kDa	12889	-0.242739	-0.199084	No
row_126	RICTOR	RICTOR	-	12958	-0.248914	-0.200035	No
row_127	ARHGDIA	ARHGDIA	Rho GDP dissociation inhibitor (GDI) alpha	12976	-0.250231	-0.198318	No
row_128	BCR	BCR	breakpoint cluster region	13439	-0.290651	-0.219347	No
row_129	NEK2	NEK2	NIMA (never in mitosis gene a)-related kinase 2	13707	-0.312811	-0.229994	No
row_130	PLEKHG2	PLEKHG2	pleckstrin homology domain containing, family G (with RhoGef domain) member 2	13866	-0.32803	-0.234808	No
row_131	TUBGCP6	TUBGCP6	tubulin, gamma complex associated protein 6	13926	-0.333515	-0.234411	No
row_132	TUBGCP2	TUBGCP2	tubulin, gamma complex associated protein 2	13948	-0.335371	-0.232016	No
row_133	GEMIN4	GEMIN4	gem (nuclear organelle) associated protein 4	14007	-0.33865	-0.231514	No
row_134	STK38L	STK38L	serine/threonine kinase 38 like	14026	-0.3403	-0.228911	No
row_135	RANBP9	RANBP9	RAN binding protein 9	14036	-0.340945	-0.225834	No
row_136	BUB1	BUB1	BUB1 budding uninhibited by benzimidazoles 1 homolog (yeast)	14089	-0.346052	-0.224942	No
row_137	2009-09-01	2009-09-01	septin 9	14650	-0.396986	-0.249967	No
row_138	SOS1	SOS1	son of sevenless homolog 1 (Drosophila)	14816	-0.412773	-0.254264	No
row_139	ARHGEF3	ARHGEF3	Rho guanine nucleotide exchange factor (GEF) 3	14858	-0.417195	-0.25206	No
row_140	RACGAP1	RACGAP1	Rac GTPase activating protein 1	14875	-0.418388	-0.248541	No
row_141	TSC1	TSC1	tuberous sclerosis 1	15121	-0.443617	-0.256683	No
row_142	FGD4	FGD4	FYVE, RhoGEF and PH domain containing 4	15362	-0.466719	-0.264323	No
row_143	RAPGEF6	RAPGEF6	Rap guanine nucleotide exchange factor (GEF) 6	15453	-0.47577	-0.26406	No
row_144	ARHGAP4	ARHGAP4	Rho GTPase activating protein 4	15516	-0.481902	-0.262276	No
row_145	MYO9B	MYO9B	myosin IXB	15570	-0.485826	-0.259982	No
row_146	KIF20B	null	null	15765	-0.507648	-0.264803	No
row_147	KIF3C	KIF3C	kinesin family member 3C	15930	-0.527293	-0.267856	No
row_148	TOP2A	TOP2A	topoisomerase (DNA) II alpha 170kDa	16144	-0.551745	-0.273207	No
row_149	NET1	NET1	neuroepithelial cell transforming gene 1	16496	-0.599784	-0.285243	Yes
row_150	TLK1	TLK1	tousled-like kinase 1	16562	-0.608863	-0.282294	Yes
row_151	PCGF5	PCGF5	polycomb group ring finger 5	16605	-0.614261	-0.278092	Yes
row_152	KIF3B	KIF3B	kinesin family member 3B	16621	-0.615933	-0.272467	Yes
row_153	MAPRE1	MAPRE1	microtubule-associated protein, RP/EB family, member 1	16666	-0.622786	-0.26828	Yes
row_154	CAPZB	CAPZB	capping protein (actin filament) muscle Z-line, beta	16756	-0.636429	-0.266294	Yes
row_155	FGD6	FGD6	FYVE, RhoGEF and PH domain containing 6	16863	-0.650114	-0.265051	Yes
row_156	WASF2	WASF2	WAS protein family, member 2	17005	-0.673738	-0.265384	Yes
row_157	CNTRL	null	null	17024	-0.676571	-0.259285	Yes
row_158	UXT	UXT	ubiquitously-expressed transcript	17060	-0.682227	-0.254011	Yes
row_159	ABR	ABR	active BCR-related gene	17151	-0.696959	-0.251448	Yes
row_160	MAP1S	MAP1S	microtubule-associated protein 1S	17325	-0.730236	-0.25286	Yes
row_161	ITSN1	ITSN1	intersectin 1 (SH3 domain protein)	17329	-0.730587	-0.245417	Yes
row_162	TPX2	TPX2	TPX2, microtubule-associated, homolog (Xenopus laevis)	17338	-0.731959	-0.238221	Yes
row_163	CCDC88A	null	null	17365	-0.737539	-0.231904	Yes
row_164	MID1IP1	MID1IP1	MID1 interacting protein 1 (gastrulation specific G12 homolog (zebrafish))	17417	-0.748125	-0.226778	Yes
row_165	MARK4	MARK4	MAP/microtubule affinity-regulating kinase 4	17577	-0.781257	-0.22693	Yes
row_166	EPB41	EPB41	erythrocyte membrane protein band 4,1 (elliptocytosis 1, RH-linked)	17580	-0.781955	-0.218901	Yes
row_167	ARAP3	null	null	17606	-0.78769	-0.21201	Yes
row_168	NCK1	NCK1	NCK adaptor protein 1	17739	-0.812457	-0.210432	Yes
row_169	FLNB	FLNB	filamin B, beta (actin binding protein 278)	17754	-0.81618	-0.202672	Yes
row_170	TTK	TTK	TTK protein kinase	17919	-0.849587	-0.202374	Yes
row_171	RALBP1	RALBP1	ralA binding protein 1	17942	-0.85516	-0.194625	Yes
row_172	BIN1	BIN1	bridging integrator 1	17979	-0.865321	-0.1875	Yes
row_173	CENPE	CENPE	centromere protein E, 312kDa	17993	-0.869099	-0.179137	Yes
row_174	PCNT	PCNT	pericentrin (kendrin)	18004	-0.874041	-0.170567	Yes
row_175	SYNPO	SYNPO	synaptopodin	18044	-0.884459	-0.163399	Yes
row_176	TAOK2	TAOK2	TAO kinase 2	18141	-0.908965	-0.158943	Yes
row_177	DST	DST	dystonin	18184	-0.921228	-0.151548	Yes
row_178	PCM1	PCM1	pericentriolar material 1	18223	-0.932341	-0.143829	Yes
row_179	ARHGEF2	ARHGEF2	rho/rac guanine nucleotide exchange factor (GEF) 2	18347	-0.969115	-0.140154	Yes
row_180	ARL8A	ARL8A	ADP-ribosylation factor-like 8A	18365	-0.974988	-0.130898	Yes
row_181	MAP3K11	MAP3K11	mitogen-activated protein kinase kinase kinase 11	18509	-1.02751	-0.127656	Yes
row_182	ARHGEF11	ARHGEF11	Rho guanine nucleotide exchange factor (GEF) 11	18624	-1.07815	-0.122378	Yes
row_183	CDC27	CDC27	cell division cycle 27	18767	-1.14894	-0.117821	Yes
row_184	SPTBN1	SPTBN1	spectrin, beta, non-erythrocytic 1	18800	-1.1705	-0.107313	Yes
row_185	RHOF	RHOF	ras homolog gene family, member F (in filopodia)	18810	-1.17575	-0.0955526	Yes
row_186	EPB41L2	EPB41L2	erythrocyte membrane protein band 4,1-like 2	18900	-1.23558	-0.0873352	Yes
row_187	NCK2	NCK2	NCK adaptor protein 2	18928	-1.26543	-0.0755796	Yes
row_188	ARHGAP27	ARHGAP27	Rho GTPase activating protein 27	18952	-1.28493	-0.0634128	Yes
row_189	CYTH2	null	null	19000	-1.33432	-0.0519819	Yes
row_190	KIFAP3	KIFAP3	kinesin-associated protein 3	19132	-1.46424	-0.0435729	Yes
row_191	SSH2	SSH2	slingshot homolog 2 (Drosophila)	19241	-1.68518	-0.0316686	Yes
row_192	FSCN1	FSCN1	fascin homolog 1, actin-bundling protein (Strongylocentrotus purpuratus)	19297	-1.82302	-0.0155713	Yes
row_193	PLK1	PLK1	polo-like kinase 1 (Drosophila)	19336	-2.01274	0.0033841	Yes
