# Supplementary material for: Transcriptional Suppression of the NLRP3 Inflammasome and Cytokine Release in Primary Macrophages by Low-Dose Anthracyclines
Source: Cells. 2019 Dec 28;9(1):79. doi: 10.3390/cells9010079 (PMC7016608; doi:10.3390/cells9010079)
Supplement: Supplementary file 1 [file cells-09-00079-s001.zip › cells-651528-supplementary-final/Table S4.xlsx]

## Sheet: LPS core set genes
					NoEPI LPS vs NoEpi Untr							Epi LPS vs Epi Untr
ID	Gene Symbol	Description	Overall F-Test	Overall FDR F-Test	0 Epi: LPS Avg (log2)	0 Epi: Untr Avg (log2)	0 Epi: LPS Expressed	0 Epi: Untr Expressed	Fold Change	P-val	FDR P-val	0.25 Epi: LPS Avg (log2)	0.25 Epi: Untr Avg (log2)	0.25 Epi: LPS Expressed	0.25 Epi: Untr Expressed	Fold Change	P-val	FDR P-val
TC1700010461.hg.1	CCL3L3; CCL3L1	chemokine (C-C motif) ligand 3-like 3; chemokine (C-C motif) ligand 3-like 1	1.32e-12	2.82e-08	15.73	3.3	T	F	5507.32	1.58e-12	3.39e-08	14.25	3.47	T	F	1750.07	5.5e-12	1.18e-07
TC0200013916.hg.1	IL1B	interleukin 1 beta	5.1e-12	3.65e-08	17.96	6.19	T	T	3495.11	7.04e-12	5.18e-08	17.39	6.77	T	T	1571.85	1.73e-11	1.24e-07
TC1700010459.hg.1	CCL3	chemokine (C-C motif) ligand 3	4.51e-12	3.65e-08	16.95	5.27	T	T	3279.48	7.25e-12	5.18e-08	16.14	5.21	T	T	1944.34	1.3e-11	1.24e-07
TC1700007626.hg.1	CCL4L2; CCL4L1	chemokine (C-C motif) ligand 4-like 2; chemokine (C-C motif) ligand 4-like 1	1.26e-11	6.76e-08	15.03	3.74	T	F	2503.03	2.29e-11	1.23e-07	14.85	3.94	T	F	1919.51	3.1e-11	1.66e-07
TC0200010980.hg.1	CCL20	chemokine (C-C motif) ligand 20	1.08e-09	8.3e-07	15.71	4.53	T	T	2318.43	1.77e-09	1.31e-06	14.38	3.91	T	T	1416.76	3.13e-09	1.97e-06
TC1700007620.hg.1	CCL4L2; CCL4; CCL4L1	chemokine (C-C motif) ligand 4-like 2; chemokine (C-C motif) ligand 4; chemokine (C-C motif) ligand 4-like 1	3.39e-10	4.19e-07	15.53	4.56	T	F	2006.91	1.02e-09	9.53e-07	15.21	3.37	T	T	3678.94	5.24e-10	8.03e-07
TC0200009662.hg.1	TNFAIP6	tumor necrosis factor, alpha-induced protein 6	1.88e-11	8.08e-08	15.91	5.07	T	T	1835.22	3.65e-11	1.25e-07	16.06	5.44	T	T	1579.4	4.35e-11	1.86e-07
TC0200014672.hg.1	NR4A2	nuclear receptor subfamily 4, group A, member 2	7.89e-10	6.82e-07	14.14	3.91	T	F	1197.01	5.89e-10	7.63e-07	13.53	5.82	T	T	210.26	6.69e-09	3.23e-06
TC2200009234.hg.1	SPECC1L-ADORA2A	SPECC1L-ADORA2A readthrough (NMD candidate)	3.97e-11	1.07e-07	15.34	5.48	T	T	932.87	4.65e-11	1.25e-07	15.05	6.54	T	T	365.19	1.68e-10	4.44e-07
TC0900008219.hg.1	NR4A3	nuclear receptor subfamily 4, group A, member 3	3.95e-11	1.07e-07	12.72	3.19	T	F	738.36	4.26e-11	1.25e-07	11.58	3.54	T	F	263.4	1.86e-10	4.44e-07
TC0900011393.hg.1	TRAF1	TNF receptor-associated factor 1	1.01e-09	8.01e-07	13.81	4.57	T	T	606.96	2.66e-09	1.68e-06	14.65	4.93	T	T	843.56	1.73e-09	1.32e-06
TC1700010630.hg.1	CCR7	chemokine (C-C motif) receptor 7	7.61e-11	1.63e-07	13.75	4.57	T	T	579.67	7.93e-11	1.89e-07	12.66	4.98	T	T	204.56	3.74e-10	6.69e-07
TC0400007836.hg.1	CXCL8	chemokine (C-X-C motif) ligand 8	1.21e-10	1.99e-07	16.59	7.43	T	T	572.2	2.91e-10	4.16e-07	16.25	6.83	T	T	685.04	2.28e-10	4.66e-07
TC1200007653.hg.1	NR4A1	nuclear receptor subfamily 4, group A, member 1	1.04e-08	2.73e-06	13.65	4.66	T	T	506.28	1.9e-08	5.44e-06	12.51	3.88	T	F	397.17	2.68e-08	7e-06
TC0300013336.hg.1	LAMP3	lysosomal-associated membrane protein 3	6.54e-11	1.56e-07	12.88	4.14	T	T	428.29	2.32e-10	3.55e-07	14.28	4.57	T	T	837.8	9.3e-11	2.85e-07
TC0600013757.hg.1	SOD2	superoxide dismutase 2, mitochondrial	2.52e-11	9.02e-08	18.06	9.54	T	T	367.59	4.19e-11	1.25e-07	18.04	9.99	T	T	264.85	6.88e-11	2.46e-07
TC0500012842.hg.1	DUSP1	dual specificity phosphatase 1	1.38e-10	1.99e-07	14.95	6.48	T	T	354.45	1.49e-10	2.82e-07	14.51	7.34	T	T	143.54	6.36e-10	8.12e-07
TC2000007670.hg.1	SNAI1	snail family zinc finger 1	7.05e-09	2.21e-06	12.55	4.37	T	T	289.58	3.88e-09	2.03e-06	12.1	6.62	T	T	44.47	1.2e-07	1.92e-05
TC1900008326.hg.1	FOSB	FBJ murine osteosarcoma viral oncogene homolog B	1.25e-10	1.99e-07	12.16	4	T	T	285.84	1.68e-10	2.82e-07	11.63	4.33	T	T	158.55	4.35e-10	7.18e-07
TC1000008891.hg.1	DUSP5	dual specificity phosphatase 5	2.35e-09	1.22e-06	11.41	3.51	T	T	240.15	3.02e-09	1.74e-06	11.85	4.94	T	T	119.77	9.72e-09	4.01e-06
TC0300012123.hg.1	CD80	CD80 molecule	7.39e-09	2.23e-06	11.38	3.48	T	F	239.68	1.32e-08	4.28e-06	11.15	3.5	T	F	199.89	1.76e-08	5.46e-06
TC1700009809.hg.1	HS3ST3A1	heparan sulfate (glucosamine) 3-O-sulfotransferase 3A1	1.09e-10	1.99e-07	12.76	4.95	T	T	224.6	8.98e-11	1.93e-07	12.61	6.59	T	T	64.91	8.6e-10	9.67e-07
TSUnmapped00000123.hg.1	SLC2A6	solute carrier family 2 (facilitated glucose transporter), member 6 [Source:HGNC Symbol;Acc:HGNC:11011]	4.04e-10	4.46e-07	11.7	4.14	T	T	188.1	7.05e-10	7.91e-07	12.26	5.1	T	T	143.34	1.12e-09	1.09e-06
TC1200007838.hg.1	IL23A	interleukin 23, alpha subunit p19	3.51e-10	4.19e-07	12.3	4.88	T	T	171.61	6.05e-10	7.63e-07	12.26	5.17	T	T	136.05	9.02e-10	9.67e-07
TC0400007840.hg.1	CXCL1	chemokine (C-X-C motif) ligand 1 (melanoma growth stimulating activity, alpha)	2.33e-08	4.48e-06	9.79	2.49	T	F	156.9	4.28e-08	8.84e-06	10.32	3.25	T	F	133.78	5.63e-08	1.14e-05
TSUnmapped00000003.hg.1	SLC2A6	solute carrier family 2 (facilitated glucose transporter), member 6 [Source:HGNC Symbol;Acc:HGNC:11011]	1.39e-10	1.99e-07	11.11	3.82	T	F	156.17	1.71e-10	2.82e-07	11.17	4.83	T	T	81.13	5.7e-10	8.12e-07
TC0600007012.hg.1	CD83	CD83 molecule	2.68e-08	4.91e-06	13.59	6.42	T	T	143.71	4.81e-08	9.74e-06	13.43	6.46	T	T	124.61	6.17e-08	1.22e-05
TC0500007138.hg.1	IL7R	interleukin 7 receptor	1.89e-10	2.53e-07	11.76	4.63	T	T	140.4	7.37e-10	7.91e-07	12.83	4.71	T	T	279.04	2.39e-10	4.66e-07
TC2200009233.hg.1	ADORA2A	adenosine A2a receptor	4.59e-10	4.69e-07	12.53	5.41	T	T	139.29	8.34e-10	8.52e-07	12.54	5.65	T	T	118.59	1.11e-09	1.09e-06
TC1700006946.hg.1	HS3ST3B1	heparan sulfate (glucosamine) 3-O-sulfotransferase 3B1	1.58e-09	1.06e-06	13.34	6.38	T	T	124.29	2.28e-09	1.56e-06	13.22	6.85	T	T	82.61	4.9e-09	2.84e-06
TC0200011219.hg.1	ACKR3	atypical chemokine receptor 3	3.87e-09	1.66e-06	13.08	6.22	T	T	115.96	3.09e-09	1.74e-06	13.14	7.96	T	T	36.16	3.45e-08	7.97e-06
TC2100008297.hg.1	SIK1	salt-inducible kinase 1	1.75e-09	1.09e-06	10.89	4.11	T	F	109.44	1.54e-09	1.18e-06	10.56	5.16	T	T	42.25	1.09e-08	4.12e-06
TC0900011850.hg.1	SLC2A6	solute carrier family 2 (facilitated glucose transporter), member 6	1.22e-08	3e-06	11.89	5.15	T	T	107.22	2.06e-08	5.45e-06	12.28	5.88	T	T	84.44	3.23e-08	7.6e-06
TSUnmapped00000051.hg.1	SLC2A6	solute carrier family 2 (facilitated glucose transporter), member 6 [Source:HGNC Symbol;Acc:HGNC:11011]	2.05e-07	2.39e-05	11.4	4.67	T	T	106.73	2.29e-07	3.1e-05	11.66	5.95	T	T	52.59	9.04e-07	8.89e-05
TC0200013511.hg.1	DUSP2	dual specificity phosphatase 2	3.8e-09	1.66e-06	12.74	6.02	T	T	105.41	8.25e-09	3.16e-06	12.6	5.81	T	T	111	7.5e-09	3.42e-06
TC1100013087.hg.1	BIRC3	baculoviral IAP repeat containing 3	1.37e-07	1.84e-05	10.24	3.56	T	F	101.89	1.36e-07	2.09e-05	9.65	4.08	T	F	47.35	6.24e-07	6.63e-05
TC0600007108.hg.1	RNF144B	ring finger protein 144B	1.25e-09	8.97e-07	9.74	3.12	T	F	98.4	6.5e-10	7.74e-07	7.68	3.41	T	F	19.25	2.86e-08	7.12e-06
TC1500007355.hg.1	AQP9	aquaporin 9	1.63e-09	1.06e-06	11.55	5.1	T	T	87.78	2.33e-09	1.56e-06	10.41	4.62	T	F	55.13	6.01e-09	3.23e-06
TC1200012190.hg.1	OASL	2-5-oligoadenylate synthetase-like	6.95e-09	2.21e-06	10.84	4.57	T	T	77.25	1.58e-08	4.93e-06	11.56	5.21	T	T	81.5	1.42e-08	4.77e-06
TC0700012182.hg.1	NAMPT	nicotinamide phosphoribosyltransferase	4.24e-09	1.71e-06	12.54	6.27	T	T	77.08	5.23e-09	2.55e-06	12.37	6.86	T	T	45.53	1.59e-08	5.08e-06
TC0100011453.hg.1	G0S2	G0/G1 switch 2	2.06e-09	1.16e-06	14.49	8.26	T	T	75.16	2.45e-09	1.59e-06	13.88	8.46	T	T	42.86	8.14e-09	3.64e-06
TC1100011190.hg.1	EHD1	EH domain containing 1	1.39e-08	3.2e-06	13.75	7.53	T	T	74.64	3.51e-08	7.52e-06	14.25	7.74	T	T	91.27	2.38e-08	6.6e-06
TC0300009301.hg.1	PTX3	pentraxin 3, long	3.82e-09	1.66e-06	9.79	3.63	T	F	71.89	4.3e-09	2.2e-06	8.18	3.11	T	F	33.76	2.29e-08	6.45e-06
TC0700006844.hg.1	ITGB8	integrin beta 8	1.48e-08	3.33e-06	10.22	4.07	T	F	70.83	1.03e-08	3.62e-06	9.3	4.72	T	T	23.91	1.27e-07	1.98e-05
TC0500010869.hg.1	ELOVL7	ELOVL fatty acid elongase 7	4.16e-10	4.46e-07	10.04	3.91	T	T	69.99	1.45e-09	1.18e-06	11.27	4.54	T	T	106.43	6.44e-10	8.12e-07
TC0300010427.hg.1	RFTN1	raftlin, lipid raft linker 1	8e-10	6.82e-07	14.34	8.23	T	T	69.38	1.02e-09	9.53e-07	13.94	8.52	T	T	42.88	2.89e-09	1.89e-06
TC0600007596.hg.1	TNF	tumor necrosis factor	2.97e-07	3.02e-05	10.33	4.22	T	T	69.09	1.76e-07	2.48e-05	9.75	5.44	T	T	19.87	3.18e-06	0.0002
TC1400008382.hg.1	TNFAIP2	tumor necrosis factor, alpha-induced protein 2	7.42e-10	6.82e-07	14.05	7.95	T	T	68.39	1.53e-09	1.18e-06	13.86	7.79	T	T	67.37	1.57e-09	1.3e-06
TC1200008629.hg.1	DRAM1	DNA-damage regulated autophagy modulator 1	8.42e-09	2.4e-06	11.97	5.93	T	T	65.55	6.61e-09	2.84e-06	10.79	6.17	T	T	24.63	6.47e-08	1.22e-05
TC0800010783.hg.1	MSC	musculin	2.12e-08	4.25e-06	12.72	6.72	T	T	64.16	5.77e-08	1.1e-05	12.94	6.53	T	T	85.32	3.28e-08	7.65e-06
TC0200012809.hg.1	PELI1	pellino E3 ubiquitin protein ligase 1	2.32e-09	1.22e-06	13.49	7.52	T	T	63.04	3.6e-09	1.98e-06	13.37	7.79	T	T	47.8	6.52e-09	3.23e-06
TC1800008580.hg.1	PSTPIP2	proline-serine-threonine phosphatase interacting protein 2	7.11e-09	2.21e-06	11.05	5.21	T	T	57.3	1.8e-08	5.23e-06	11.66	5.57	T	T	68.07	1.26e-08	4.49e-06
TC2000007283.hg.1	SRC	SRC proto-oncogene, non-receptor tyrosine kinase	2.06e-08	4.17e-06	12.85	7.04	T	T	56.33	4.92e-08	9.87e-06	13.31	7.3	T	T	64.6	3.7e-08	8.26e-06
TC1400008940.hg.1	NFKBIA	nuclear factor of kappa light polypeptide gene enhancer in B-cells inhibitor, alpha	1.2e-09	8.85e-07	16	10.18	T	T	56.26	1.54e-09	1.18e-06	15.59	10.43	T	T	35.94	4.26e-09	2.61e-06
TC0500013089.hg.1	GFPT2	glutamine-fructose-6-phosphate transaminase 2	5.27e-09	1.92e-06	9.89	4.08	T	F	56.06	7.32e-09	3.04e-06	9.25	4	T	F	38.03	1.75e-08	5.46e-06
TC0700009977.hg.1	PDGFA	platelet-derived growth factor alpha polypeptide	7.69e-08	1.17e-05	15.31	9.5	T	T	55.99	6.45e-08	1.2e-05	14.91	10.32	T	T	24.15	4.66e-07	5.32e-05
TC0200015246.hg.1	STAT4	signal transducer and activator of transcription 4	1.29e-08	3.03e-06	9.21	3.44	T	F	54.3	9.45e-09	3.5e-06	9.38	5.24	T	T	17.67	1.57e-07	2.32e-05
TC0600009597.hg.1	TNFAIP3	tumor necrosis factor, alpha-induced protein 3	5.15e-09	1.9e-06	17.15	11.48	T	T	51.13	1.68e-08	4.99e-06	17.06	10.8	T	T	76.58	7.24e-09	3.38e-06
TSUnmapped00000527.hg.1	LRIG1		7.65e-09	2.27e-06	9.23	3.57	T	F	50.48	3.06e-09	1.74e-06	8.62	5.29	T	T	10.11	2.76e-07	3.64e-05
TC0X00009637.hg.1	PIM2	Pim-2 proto-oncogene, serine/threonine kinase	8.58e-09	2.4e-06	12.81	7.16	T	T	50.12	1.65e-08	4.97e-06	12.43	6.89	T	T	46.51	1.94e-08	5.7e-06
TC0100011533.hg.1	ATF3	activating transcription factor 3	2.34e-08	4.48e-06	11.95	6.31	T	T	49.97	2.28e-08	5.45e-06	12.12	7.57	T	T	23.46	1.42e-07	2.2e-05
TC1700011903.hg.1	SOCS3	suppressor of cytokine signaling 3	1.42e-06	9.56e-05	10.1	4.48	T	T	49.42	1.68e-06	0.0001	9.57	4.6	T	T	31.35	4.63e-06	0.0003
TC0100011012.hg.1	RGS1	regulator of G-protein signaling 1	8.88e-09	2.44e-06	12.53	6.98	T	T	46.78	5.46e-09	2.55e-06	12.05	8.11	T	T	15.32	1.02e-07	1.76e-05
TC1100012962.hg.1	AMPD3	adenosine monophosphate deaminase 3	5.03e-08	8.11e-06	12.53	6.98	T	T	46.56	5.66e-08	1.08e-05	11.79	7.04	T	T	26.96	2.08e-07	2.93e-05
TC1500009056.hg.1	RASGRP1	RAS guanyl releasing protein 1 (calcium and DAG-regulated)	1.28e-08	3.03e-06	8.27	2.74	T	F	46.22	1.07e-08	3.71e-06	7.38	3.03	T	F	20.41	8.32e-08	1.49e-05
TC0100012734.hg.1	TNFRSF9	tumor necrosis factor receptor superfamily, member 9	8.26e-10	6.82e-07	16.32	10.81	T	T	45.35	2.03e-09	1.45e-06	16.03	10.34	T	T	51.52	1.53e-09	1.3e-06
TC1200011474.hg.1	ATP2B1	ATPase, Ca++ transporting, plasma membrane 1	3.89e-08	6.6e-06	12.86	7.39	T	T	44.21	3.4e-08	7.38e-06	12.49	8.11	T	T	20.77	2.25e-07	3.09e-05
TC1300008249.hg.1	GJB2	gap junction protein beta 2	5.22e-08	8.29e-06	10.62	5.17	T	T	43.61	8.51e-08	1.46e-05	9.67	4.61	T	T	33.42	1.58e-07	2.32e-05
TC0100014768.hg.1	MCOLN2	mucolipin 2	1.21e-08	3e-06	10.08	4.68	T	T	42.24	2.04e-08	5.45e-06	9.95	4.79	T	T	35.81	3.01e-08	7.38e-06
TC1100011694.hg.1	LRRC32	leucine rich repeat containing 32	3.8e-08	6.52e-06	9.19	3.88	T	F	39.88	6.78e-08	1.23e-05	9.41	4.26	T	T	35.33	9e-08	1.56e-05
TC0200006891.hg.1	RHOB	ras homolog family member B	2.22e-08	4.38e-06	13.63	8.34	T	T	39.3	2.27e-08	5.45e-06	12.58	8.22	T	T	20.57	1.18e-07	1.92e-05
TC0X00008437.hg.1	STK26	serine/threonine protein kinase 26	1.27e-08	3.03e-06	11.23	5.94	T	T	39	2.19e-08	5.45e-06	11.15	6.07	T	T	33.7	3.1e-08	7.38e-06
TC2000007519.hg.1	CD40	CD40 molecule, TNF receptor superfamily member 5	7.23e-09	2.22e-06	12.96	7.7	T	T	38.42	5.18e-08	1.02e-05	14.41	7.66	T	T	107.39	6.18e-09	3.23e-06
TC1300008424.hg.1	USP12	ubiquitin specific peptidase 12	3.81e-09	1.66e-06	14.28	9.02	T	T	38.39	6.31e-09	2.76e-06	14.26	9.27	T	T	31.82	9.94e-09	4.02e-06
TC0100011022.hg.1	RGS2	regulator of G-protein signaling 2	6.52e-09	2.21e-06	14.23	9	T	T	37.46	5.4e-09	2.55e-06	14.2	10.17	T	T	16.36	5e-08	1.04e-05
TC2200008427.hg.1	OSM	oncostatin M	7.82e-09	2.27e-06	9.66	4.51	T	T	35.44	8.09e-09	3.16e-06	8.55	4.33	T	T	18.71	4.38e-08	9.3e-06
TC0100008625.hg.1	PDE4B	phosphodiesterase 4B, cAMP-specific	3.02e-09	1.44e-06	11.61	6.46	T	T	35.41	6.2e-09	2.76e-06	11.57	6.43	T	T	35.21	6.29e-09	3.23e-06
TC0800011132.hg.1	GEM	GTP binding protein overexpressed in skeletal muscle	1.81e-08	3.88e-06	8.49	3.35	T	F	35.22	2.15e-08	5.45e-06	7.74	3.29	T	F	21.95	7.26e-08	1.34e-05
TC1900006819.hg.1	TRIP10	thyroid hormone receptor interactor 10	2.45e-09	1.22e-06	13.42	8.33	T	T	33.99	4.98e-09	2.48e-06	13.65	8.6	T	T	33.15	5.29e-09	2.99e-06
TC1700006772.hg.1	KDM6B	lysine (K)-specific demethylase 6B	1.3e-08	3.04e-06	13.28	8.22	T	T	33.41	2.9e-08	6.48e-06	13.68	8.54	T	T	35.21	2.56e-08	6.77e-06
TC0400012621.hg.1	ACSL1	acyl-CoA synthetase long-chain family member 1	2.69e-09	1.31e-06	15.96	10.92	T	T	32.85	2.97e-09	1.74e-06	16.02	11.77	T	T	19.07	1.28e-08	4.49e-06
TC0600008109.hg.1	VEGFA	vascular endothelial growth factor A	4.3e-09	1.71e-06	13.89	8.87	T	T	32.45	3.88e-09	2.03e-06	13.98	10.03	T	T	15.47	3.03e-08	7.38e-06
TC1100012166.hg.1	CASP5	caspase 5	5.03e-07	4.55e-05	8.24	3.23	T	T	32.24	1.75e-07	2.48e-05	6.86	4.03	T	T	7.11	1.89e-05	0.0007
TC1200012248.hg.1	HCAR3	hydroxycarboxylic acid receptor 3	2.09e-07	2.39e-05	7.47	2.49	T	F	31.59	1.6e-07	2.34e-05	6.93	3.09	T	F	14.37	1.39e-06	0.0001
TC1100008010.hg.1	CDC42EP2	CDC42 effector protein (Rho GTPase binding) 2	3.7e-07	3.54e-05	9.82	4.86	T	T	31.22	3.6e-07	4.29e-05	9.07	4.96	T	T	17.25	1.74e-06	0.0001
TC0400008271.hg.1	NFKB1	nuclear factor of kappa light polypeptide gene enhancer in B-cells 1	4.82e-09	1.84e-06	13.18	8.24	T	T	30.59	7.38e-09	3.04e-06	13.3	8.72	T	T	23.82	1.42e-08	4.77e-06
TC1900008279.hg.1	BCL3; MIR8085	B-cell CLL/lymphoma 3; microRNA 8085	1.63e-08	3.6e-06	12.13	7.2	T	T	30.53	1.31e-08	4.28e-06	11.85	8.02	T	T	14.23	1.13e-07	1.86e-05
TC1900006977.hg.1	ICAM1	intercellular adhesion molecule 1	1e-08	2.65e-06	13.91	8.99	T	T	30.36	1.61e-08	4.93e-06	14.08	9.45	T	T	24.68	2.75e-08	7.02e-06
TSUnmapped00000135.hg.1	INPP5D	inositol polyphosphate-5-phosphatase D	1.29e-06	8.94e-05	11.48	13.9	T	T	-5.34	1.49e-06	0.0001	12.1	14.14	T	T	-4.11	6.01e-06	0.0003
TC0600011823.hg.1	TRERF1	transcriptional regulating factor 1	9.86e-07	7.32e-05	8.6	11.03	T	T	-5.36	1.89e-06	0.0001	8.9	11.29	T	T	-5.24	2.11e-06	0.0002
TC1000012603.hg.1	FAM53B	family with sequence similarity 53, member B	1.02e-06	7.5e-05	8.25	10.7	T	T	-5.46	2.01e-06	0.0001	7.83	10.2	T	T	-5.19	2.56e-06	0.0002
TC0300013852.hg.1	ST3GAL6	ST3 beta-galactoside alpha-2,3-sialyltransferase 6	6.21e-07	5.26e-05	9.43	11.97	T	T	-5.82	1.33e-06	0.0001	9.3	11.9	T	T	-6.07	1.1e-06	0.0001
TC0900008202.hg.1	TGFBR1	transforming growth factor, beta receptor 1	1.31e-06	9.03e-05	8.77	11.32	T	T	-5.86	1.63e-06	0.0001	9.64	11.74	T	T	-4.27	8.07e-06	0.0004
TC0900011603.hg.1	ENG	endoglin	7.82e-07	6.19e-05	13.74	16.33	T	T	-6.04	7.27e-07	7.25e-05	13.59	15.64	T	T	-4.15	4.99e-06	0.0003
TC0X00010141.hg.1	CYSLTR1	cysteinyl leukotriene receptor 1	8.24e-07	6.42e-05	6.98	9.57	T	T	-6.04	2.05e-06	0.0001	6.66	9.4	T	T	-6.67	1.32e-06	0.0001
TC0600007792.hg.1	PPARD	peroxisome proliferator-activated receptor delta	4.32e-06	0.0002	10.05	12.72	T	T	-6.36	1.27e-06	0.0001	11.44	12.55	T	T	-2.15	0.001	0.0134
TC0800009819.hg.1	DOK2	docking protein 2	3.78e-07	3.58e-05	8.25	10.92	T	T	-6.39	1.2e-06	0.0001	8.24	11.23	T	T	-7.91	4.86e-07	5.42e-05
TC1000007072.hg.1	APBB1IP	amyloid beta (A4) precursor protein-binding, family B, member 1 interacting protein	1.57e-06	0.0001	9.12	11.81	T	T	-6.46	1.56e-06	0.0001	9.56	11.81	T	T	-4.73	6.9e-06	0.0003
TC0300009799.hg.1	RTP4	receptor (chemosensory) transporter protein 4	2.19e-06	0.0001	4.53	7.23	T	T	-6.47	9.21e-07	8.62e-05	5.36	6.99	T	T	-3.09	5.23e-05	0.0016
TC0900010971.hg.1	TBC1D2	TBC1 domain family, member 2	1.37e-07	1.84e-05	7.25	9.99	T	T	-6.64	1.38e-06	0.0001	7.01	10.8	T	T	-13.87	8.76e-08	1.53e-05
TC0200007900.hg.1	ARHGAP25	Rho GTPase activating protein 25	5.96e-07	5.14e-05	5.9	8.64	T	T	-6.67	1.41e-06	0.0001	6.33	9.13	T	T	-6.94	1.19e-06	0.0001
TC1700008852.hg.1	CD300A	CD300a molecule	5.42e-07	4.77e-05	7.52	10.27	T	T	-6.76	1.44e-06	0.0001	6.75	9.51	T	T	-6.79	1.41e-06	0.0001
TC1400008705.hg.1	SLC7A8	solute carrier family 7 (amino acid transporter light chain, L system), member 8	7.5e-07	6.02e-05	12.76	15.55	T	T	-6.92	9.45e-07	8.77e-05	13.65	15.97	T	T	-5.01	4.22e-06	0.0002
TC1200007626.hg.1	METTL7A	methyltransferase like 7A	2.48e-07	2.7e-05	8.41	11.33	T	T	-7.57	6.95e-07	7.1e-05	8.42	11.58	T	T	-8.94	3.58e-07	4.39e-05
TC0200007296.hg.1	GALM	galactose mutarotase (aldose 1-epimerase)	1.22e-06	8.58e-05	10.18	13.14	T	T	-7.76	1.54e-06	0.0001	10.99	13.51	T	T	-5.77	5.53e-06	0.0003
TC0500008479.hg.1	SNX2	sorting nexin 2	9.58e-08	1.41e-05	12.3	15.28	T	T	-7.88	3.58e-07	4.29e-05	11.89	15.31	T	T	-10.65	1.14e-07	1.86e-05
TC0300008839.hg.1	ACPP	acid phosphatase, prostate	8.97e-07	6.78e-05	8.59	11.58	T	T	-7.91	1.86e-06	0.0001	7.92	10.78	T	T	-7.25	2.66e-06	0.0002
TC1600008189.hg.1	PLA2G15	phospholipase A2, group XV	4.14e-07	3.87e-05	8.5	11.49	T	T	-7.99	1.46e-06	0.0001	7.68	10.98	T	T	-9.83	6.64e-07	6.91e-05
TC0200008900.hg.1	TMEM87B	transmembrane protein 87B	6.74e-07	5.6e-05	9.2	12.23	T	T	-8.16	9.42e-07	8.77e-05	8.83	11.51	T	T	-6.43	2.54e-06	0.0002
TC0300013970.hg.1	PFKFB4; MIR6823	6-phosphofructo-2-kinase/fructose-2,6-biphosphatase 4; microRNA 6823	1.86e-07	2.27e-05	6.87	9.9	T	T	-8.16	7.04e-07	7.15e-05	6.66	10.16	T	T	-11.33	2.09e-07	2.93e-05
TC0900008483.hg.1	SLC31A1	solute carrier family 31 (copper transporter), member 1	5.32e-07	4.72e-05	9.69	12.82	T	T	-8.77	5.63e-07	6.01e-05	10.35	12.96	T	T	-6.12	2.52e-06	0.0002
TC0300009194.hg.1	SUCNR1	succinate receptor 1	1.9e-07	2.29e-05	6.85	9.99	T	T	-8.84	3.27e-07	4.03e-05	6.91	9.95	T	T	-8.22	4.33e-07	5.05e-05
TC2100008424.hg.1	SLC19A1	solute carrier family 19 (folate transporter), member 1	7.16e-07	5.83e-05	6.5	9.66	T	T	-8.95	5.56e-07	6.01e-05	6.05	8.03	T	T	-3.94	2.49e-05	0.0009
TC0800006880.hg.1	PCM1	pericentriolar material 1	1e-06	7.41e-05	10.56	13.72	T	T	-8.99	7.46e-07	7.38e-05	10.75	13.18	T	T	-5.37	6.66e-06	0.0003
TC0600014318.hg.1	FAM46A	family with sequence similarity 46, member A	3.2e-06	0.0002	10.06	13.24	T	T	-9.09	1.51e-06	0.0001	11.13	13.11	T	T	-3.94	6.62e-05	0.0019
TC0500013301.hg.1	DAB2	Dab, mitogen-responsive phosphoprotein, homolog 2 (Drosophila)	1.21e-07	1.7e-05	9.03	12.23	T	T	-9.14	4.2e-07	4.79e-05	7.99	11.34	T	T	-10.19	2.81e-07	3.67e-05
TC1700010195.hg.1	SLC46A1	solute carrier family 46 (folate transporter), member 1	1.1e-06	7.94e-05	4.84	8.07	T	T	-9.41	1.21e-06	0.0001	4.2	6.54	T	T	-5.07	1.65e-05	0.0007
TC0200013595.hg.1	MGAT4A	mannosyl (alpha-1,3-)-glycoprotein beta-1,4-N-acetylglucosaminyltransferase, isozyme A	4.63e-07	4.24e-05	8.72	11.96	T	T	-9.46	2.62e-07	3.39e-05	9.63	11.83	T	T	-4.59	6.46e-06	0.0003
TC0600014360.hg.1	IPCEF1	interaction protein for cytohesin exchange factors 1	2.22e-07	2.46e-05	8.05	11.31	T	T	-9.6	3.83e-07	4.42e-05	7.85	10.98	T	T	-8.8	5.32e-07	5.79e-05
TC1600009952.hg.1	YPEL3	yippee like 3	2.05e-07	2.39e-05	10.11	13.41	T	T	-9.85	8.54e-07	8.14e-05	8.95	12.57	T	T	-12.36	3.87e-07	4.63e-05
TC1100009485.hg.1	FLI1	Fli-1 proto-oncogene, ETS transcription factor	6.45e-07	5.44e-05	8.45	11.8	T	T	-10.2	1.16e-06	0.0001	8.05	11.28	T	T	-9.37	1.58e-06	0.0001
TC0300006925.hg.1	TGFBR2	transforming growth factor beta receptor II	2.74e-07	2.87e-05	7.76	11.2	T	T	-10.82	3.49e-07	4.21e-05	7.67	10.72	T	T	-8.3	9.37e-07	9.03e-05
TC0500009620.hg.1	RGS14	regulator of G-protein signaling 14	1.07e-06	7.81e-05	5.96	9.42	T	T	-11.01	7.11e-07	7.2e-05	5.98	8.46	T	T	-5.56	1.1e-05	0.0005
TC1200007821.hg.1	SUOX	sulfite oxidase	1e-07	1.45e-05	7.22	10.7	T	T	-11.12	1.47e-07	2.17e-05	7.19	10.4	T	T	-9.26	2.85e-07	3.71e-05
TC0800009735.hg.1	MTUS1	microtubule associated tumor suppressor 1	8.9e-07	6.77e-05	6.57	10.05	T	T	-11.14	1.23e-06	0.0001	7.02	10.19	T	T	-9.02	2.61e-06	0.0002
TC0500011418.hg.1	MEF2C	myocyte enhancer factor 2C	1.51e-07	1.93e-05	9.97	13.53	T	T	-11.82	1.95e-07	2.71e-05	9.95	13.13	T	T	-9.09	5.01e-07	5.57e-05
TC1800009112.hg.1	MBP	myelin basic protein	2.65e-08	4.91e-06	7.96	11.52	T	T	-11.86	1.1e-07	1.76e-05	7.33	11.48	T	T	-17.7	3.07e-08	7.38e-06
TC0400012854.hg.1	TMEM144	transmembrane protein 144	1.22e-07	1.7e-05	7	10.61	T	T	-12.2	1.27e-07	1.97e-05	7.38	10.43	T	T	-8.28	5.23e-07	5.76e-05
TC1700008868.hg.1	TMEM104	transmembrane protein 104	4.23e-07	3.94e-05	8.04	11.66	T	T	-12.33	4.33e-07	4.89e-05	8.74	11.75	T	T	-8.05	2.02e-06	0.0001
TC1500010768.hg.1	SCAMP5	secretory carrier membrane protein 5	1.44e-07	1.86e-05	5.14	8.83	T	T	-12.89	3.28e-07	4.03e-05	5.36	9.15	T	T	-13.82	2.62e-07	3.51e-05
TC0700010568.hg.1	HOXA13	homeobox A13	2.83e-06	0.0001	4.65	8.36	T	T	-13.14	1.43e-06	0.0001	5.47	7.96	T	T	-5.6	3.6e-05	0.0012
TC0600013147.hg.1	ARHGAP18	Rho GTPase activating protein 18	6.47e-08	1.01e-05	8.65	12.41	T	T	-13.58	7.02e-08	1.26e-05	9.59	12.69	T	T	-8.55	3.64e-07	4.41e-05
TC1300008573.hg.1	STARD13	StAR-related lipid transfer domain containing 13	2.66e-07	2.83e-05	7.1	10.89	T	T	-13.85	9.2e-07	8.62e-05	6.07	10.21	T	T	-17.59	4.45e-07	5.14e-05
TC0100018246.hg.1	LRRC8C	leucine rich repeat containing 8 family, member C	1.37e-07	1.84e-05	8.77	12.64	T	T	-14.63	4.28e-07	4.86e-05	8.05	12.27	T	T	-18.62	2.08e-07	2.93e-05
TC1200009881.hg.1	CLEC2B	C-type lectin domain family 2, member B	4.89e-07	4.46e-05	5.63	9.52	T	T	-14.75	5.85e-07	6.18e-05	5.54	8.93	T	T	-10.51	1.78e-06	0.0001
TC0900007971.hg.1	FGD3	FYVE, RhoGEF and PH domain containing 3	2.57e-07	2.76e-05	7.15	11.04	T	T	-14.82	3.66e-07	4.33e-05	7.15	10.73	T	T	-11.99	7.27e-07	7.46e-05
TC1000007954.hg.1	SLC29A3	solute carrier family 29 (equilibrative nucleoside transporter), member 3	1.45e-07	1.86e-05	7.58	11.57	T	T	-15.88	7.87e-08	1.38e-05	8.27	11.01	T	T	-6.68	1.83e-06	0.0001
TC1800009222.hg.1	RNF125	ring finger protein 125, E3 ubiquitin protein ligase	2.84e-06	0.0001	4.26	8.26	T	T	-16	1.51e-06	0.0001	5	7.74	T	T	-6.68	3.14e-05	0.0011
TC1100012526.hg.1	USP2	ubiquitin specific peptidase 2	2.06e-07	2.39e-05	6.9	10.91	T	T	-16.11	2.67e-07	3.39e-05	6.03	9.1	T	T	-8.37	2.48e-06	0.0002
TC0Y00006433.hg.1	PLCXD1	phosphatidylinositol-specific phospholipase C, X domain containing 1	2.39e-06	0.0001	4.11	8.14	T	T	-16.32	1.14e-06	0.0001	4.08	6.44	F	T	-5.12	8.12e-05	0.0022
TC0300013151.hg.1	NCEH1	neutral cholesterol ester hydrolase 1	5.01e-07	4.55e-05	7.09	11.13	T	T	-16.43	6.31e-07	6.6e-05	7.6	11.19	T	T	-12.07	1.66e-06	0.0001
TC0300007256.hg.1	CCR2	chemokine (C-C motif) receptor 2	1.56e-07	1.95e-05	5	9.15	T	T	-17.79	7.71e-07	7.51e-05	5.14	10.14	T	T	-32.12	1.61e-07	2.35e-05
TC0200010502.hg.1	FAM117B	family with sequence similarity 117, member B	7.74e-09	2.27e-06	6.17	10.33	T	T	-17.83	1.99e-08	5.45e-06	5.48	9.77	T	T	-19.51	1.53e-08	4.97e-06
TC1300007774.hg.1	MBNL2	muscleblind-like splicing regulator 2	4.73e-08	7.74e-06	5.76	10.37	T	T	-24.49	8.84e-08	1.48e-05	5.67	10.2	T	T	-23.07	1.04e-07	1.77e-05
TC0200008894.hg.1	MERTK	MER proto-oncogene, tyrosine kinase	6.86e-09	2.21e-06	10.11	14.88	T	T	-27.37	8.79e-09	3.31e-06	10.26	14.51	T	T	-18.97	2.41e-08	6.6e-06
TC0100017693.hg.1	PGBD5	piggyBac transposable element derived 5	5.69e-09	2e-06	7.69	12.72	T	T	-32.58	5.62e-09	2.56e-06	8.93	12.96	T	T	-16.33	3.74e-08	8.26e-06
TC0500013316.hg.1	CD180	CD180 molecule	3.65e-09	1.66e-06	8.78	13.82	T	T	-32.74	2.56e-08	6.04e-06	6.42	12.3	T	T	-58.83	6.77e-09	3.23e-06
TC0X00007039.hg.1	GPR34	G protein-coupled receptor 34	2.83e-07	2.94e-05	4.91	10.38	T	T	-44.26	5.61e-07	6.01e-05	3.49	8.42	F	T	-30.49	1.33e-06	0.0001
TC0800007004.hg.1	RHOBTB2	Rho-related BTB domain containing 2	1.84e-08	3.88e-06	5.61	11.2	T	T	-48.17	2.63e-08	6.13e-06	5.61	10.72	T	T	-34.71	5.59e-08	1.14e-05
TC0400010242.hg.1	PPARGC1A	peroxisome proliferator-activated receptor gamma, coactivator 1 alpha	1.96e-08	4.01e-06	4.79	10.46	T	T	-50.9	2.97e-08	6.56e-06	4.12	9.22	T	T	-34.32	7.3e-08	1.34e-05
TC0400011429.hg.1	DDIT4L	DNA-damage-inducible transcript 4-like	6.94e-10	6.77e-07	7.97	14.07	T	T	-68.59	1.19e-09	1.07e-06	6.91	12.41	T	T	-45.36	2.9e-09	1.89e-06
